# Supplementary material for: A multi-population phenome-wide association study of genetically-predicted height in the Million Veteran Program
Source: PLoS Genet. 2022 Jun 2;18(6):e1010193. doi: 10.1371/journal.pgen.1010193 (PMC9162317; doi:10.1371/journal.pgen.1010193)
Supplement: S1 Table — (XLSX) [file pgen.1010193.s004.xlsx]

## Sheet: S1 Table
	S1 Table. Phenome-wide significant trait associations with measured height in non-Hispanic White individuals.
	phecode	Description	Group	Beta	SE	OR	p-value	n_cases	n_controls	n_total
	395.1	Nonrheumatic mitral valve disorders	circulatory system	0.0785754	0.0161445	1.08174	1.13e-06	5271	188200	193471
	395.2	Nonrheumatic aortic valve disorders	circulatory system	-0.0728251	0.0129456	0.929763	1.85e-08	8559	188200	196759
	396	Abnormal heart sounds	circulatory system	-0.0712616	0.0149936	0.931218	2.01e-06	6138	188200	194338
	411	Ischemic Heart Disease	circulatory system	-0.0453889	0.00567876	0.955626	1.32e-15	68899	134585	203484
	411.1	Unstable angina (intermediate coronary syndrome)	circulatory system	-0.118169	0.0153773	0.888546	1.53e-14	5934	134585	140519
	411.2	Myocardial infarction	circulatory system	-0.089948	0.00972699	0.913979	2.3e-20	16321	134585	150906
	411.3	Angina pectoris	circulatory system	-0.111783	0.0113842	0.894239	9.32e-23	11396	134585	145981
	411.4	Coronary atherosclerosis	circulatory system	-0.0509888	0.00598825	0.950289	1.67e-17	59414	134585	193999
	411.8	Other chronic ischemic heart disease, unspecified	circulatory system	-0.0659658	0.00688623	0.936163	9.76e-22	39802	134585	174387
	414.2	ASCVD	circulatory system	-0.15063	0.0235074	0.860166	1.48e-10	2500	134585	137085
	415	Pulmonary heart disease	circulatory system	0.140083	0.0126776	1.15037	2.2e-28	8576	198964	207540
	415.1	Acute pulmonary heart disease	circulatory system	0.232102	0.0169936	1.26125	1.8e-42	4637	198964	203601
	415.11	Pulmonary embolism and infarction, acute	circulatory system	0.232624	0.0170359	1.26191	1.89e-42	4614	198964	203578
	416	Cardiomegaly	circulatory system	0.0851656	0.0193907	1.0889	1.12e-05	3618	198964	202582
	425	Cardiomyopathy	circulatory system	0.099269	0.0123488	1.10436	9.08e-16	9067	202288	211355
	425.1	Primary/intrinsic cardiomyopathies	circulatory system	0.0944594	0.0127082	1.09906	1.06e-13	8540	202288	210828
	426	Cardiac conduction disorders	circulatory system	0.101455	0.00790689	1.10678	1.1e-37	27944	117588	145532
	426.2	Atrioventricular [AV] block	circulatory system	0.163247	0.0150262	1.17733	1.71e-27	6660	117588	124248
	426.21	First degree AV block	circulatory system	0.210194	0.0252453	1.23392	8.36e-17	2224	117588	119812
	426.24	Atrioventricular block, complete	circulatory system	0.143655	0.0207641	1.15449	4.57e-12	3321	117588	120909
	426.3	Bundle branch block	circulatory system	0.124942	0.0168119	1.13308	1.07e-13	5099	117588	122687
	426.31	Right bundle branch block	circulatory system	0.103975	0.0225969	1.10957	4.2e-06	2744	117588	120332
	426.32	Left bundle branch block	circulatory system	0.171379	0.0272285	1.18694	3.09e-10	1868	117588	119456
	426.7	Abnormal electrocardiogram [ECG] [EKG]	circulatory system	0.0582528	0.0115061	1.05998	4.13e-07	11193	117588	128781
	426.9	Cardiac pacemaker/device in situ	circulatory system	0.123302	0.01163	1.13123	2.91e-26	11593	117588	129181
	426.91	Cardiac pacemaker in situ	circulatory system	0.147759	0.0135215	1.15923	8.5e-28	8497	117588	126085
	426.92	Cardiac defibrillator in situ	circulatory system	0.100756	0.0168027	1.10601	2.02e-09	5001	117588	122589
	427	Cardiac dysrhythmias	circulatory system	0.147572	0.00579312	1.15902	3.87e-143	64980	117588	182568
	427.1	Paroxysmal tachycardia, unspecified	circulatory system	0.163816	0.0153578	1.178	1.46e-26	5993	117588	123581
	427.11	Paroxysmal supraventricular tachycardia	circulatory system	0.179052	0.0239119	1.19608	6.99e-14	2374	117588	119962
	427.12	Paroxysmal ventricular tachycardia	circulatory system	0.1516	0.0203503	1.16369	9.37e-14	3341	117588	120929
	427.2	Atrial fibrillation and flutter	circulatory system	0.288438	0.00781683	1.33434	4.69e-298	31478	117588	149066
	427.21	Atrial fibrillation	circulatory system	0.291898	0.00794069	1.33897	8.1e-296	30266	117588	147854
	427.22	Atrial flutter	circulatory system	0.262785	0.0146266	1.30055	3.58e-72	6854	117588	124442
	427.3	Other specified cardiac dysrhythmias	circulatory system	0.101907	0.00941977	1.10728	2.81e-27	18222	117588	135810
	427.5	Arrhythmia (cardiac) NOS	circulatory system	0.154154	0.0100502	1.16667	4.23e-53	15320	117588	132908
	427.6	Premature beats	circulatory system	0.203018	0.0201388	1.22509	6.71e-24	3463	117588	121051
	427.61	Supraventricular premature beats	circulatory system	0.224692	0.0451136	1.25194	6.34e-07	670	117588	118258
	427.8	Sinoatrial node dysfunction (Bradycardia)	circulatory system	0.156185	0.0225836	1.16904	4.65e-12	2800	117588	120388
	427.9	Palpitations	circulatory system	0.176225	0.0131045	1.19271	3.18e-41	8223	117588	125811
	428	Congestive heart failure; nonhypertensive	circulatory system	0.0381546	0.0079433	1.03889	1.56e-06	24991	174941	199932
	428.1	Congestive heart failure (CHF) NOS	circulatory system	0.040307	0.00905018	1.04113	8.44e-06	18569	174941	193510
	428.2	Heart failure NOS	circulatory system	0.0633732	0.0144042	1.06542	1.08e-05	6739	174941	181680
	433	Cerebrovascular disease	circulatory system	-0.0838635	0.00722628	0.919557	3.87e-31	30930	176297	207227
	433.1	Occlusion and stenosis of precerebral arteries	circulatory system	-0.142778	0.0110044	0.866946	1.7e-38	12059	176297	188356
	433.11	Occlusion of cerebral arteries, with cerebral infarction	circulatory system	-0.26413	0.0350949	0.767874	5.22e-14	1075	176297	177372
	433.2	Occlusion of cerebral arteries	circulatory system	-0.0885297	0.013598	0.915276	7.49e-11	7467	176297	183764
	433.21	Cerebral artery occlusion, with cerebral infarction	circulatory system	-0.0893288	0.0137748	0.914545	8.88e-11	7266	176297	183563
	433.3	Cerebral ischemia	circulatory system	-0.0659182	0.0105793	0.936207	4.64e-10	12940	176297	189237
	433.31	Transient cerebral ischemia	circulatory system	-0.0659292	0.0106516	0.936197	6.03e-10	12745	176297	189042
	433.6	Acute, but ill-defined cerebrovascular disease	circulatory system	-0.0878352	0.0137045	0.915912	1.46e-10	7382	176297	183679
	433.8	Late effects of cerebrovascular disease	circulatory system	-0.0700716	0.0152391	0.932327	4.26e-06	5902	176297	182199
	440.21	Atherosclerosis of native arteries of the extremities with ulceration or gangrene	circulatory system	0.242541	0.0344458	1.27448	1.91e-12	1125	168606	169731
	440.22	Atherosclerosis of native arteries of the extremities with intermittent claudication	circulatory system	-0.145758	0.0174681	0.864367	7.17e-17	4496	168606	173102
	442	Other aneurysm	circulatory system	0.155135	0.0115977	1.16782	8.31e-41	10881	168606	179487
	442.1	Aortic aneurysm	circulatory system	0.170842	0.0122818	1.1863	5.49e-44	9664	168606	178270
	442.11	Abdominal aortic aneurysm	circulatory system	0.151354	0.0137598	1.16341	3.83e-28	7625	168606	176231
	442.2	Aneurysm of iliac artery	circulatory system	0.22631	0.0400293	1.25396	1.57e-08	844	168606	169450
	447.1	Stricture of artery	circulatory system	-0.277377	0.0557431	0.757769	6.49e-07	426	168606	169032
	450	Noninfectious disorders of lymphatic channels	circulatory system	0.249443	0.02691	1.28331	1.87e-20	1811	218698	220509
	451	Phlebitis and thrombophlebitis	circulatory system	0.311444	0.0263473	1.3654	3.05e-32	1922	126503	128425
	451.2	Phlebitis and thrombophlebitis of lower extremities	circulatory system	0.295219	0.0358567	1.34342	1.82e-16	1035	126503	127538
	452	Other venous embolism and thrombosis	circulatory system	0.232923	0.0112529	1.26228	3.54e-95	11454	126503	137957
	452.2	Deep vein thrombosis [DVT]	circulatory system	0.26854	0.015246	1.30805	1.93e-69	5966	126503	132469
	453	Chronic venous hypertension	circulatory system	0.466764	0.0384156	1.59483	5.71e-34	890	126503	127393
	454	Varicose veins	circulatory system	0.341408	0.0125794	1.40693	3.31e-162	9084	126503	135587
	454.1	Varicose veins of lower extremity	circulatory system	0.377728	0.0133668	1.45897	1.11e-175	8031	126503	134534
	454.11	Varicose veins of lower extremity, symptomtic	circulatory system	0.386909	0.0172744	1.47242	4.14e-111	4652	126503	131155
	455	Hemorrhoids	circulatory system	0.0424847	0.0076613	1.0434	2.93e-08	27432	126503	153935
	456	Chronic venous insufficiency [CVI]	circulatory system	0.322156	0.0116964	1.3801	5.34e-167	10740	126503	137243
	458	Hypotension	circulatory system	0.0762382	0.00956124	1.07922	1.54e-15	15963	175710	191673
	458.1	Orthostatic hypotension	circulatory system	0.192042	0.0158755	1.21172	1.1e-33	5477	175710	181187
	751.2	Congenital anomalies of urinary system	congenital anomalies	0.0908319	0.0202087	1.09508	6.97e-06	3266	208592	211858
	751.21	Cystic kidney disease	congenital anomalies	0.0993507	0.0209602	1.10445	2.14e-06	3035	208592	211627
	755	Congenital anomalies of limbs	congenital anomalies	0.181848	0.0185264	1.19943	9.64e-23	3832	208708	212540
	755.1	Congenital deformities of feet	congenital anomalies	0.187814	0.0191838	1.20661	1.24e-22	3567	208708	212275
	681	Superficial cellulitis and abscess	dermatologic	0.127109	0.00692107	1.13554	2.48e-75	32858	159132	191990
	681.1	Cellulitis and abscess of fingers/toes	dermatologic	0.177638	0.0161881	1.19439	5.13e-28	5162	159132	164294
	681.5	Cellulitis and abscess of leg, except foot	dermatologic	0.216403	0.0134905	1.2416	6.6e-58	7581	159132	166713
	681.6	Cellulitis and abscess of foot, toe	dermatologic	0.439059	0.0261707	1.55125	3.61e-63	1929	159132	161061
	681.7	Cellulitis and abscess of trunk	dermatologic	0.115427	0.021086	1.12235	4.4e-08	2999	159132	162131
	686	Other local infections of skin and subcutaneous tissue	dermatologic	0.175033	0.0254041	1.19129	5.58e-12	2057	159132	161189
	689	Disorder of skin and subcutaneous tissue NOS	dermatologic	0.0805599	0.00867285	1.08389	1.56e-20	19615	172350	191965
	694	Dyschromia and Vitiligo	dermatologic	0.0716411	0.0153429	1.07427	3.02e-06	5762	157256	163018
	695	Erythematous conditions	dermatologic	0.0634877	0.010057	1.06555	2.74e-10	14178	157256	171434
	695.3	Rosacea	dermatologic	0.0841222	0.0139067	1.08776	1.46e-09	7128	157256	164384
	700	Corns and callosities	dermatologic	0.3015	0.0105908	1.35188	2.9e-178	12823	165389	178212
	701	Other hypertrophic and atrophic conditions of skin	dermatologic	0.177964	0.0087235	1.19478	1.65e-92	19536	165389	184925
	701.1	Keratoderma, acquired	dermatologic	0.240892	0.0140415	1.27238	5.69e-66	7046	165389	172435
	701.2	Scar conditions and fibrosis of skin	dermatologic	0.17199	0.0207832	1.18767	1.28e-16	3128	165389	168517
	702	Degenerative skin conditions and other dermatoses	dermatologic	0.133091	0.00593591	1.14235	2.44e-111	66642	111740	178382
	702.1	Actinic keratosis	dermatologic	0.102236	0.00650567	1.10764	1.2e-55	47641	131988	179629
	702.2	Seborrheic keratosis	dermatologic	0.13641	0.0068615	1.14615	6.01e-88	39117	131988	171105
	703	Diseases of nail, NOS	dermatologic	0.111711	0.00934917	1.11819	6.59e-33	16903	171455	188358
	703.1	Ingrowing nail	dermatologic	0.0838731	0.0111042	1.08749	4.24e-14	11394	171455	182849
	704	Diseases of hair and hair follicles	dermatologic	0.0642158	0.0154852	1.06632	3.37e-05	5598	171455	177053
	704.8	Other specified diseases of hair and hair follicles	dermatologic	0.0733577	0.0175348	1.07612	2.87e-05	4339	171455	175794
	706	Diseases of sebaceous glands	dermatologic	0.104539	0.00751706	1.1102	5.76e-44	26996	165584	192580
	706.2	Sebaceous cyst	dermatologic	0.125229	0.00968627	1.13341	3.11e-38	15169	165584	180753
	706.8	Other specified diseases of sebaceous glands	dermatologic	0.109747	0.0132323	1.116	1.1e-16	8059	165584	173643
	707	Chronic ulcer of skin	dermatologic	0.34754	0.0109895	1.41558	1.69e-219	11694	203450	215144
	707.1	Decubitus ulcer	dermatologic	0.290886	0.0192824	1.33761	2.01e-51	3670	203450	207120
	707.2	Chronic ulcer of leg or foot	dermatologic	0.434636	0.0130029	1.5444	5.75e-245	8181	203450	211631
	707.3	Chronic ulcer of unspecified site	dermatologic	0.430893	0.0220553	1.53863	5.33e-85	2745	203450	206195
	521	Diseases of hard tissues of teeth	digestive	0.0515751	0.0065885	1.05293	4.96e-15	38034	151358	189392
	521.1	Dental caries	digestive	0.0515101	0.00665935	1.05286	1.03e-14	37003	151358	188361
	521.2	Dental abrasion, erosion and attrition	digestive	0.114243	0.0182979	1.12102	4.28e-10	3986	151358	155344
	522	Diseases of pulp and periapical tissues	digestive	0.0746694	0.0127149	1.07753	4.29e-09	8507	151358	159865
	522.1	Pulpitis and necrosis of tooth pulp	digestive	0.0968494	0.0168874	1.10169	9.75e-09	4699	151358	156057
	523	Gingival and periodontal diseases	digestive	0.0606307	0.0070314	1.06251	6.53e-18	32331	151358	183689
	523.1	Gingivitis	digestive	0.0827875	0.0124539	1.08631	2.98e-11	8897	151358	160255
	523.3	Periodontitis (acute or chronic)	digestive	0.0779902	0.0095066	1.08111	2.33e-16	15941	151358	167299
	523.31	Acute periodontitis	digestive	0.0764238	0.0102523	1.07942	9.04e-14	13517	151358	164875
	523.32	Chronic periodontitis	digestive	0.0966054	0.0171556	1.10143	1.79e-08	4587	151358	155945
	525	Other diseases of the teeth and supporting structures	digestive	0.0353368	0.00663206	1.03597	9.92e-08	37049	151358	188407
	525.1	Loss of teeth or edentulism	digestive	0.0433255	0.00782387	1.04428	3.07e-08	24843	151358	176201
	525.2	Atrophy of edentulous alveolar ridge	digestive	0.114525	0.0273627	1.12134	2.85e-05	1761	151358	153119
	530	Diseases of esophagus	digestive	-0.0532241	0.00521428	0.948168	1.84e-24	88423	106283	194706
	530.1	Esophagitis, GERD and related diseases	digestive	-0.0544477	0.00525029	0.947008	3.38e-25	86322	106283	192605
	530.11	GERD	digestive	-0.0540303	0.00532412	0.947403	3.37e-24	82186	106283	188469
	530.13	Barrett's esophagus	digestive	-0.0711508	0.0147187	0.931321	1.34e-06	6402	106283	112685
	531	Peptic ulcer (excl. esophageal)	digestive	-0.066034	0.0132577	0.936099	6.33e-07	7747	208743	216490
	532	Dysphagia	digestive	-0.0622737	0.00826813	0.939626	5.01e-14	23755	106283	130038
	539	Bariatric surgery	digestive	0.166057	0.0334185	1.18064	6.73e-07	1151	220551	221702
	558	Noninfectious gastroenteritis	digestive	-0.0642695	0.0147629	0.937752	1.34e-05	6198	138208	144406
	562.2	Diverticulitis	digestive	-0.111562	0.0169149	0.894436	4.24e-11	4703	138208	142911
	573.3	Hepatomegaly	digestive	0.159899	0.036083	1.17339	9.36e-06	992	176671	177663
	574.1	Cholelithiasis	digestive	0.05498	0.0133036	1.05652	3.59e-05	7639	203901	211540
	579	Other symptoms involving abdomen and pelvis	digestive	0.111619	0.0221142	1.11809	4.48e-07	2698	169981	172679
	579.2	Splenomegaly	digestive	0.193297	0.0336279	1.21324	9.02e-09	1151	169981	171132
	241	Nontoxic nodular goiter	endocrine/metabolic	0.193031	0.0148262	1.21292	9.47e-39	6221	177713	183934
	241.1	Nontoxic uninodular goiter	endocrine/metabolic	0.187587	0.0166046	1.20633	1.35e-29	4914	177713	182627
	241.2	Nontoxic multinodular goiter	endocrine/metabolic	0.187841	0.0247072	1.20664	2.9e-14	2182	177713	179895
	244	Hypothyroidism	endocrine/metabolic	0.0347415	0.00731103	1.03535	2.01e-06	29316	177713	207029
	244.1	Secondary hypothyroidism	endocrine/metabolic	0.131353	0.0277427	1.14037	2.19e-06	1709	177713	179422
	244.4	Hypothyroidism NOS	endocrine/metabolic	0.0351846	0.00740283	1.03581	2.01e-06	28502	177713	206215
	249	Secondary diabetes mellitus	endocrine/metabolic	0.147606	0.0204475	1.15906	5.25e-13	3235	113653	116888
	250	Diabetes mellitus	endocrine/metabolic	0.0482312	0.00546202	1.04941	1.04e-18	74828	113653	188481
	250.1	Type 1 diabetes	endocrine/metabolic	0.115522	0.0130419	1.12246	8.16e-19	8341	113653	121994
	250.14	Type 1 diabetes with neurological manifestations	endocrine/metabolic	0.324227	0.0283641	1.38296	2.93e-30	1649	113653	115302
	250.2	Type 2 diabetes	endocrine/metabolic	0.0474197	0.00547292	1.04856	4.54e-18	74326	113653	187979
	250.23	Type 2 diabetes with ophthalmic manifestations	endocrine/metabolic	0.0554622	0.0115532	1.05703	1.58e-06	11004	113653	124657
	250.24	Type 2 diabetes with neurological manifestations	endocrine/metabolic	0.210291	0.00819458	1.23404	3.09e-145	24396	113653	138049
	250.25	Diabetes type 2 with peripheral circulatory disorders	endocrine/metabolic	0.14314	0.0217975	1.15389	5.14e-11	2887	113653	116540
	250.3	Insulin pump user	endocrine/metabolic	0.102192	0.0118331	1.1076	5.82e-18	10283	113653	123936
	250.6	Polyneuropathy in diabetes	endocrine/metabolic	0.26222	0.011664	1.29981	6.35e-112	10782	113653	124435
	253.4	Anterior pituitary disorders	endocrine/metabolic	0.122829	0.0284643	1.13069	1.59e-05	1601	189753	191354
	257	Testicular dysfunction	endocrine/metabolic	0.10031	0.010847	1.10551	2.29e-20	11762	189753	201515
	257.1	Testicular hypofunction	endocrine/metabolic	0.100867	0.0110365	1.10613	6.28e-20	11338	189753	201091
	272	Disorders of lipoid metabolism	endocrine/metabolic	-0.0454669	0.00630277	0.955551	5.44e-13	165335	44435	209770
	272.1	Hyperlipidemia	endocrine/metabolic	-0.0456532	0.00630361	0.955373	4.41e-13	165197	44435	209632
	272.11	Hypercholesterolemia	endocrine/metabolic	-0.0555126	0.00876354	0.946	2.38e-10	33451	44435	77886
	272.13	Mixed hyperlipidemia	endocrine/metabolic	-0.0410384	0.00839804	0.959792	1.03e-06	35369	44435	79804
	274	Gout and other crystal arthropathies	endocrine/metabolic	0.0544868	0.0084696	1.056	1.25e-10	20577	195558	216135
	274.1	Gout	endocrine/metabolic	0.0556551	0.00862922	1.05723	1.12e-10	19737	195558	215295
	274.11	Gouty arthropathy	endocrine/metabolic	0.0753714	0.0177833	1.07828	2.25e-05	4267	195558	199825
	276	Disorders of fluid, electrolyte, and acid-base balance	endocrine/metabolic	-0.0510084	0.00706256	0.950271	5.11e-13	31642	165206	196848
	276.1	Electrolyte imbalance	endocrine/metabolic	-0.0729525	0.00806424	0.929645	1.48e-19	23214	165206	188420
	276.12	Hyposmolality and/or hyponatremia	endocrine/metabolic	-0.10751	0.0145992	0.898068	1.78e-13	6434	165206	171640
	276.13	Hyperpotassemia	endocrine/metabolic	-0.0640102	0.0139044	0.937995	4.15e-06	7227	165206	172433
	276.14	Hypopotassemia	endocrine/metabolic	-0.0783825	0.0121616	0.924611	1.16e-10	9383	165206	174589
	276.4	Acid-base balance disorder	endocrine/metabolic	-0.100835	0.0201996	0.904082	5.98e-07	3293	165206	168499
	276.41	Acidosis	endocrine/metabolic	-0.0966262	0.0224986	0.907895	1.75e-05	2643	165206	167849
	278	Overweight, obesity and other hyperalimentation	endocrine/metabolic	0.0505969	0.00511501	1.0519	4.52e-23	90264	113259	203523
	278.1	Obesity	endocrine/metabolic	0.0518175	0.00526161	1.05318	6.98e-23	81614	113259	194873
	278.11	Morbid obesity	endocrine/metabolic	0.082748	0.00828119	1.08627	1.65e-23	22905	113259	136164
	591	Urinary tract infection	genitourinary	0.0766507	0.00877695	1.07966	2.48e-18	20110	161313	181423
	593	Hematuria	genitourinary	0.0735072	0.00919127	1.07628	1.27e-15	17540	161313	178853
	593.1	Gross hematuria	genitourinary	0.0946063	0.0161562	1.09923	4.75e-09	5268	161313	166581
	599.2	Retention of urine	genitourinary	0.0509791	0.0116282	1.0523	1.16e-05	10704	153136	163840
	599.5	Frequency of urination and polyuria	genitourinary	0.0459168	0.0100192	1.04699	4.59e-06	14786	153136	167922
	600	Hyperplasia of prostate	genitourinary	0.0309906	0.00625602	1.03148	7.28e-07	65707	115162	180869
	604	Disorders of penis	genitourinary	0.08799	0.0194972	1.09198	6.39e-06	3602	95593	99195
	604.3	Peyronie's disease	genitourinary	0.236132	0.0340684	1.26634	4.18e-12	1118	95593	96711
	605	Erectile dysfunction [ED]	genitourinary	0.106861	0.00655938	1.11278	1.14e-59	51710	95593	147303
	609.2	Abnormal spermatozoa	genitourinary	0.211179	0.0458719	1.23513	4.15e-06	613	95593	96206
	280	Iron deficiency anemias	hematopoietic	-0.0559567	0.0101394	0.94558	3.41e-08	14151	154891	169042
	280.1	Iron deficiency anemias, unspecified or not due to blood loss	hematopoietic	-0.0631163	0.0105204	0.938834	1.98e-09	13047	154891	167938
	285	Other anemias	hematopoietic	-0.0368708	0.00675751	0.963801	4.86e-08	37203	154891	192094
	286	Coagulation defects	hematopoietic	0.256316	0.0152451	1.29216	1.96e-63	5960	171027	176987
	286.2	Encounter for long-term (current) use of anticoagulants	hematopoietic	0.237681	0.00730421	1.2683	2.88e-232	30788	171027	201815
	286.5	Hemorrhagic disorder due to intrinsic circulating anticoagulants	hematopoietic	0.234455	0.0539311	1.26422	1.38e-05	462	171027	171489
	286.7	Other and unspecified coagulation defects	hematopoietic	0.375117	0.0219376	1.45516	1.5e-65	2835	171027	173862
	286.8	Hypercoagulable state	hematopoietic	0.207751	0.0339308	1.23091	9.2e-10	1135	171027	172162
	286.81	Primary hypercoagulable state	hematopoietic	0.211604	0.034883	1.23566	1.31e-09	1073	171027	172100
	286.9	Abnormal coagulation profile	hematopoietic	0.184006	0.0284766	1.20202	1.04e-10	1672	171027	172699
	287	Purpura and other hemorrhagic conditions	hematopoietic	0.111318	0.0125728	1.11775	8.46e-19	8882	171027	179909
	287.3	Thrombocytopenia	hematopoietic	0.10951	0.0130249	1.11573	4.18e-17	8241	171027	179268
	287.31	Primary thrombocytopenia	hematopoietic	0.21885	0.048688	1.24464	6.96e-06	564	171027	171591
	38	Septicemia	infectious diseases	0.0810013	0.0142248	1.08437	1.24e-08	6745	191182	197927
	41	Bacterial infection NOS	infectious diseases	0.0863095	0.0111019	1.09014	7.59e-15	11235	191182	202417
	41.1	Staphylococcus infections	infectious diseases	0.136063	0.0182827	1.14575	9.9e-14	3968	191182	195150
	41.11	Methicillin sensitive Staphylococcus aureus	infectious diseases	0.193635	0.0273599	1.21365	1.47e-12	1751	191182	192933
	78	Viral warts & HPV	infectious diseases	0.0769382	0.0117489	1.07998	5.81e-11	9925	163532	173457
	90	Sexually transmitted infections (not HIV or hepatitis)	infectious diseases	0.141055	0.031767	1.15149	8.98e-06	1263	219079	220342
	110	Dermatophytosis / Dermatomycosis	infectious diseases	0.110065	0.00622754	1.11635	6.67e-70	45142	146509	191651
	110.1	Dermatophytosis	infectious diseases	0.111641	0.00629942	1.11811	2.81e-70	43952	146509	190461
	110.11	Dermatophytosis of nail	infectious diseases	0.14272	0.00706038	1.15341	7.34e-91	33539	146509	180048
	110.12	Althete's foot	infectious diseases	0.0867866	0.0137993	1.09066	3.19e-10	7284	146509	153793
	800	Fracture of lower limb	injuries & poisonings	0.113421	0.0145408	1.1201	6.18e-15	6393	183579	189972
	800.1	Fracture of neck of femur	injuries & poisonings	0.140264	0.0264306	1.15058	1.12e-07	1933	183579	185512
	800.3	Fracture of tibia and fibula	injuries & poisonings	0.103606	0.0246649	1.10916	2.66e-05	2154	183579	185733
	801	Fracture of ankle and foot	injuries & poisonings	0.142132	0.0140189	1.15273	3.72e-24	6874	183579	190453
	801.1	Fracture of foot	injuries & poisonings	0.106942	0.0195182	1.11287	4.28e-08	3476	183579	187055
	809	Fracture of unspecified bones	injuries & poisonings	0.0904282	0.0179285	1.09464	4.56e-07	4151	183579	187730
	830	Dislocation	injuries & poisonings	0.14313	0.0140291	1.15388	1.93e-24	6786	193098	199884
	835	Internal derangement of knee	injuries & poisonings	0.157463	0.0117819	1.17054	9.71e-41	9814	193098	202912
	836	Traumatic arthropathy	injuries & poisonings	0.085055	0.0202238	1.08878	2.6e-05	3212	193098	196310
	858	Complication of internal orthopedic device	injuries & poisonings	0.127494	0.0231537	1.13598	3.66e-08	2444	203144	205588
	871	Open wounds of extremities	injuries & poisonings	0.202411	0.0129916	1.22435	9.94e-55	8061	184258	192319
	871.3	Open wound of foot except toe(s) alone	injuries & poisonings	0.453004	0.0361149	1.57303	4.32e-36	986	184258	185244
	871.4	Open wound of toe(s)	injuries & poisonings	0.536626	0.0491265	1.71023	8.91e-28	527	184258	184785
	872	Traumatic amputation	injuries & poisonings	0.209299	0.0285118	1.23281	2.12e-13	1619	184258	185877
	874	Complication of amputation stump	injuries & poisonings	0.269155	0.0431397	1.30886	4.4e-10	697	184258	184955
	911	Blister	injuries & poisonings	0.429134	0.039558	1.53593	2.03e-27	819	218653	219472
	290	Delirium dementia and amnestic and other cognitive disorders	mental disorders	-0.0812005	0.0119163	0.922009	9.48e-12	10448	171963	182411
	290.1	Dementias	mental disorders	-0.109149	0.0141972	0.896597	1.49e-14	7284	171963	179247
	290.16	Vascular dementia	mental disorders	-0.142867	0.0296838	0.86687	1.49e-06	1558	171963	173521
	290.3	Other persistent mental disorders due to conditions classified elsewhere	mental disorders	-0.087759	0.0112347	0.915982	5.66e-15	11089	171963	183052
	292	Neurological disorders	mental disorders	-0.0693838	0.00824994	0.932969	4.09e-17	21735	171963	193698
	292.2	Mild cognitive impairment	mental disorders	-0.0868215	0.0159074	0.916841	4.82e-08	5414	171963	177377
	292.3	Memory loss	mental disorders	-0.0631124	0.0133866	0.938838	2.42e-06	7687	171963	179650
	292.4	Altered mental status	mental disorders	-0.0750467	0.0179531	0.9277	2.91e-05	4199	171963	176162
	295	Schizophrenia and other psychotic disorders	mental disorders	-0.0605447	0.0135251	0.941252	7.59e-06	8134	87395	95529
	316	Substance addiction and disorders	mental disorders	-0.0525902	0.00859429	0.948769	9.4e-10	22896	127397	150293
	317	Alcohol-related disorders	mental disorders	-0.0699058	0.00698632	0.932482	1.43e-23	37068	127397	164465
	317.1	Alcoholism	mental disorders	-0.072391	0.00797804	0.930167	1.15e-19	26318	127397	153715
	318	Tobacco use disorder	mental disorders	-0.0627397	0.00586436	0.939188	1.03e-26	59539	127397	186936
	710	Osteomyelitis, periostitis, and other infections involving bone	musculoskeletal	0.353131	0.0179743	1.42352	6.2e-86	4169	165278	169447
	710.1	Osteomyelitis	musculoskeletal	0.362876	0.0182727	1.43746	9.24e-88	4032	165278	169310
	710.11	Acute osteomyelitis	musculoskeletal	0.433266	0.0292884	1.54229	1.62e-49	1541	165278	166819
	710.12	Chronic osteomyelitis	musculoskeletal	0.41517	0.027245	1.51463	1.97e-52	1787	165278	167065
	710.19	Unspecified osteomyelitis	musculoskeletal	0.382391	0.0214151	1.46578	2.59e-71	2917	165278	168195
	711	Arthropathy associated with infections	musculoskeletal	0.151625	0.0318834	1.16372	1.98e-06	1301	165278	166579
	711.1	Pyogenic arthritis	musculoskeletal	0.171661	0.0404054	1.18727	2.15e-05	812	165278	166090
	713	Arthropathy associated with other disorders classified elsewhere	musculoskeletal	0.52835	0.0384403	1.69613	5.48e-43	888	165278	166166
	713.5	Arthropathy associated with neurological disorders	musculoskeletal	0.591058	0.0410612	1.8059	5.6e-47	778	165278	166056
	716	Other arthropathies	musculoskeletal	0.0580157	0.00804403	1.05973	5.5e-13	23299	165278	188577
	716.9	Arthropathy NOS	musculoskeletal	0.0574169	0.00876076	1.0591	5.61e-11	19275	165278	184553
	720.1	Spinal stenosis of lumbar region	musculoskeletal	0.0595975	0.0121169	1.06141	8.72e-07	9595	144203	153798
	721	Spondylosis and allied disorders	musculoskeletal	0.0604164	0.00772154	1.06228	5.1e-15	25727	144203	169930
	721.1	Spondylosis without myelopathy	musculoskeletal	0.0653688	0.00803446	1.06755	4.08e-16	23471	144203	167674
	722	Intervertebral disc disorders	musculoskeletal	0.0618337	0.00684726	1.06379	1.71e-19	34458	144203	178661
	722.1	Displacement of intervertebral disc	musculoskeletal	0.0824892	0.0138559	1.08599	2.63e-09	7091	144203	151294
	722.6	Degeneration of intervertebral disc	musculoskeletal	0.0656233	0.00772226	1.06782	1.93e-17	25757	144203	169960
	722.8	Postlaminectomy syndrome	musculoskeletal	0.140974	0.0236213	1.15139	2.4e-09	2361	144203	146564
	726	Peripheral enthesopathies and allied syndromes	musculoskeletal	0.069571	0.0061732	1.07205	1.85e-29	47866	119829	167695
	726.1	Enthesopathy	musculoskeletal	0.0626475	0.00888135	1.06465	1.74e-12	19222	119829	139051
	726.3	Bursitis	musculoskeletal	0.167561	0.0149928	1.18242	5.34e-29	6039	119829	125868
	726.4	Calcaneal spur; Exostosis NOS	musculoskeletal	0.168478	0.0158591	1.1835	2.32e-26	5390	119829	125219
	728.7	Fasciitis	musculoskeletal	0.0876702	0.01024	1.09163	1.11e-17	13922	119829	133751
	728.71	Contracture of palmar fascia [Dupuytren's disease]	musculoskeletal	0.207194	0.0206374	1.23022	1.02e-23	3151	119829	122980
	731	Osteitis deformans and osteopathies associated with other disorders classified elsewhere	musculoskeletal	0.361233	0.0423988	1.4351	1.6e-17	742	152905	153647
	735	Acquired foot deformities	musculoskeletal	0.170702	0.00732407	1.18614	3.77e-120	29185	161389	190574
	735.2	Acquired toe deformities	musculoskeletal	0.23815	0.00978664	1.2689	8.51e-131	15251	161389	176640
	735.21	Hammer toe (acquired)	musculoskeletal	0.374466	0.0129282	1.45421	1.82e-184	8466	161389	169855
	735.22	Claw toe (acquired)	musculoskeletal	0.463182	0.0652206	1.58912	1.23e-12	308	161389	161697
	735.3	Hallux valgus (Bunion)	musculoskeletal	0.0919946	0.0150087	1.09636	8.82e-10	6162	161389	167551
	736	Other acquired deformities of limbs	musculoskeletal	0.10986	0.0160322	1.11612	7.26e-12	5287	161389	166676
	739	Contracture of joint	musculoskeletal	0.149247	0.0357343	1.16096	2.96e-05	1041	161389	162430
	740	Osteoarthrosis	musculoskeletal	0.084453	0.00524059	1.08812	2e-58	89081	109164	198245
	740.1	Osteoarthritis; localized	musculoskeletal	0.131166	0.0065707	1.14016	1.17e-88	43542	109164	152706
	740.11	Osteoarthrosis, localized, primary	musculoskeletal	0.144081	0.00898612	1.15498	7.43e-58	19441	109164	128605
	740.12	Osteoarthrosis, localized, secondary	musculoskeletal	0.129882	0.0263468	1.13869	8.24e-07	1926	109164	111090
	740.9	Osteoarthrosis NOS	musculoskeletal	0.0855778	0.00560009	1.08935	1.02e-52	71657	109164	180821
	741	Symptoms and disorders of the joints	musculoskeletal	0.0923323	0.00926942	1.09673	2.26e-23	16673	178980	195653
	741.3	Difficulty in walking	musculoskeletal	0.0715297	0.0131133	1.07415	4.9e-08	8034	178980	187014
	741.4	Joint effusions	musculoskeletal	0.184769	0.0217212	1.20294	1.79e-17	2819	178980	181799
	742	Derangement of joint, non-traumatic	musculoskeletal	0.120899	0.0206686	1.12851	4.93e-09	3068	178980	182048
	742.9	Other derangement of joint	musculoskeletal	0.129745	0.0246405	1.13854	1.4e-07	2146	178980	181126
	743	Osteoporosis, osteopenia and pathological fracture	musculoskeletal	-0.110093	0.00917358	0.895751	3.51e-33	18407	193923	212330
	743.1	Osteoporosis	musculoskeletal	-0.206147	0.0124708	0.813714	2.22e-61	9525	193923	203448
	743.11	Osteoporosis NOS	musculoskeletal	-0.223551	0.0136115	0.799674	1.3e-60	7927	193923	201850
	743.12	Senile osteoporosis	musculoskeletal	-0.259175	0.0251757	0.771688	7.45e-25	2187	193923	196110
	743.13	Other specified osteoporosis	musculoskeletal	-0.239414	0.026488	0.787089	1.59e-19	1913	193923	195836
	743.9	Osteopenia or other disorder of bone and cartilage	musculoskeletal	-0.0625816	0.0120024	0.939336	1.85e-07	10229	193923	204152
	745	Pain in joint	musculoskeletal	0.0523579	0.00542643	1.05375	4.98e-22	123546	71029	194575
	153.2	Colon cancer	neoplasms	0.0782284	0.0174894	1.08137	7.72e-06	4469	134792	139261
	172	Skin cancer	neoplasms	0.105948	0.00675686	1.11176	2.07e-55	39256	155278	194534
	172.1	Melanomas of skin, dx or hx	neoplasms	0.139082	0.0137336	1.14922	4.19e-24	7451	155278	162729
	172.11	Melanomas of skin	neoplasms	0.135422	0.0168943	1.14502	1.09e-15	4789	155278	160067
	172.2	Other non-epithelial cancer of skin	neoplasms	0.102644	0.00702858	1.1081	2.66e-48	35671	155278	190949
	172.21	Basal cell carcinoma (new)	neoplasms	0.0976724	0.0113997	1.1026	1.05e-17	11216	155278	166494
	172.22	Squamous cell carcinoma	neoplasms	0.100783	0.0149238	1.10604	1.45e-11	6379	155278	161657
	172.3	Carcinoma in situ of skin	neoplasms	0.137124	0.0229796	1.14697	2.41e-09	2583	155278	157861
	173	Neoplasm of uncertain behavior of skin	neoplasms	0.114465	0.00812176	1.12127	4.16e-45	23940	155278	179218
	189.1	Cancer of kidney and renal pelvis	neoplasms	0.104079	0.0219727	1.10969	2.17e-06	2760	212444	215204
	189.11	Malignant neoplasm of kidney, except pelvis	neoplasms	0.102085	0.0231053	1.10748	9.95e-06	2489	212444	214933
	193	Thyroid cancer	neoplasms	0.151493	0.0338115	1.16357	7.45e-06	1135	216552	217687
	202	Cancer of other lymphoid, histiocytic tissue	neoplasms	0.104812	0.0215919	1.1105	1.21e-06	2858	211362	214220
	202.2	Non-Hodgkins lymphoma	neoplasms	0.103831	0.0222121	1.10941	2.95e-06	2699	211362	214061
	208	Benign neoplasm of colon	neoplasms	0.064091	0.00580166	1.06619	2.27e-28	55596	137788	193384
	214	Lipoma	neoplasms	0.087903	0.0142139	1.09188	6.24e-10	6589	204485	211074
	214.1	Lipoma of skin and subcutaneous tissue	neoplasms	0.090006	0.0211739	1.09418	2.13e-05	2914	204485	207399
	216	Benign neoplasm of skin	neoplasms	0.121927	0.0091225	1.12967	9.61e-41	17240	165412	182652
	217	Vascular hamartomas and non-neoplastic nevi	neoplasms	0.119218	0.016887	1.12662	1.67e-12	4641	165412	170053
	217.1	Nevus, non-neoplastic	neoplasms	0.127567	0.0170781	1.13606	8.04e-14	4534	165412	169946
	226	Benign neoplasm of thyroid glands	neoplasms	0.288588	0.0672384	1.33454	1.77e-05	285	216552	216837
	228	Hemangioma and lymphangioma, any site	neoplasms	0.12711	0.0211423	1.13554	1.83e-09	2961	211387	214348
	327	Sleep disorders	neurological	0.0282054	0.00622178	1.02861	5.81e-06	49029	114222	163251
	327.3	Sleep apnea	neurological	0.0566996	0.00568076	1.05834	1.85e-23	63658	114222	177880
	327.32	Obstructive sleep apnea	neurological	0.0578582	0.00632121	1.05956	5.54e-20	46297	114222	160519
	327.4	Insomnia	neurological	0.0312331	0.0074348	1.03173	2.66e-05	30385	114222	144607
	333.1	Essential tremor	neurological	0.0787707	0.0156585	1.08196	4.89e-07	5585	170336	175921
	337	Disorders of the autonomic nervous system	neurological	0.349406	0.0179425	1.41823	1.84e-84	4183	170336	174519
	337.1	Peripheral autonomic neuropathy	neurological	0.365276	0.0191453	1.44091	3.77e-81	3666	170336	174002
	344	Other paralytic syndromes	neurological	0.122582	0.0231144	1.13041	1.14e-07	2477	170336	172813
	345.3	Convulsions	neurological	-0.0629531	0.0144304	0.938988	1.29e-05	6487	170336	176823
	350	Abnormal movement	neurological	0.0659703	0.00712357	1.0682	2.03e-20	31284	168727	200011
	350.2	Abnormality of gait	neurological	0.0818608	0.00815483	1.0853	1.03e-23	23067	168727	191794
	351	Other peripheral nerve disorders	neurological	0.0503403	0.00647818	1.05163	7.8e-15	39030	151672	190702
	356	Hereditary and idiopathic peripheral neuropathy	neurological	0.32573	0.00887466	1.38504	6.44e-295	18742	184942	203684
	357	Inflammatory and toxic neuropathy	neurological	0.403103	0.0204837	1.49646	3.25e-86	3209	184942	188151
	470	Septal Deviations/Turbinate Hypertrophy	respiratory	0.0853832	0.0147678	1.08913	7.39e-09	6195	119797	125992
	475	Chronic sinusitis	respiratory	0.0629839	0.00920677	1.06501	7.86e-12	17751	119797	137548
	476	Allergic rhinitis	respiratory	0.0378141	0.00658553	1.03854	9.36e-09	40673	119797	160470
	495	Asthma	respiratory	-0.0638213	0.00951075	0.938173	1.94e-11	16352	136825	153177
	495.1	Chronic obstructive asthma	respiratory	-0.108281	0.0247023	0.897375	1.17e-05	2209	136825	139034
	495.2	Asthma with exacerbation	respiratory	-0.147956	0.0294086	0.862469	4.88e-07	1532	136825	138357
	496	Chronic airway obstruction	respiratory	-0.0257791	0.00620853	0.97455	3.29e-05	46680	136825	183505
	496.2	Chronic bronchitis	respiratory	-0.0766064	0.0117613	0.926254	7.35e-11	10383	136825	147208
	496.21	Obstructive chronic bronchitis	respiratory	-0.0878631	0.0127804	0.915886	6.21e-12	8708	136825	145533
	512.1	Wheezing	respiratory	-0.123326	0.0293277	0.883975	2.61e-05	1548	111824	113372
	361	Retinal detachments and defects	sense organs	0.110346	0.0154703	1.11666	9.84e-13	5861	127021	132882
	361.1	Retinal detachment with retinal defect	sense organs	0.212545	0.024671	1.23682	6.98e-18	2236	127021	129257
	361.2	Retinoschisis and retinal cysts	sense organs	-0.18189	0.0426751	0.833693	2.02e-05	730	127021	127751
	362	Other retinal disorders	sense organs	-0.0386016	0.00702388	0.962134	3.89e-08	39513	122289	161802
	362.2	Degeneration of macula and posterior pole of retina	sense organs	-0.0416183	0.00856886	0.959236	1.19e-06	25190	122289	147479
	362.21	Macular degeneration, dry	sense organs	-0.0682689	0.0124021	0.934009	3.7e-08	10813	122289	133102
	362.8	Retinal hemorrhage/ischemia	sense organs	-0.135467	0.0250256	0.873308	6.19e-08	2182	122289	124471
	365	Glaucoma	sense organs	-0.0366432	0.00687633	0.96402	9.88e-08	38343	127021	165364
	365.2	Primary angle-closure glaucoma	sense organs	-0.192194	0.0212725	0.825147	1.64e-19	3040	127021	130061
	367.8	Hypermetropia	sense organs	-0.0371332	0.00756218	0.963548	9.09e-07	29848	110323	140171
	368.1	Amblyopia	sense organs	-0.1406	0.0215703	0.868837	7.11e-11	2869	168631	171500
	374.6	Dermatochalasis	sense organs	0.0704009	0.015361	1.07294	4.58e-06	5932	145538	151470
	379	Other disorders of eye	sense organs	0.0523343	0.00782022	1.05373	2.2e-11	27314	127686	155000
	379.2	Disorders of vitreous body	sense organs	0.0729113	0.0091262	1.07564	1.36e-15	18821	127686	146507
	760	Back pain	symptoms	0.0379467	0.00517701	1.03868	2.3e-13	97399	100658	198057
	763	Thoracic or lumbosacral neuritis or radiculitis, unspecified	symptoms	0.0599726	0.00929518	1.06181	1.1e-10	16420	167595	184015
	771.1	Swelling of limb	symptoms	0.183595	0.0184156	1.20153	2.07e-23	3944	196766	200710
	782.3	Edema	symptoms	0.127697	0.00748966	1.13621	3.51e-65	27946	172569	200515
	785	Abdominal pain	symptoms	-0.0352274	0.00661763	0.965386	1.02e-07	37216	157319	194535
	788	Syncope and collapse	symptoms	0.0443933	0.0100022	1.04539	9.07e-06	14038	196523	210561
	791	Gangrene	symptoms	0.273391	0.0409713	1.31441	2.51e-11	776	220828	221604
	798	Malaise and fatigue	symptoms	0.0502846	0.00796539	1.05157	2.74e-10	23585	173176	196761
