# Supplementary material for: A multi-population phenome-wide association study of genetically-predicted height in the Million Veteran Program
Source: PLoS Genet. 2022 Jun 2;18(6):e1010193. doi: 10.1371/journal.pgen.1010193 (PMC9162317; doi:10.1371/journal.pgen.1010193)
Supplement: S2 Table — (XLSX) [file pgen.1010193.s005.xlsx]

## Sheet: S2 Table
	S2 Table. Phenome-wide significant trait associations with measured height in non-Hispanic Black individuals.
	Significant in European-ancestry?	phecode	Description	Group	Beta	SE	OR	p-value	n_cases	n_controls	n_total
	n	401.2	Hypertensive heart and/or renal disease	circulatory system	0.0907948	0.0214239	1.09504	2.26e-05	8176	10604	18780
	n	401.22	Hypertensive chronic kidney disease	circulatory system	0.103788	0.023635	1.10937	1.13e-05	6027	10604	16631
	y	415	Pulmonary heart disease	circulatory system	0.170678	0.0247958	1.18611	5.85e-12	2401	51410	53811
	y	415.1	Acute pulmonary heart disease	circulatory system	0.231099	0.0318245	1.25998	3.82e-13	1423	51410	52833
	y	415.11	Pulmonary embolism and infarction, acute	circulatory system	0.231494	0.031869	1.26048	3.76e-13	1419	51410	52829
	y	416	Cardiomegaly	circulatory system	0.13698	0.0325684	1.14681	2.6e-05	1360	51410	52770
	y	425	Cardiomyopathy	circulatory system	0.153541	0.0224852	1.16596	8.58e-12	2935	52426	55361
	y	425.1	Primary/intrinsic cardiomyopathies	circulatory system	0.158985	0.0232035	1.17232	7.3e-12	2748	52426	55174
	n	425.2	Secondary/extrinsic cardiomyopathies	circulatory system	0.269067	0.0622999	1.30874	1.57e-05	359	52426	52785
	y	426	Cardiac conduction disorders	circulatory system	0.0772378	0.0163746	1.0803	2.39e-06	6641	32339	38980
	y	426.9	Cardiac pacemaker/device in situ	circulatory system	0.142636	0.0291937	1.15331	1.03e-06	1809	32339	34148
	y	426.91	Cardiac pacemaker in situ	circulatory system	0.164327	0.0388276	1.1786	2.31e-05	1012	32339	33351
	y	426.92	Cardiac defibrillator in situ	circulatory system	0.184868	0.0357867	1.20306	2.39e-07	1154	32339	33493
	y	427	Cardiac dysrhythmias	circulatory system	0.0968285	0.0125043	1.10167	9.66e-15	13310	32339	45649
	y	427.1	Paroxysmal tachycardia, unspecified	circulatory system	0.22642	0.033996	1.2541	2.73e-11	1289	32339	33628
	y	427.12	Paroxysmal ventricular tachycardia	circulatory system	0.238656	0.0452928	1.26954	1.37e-07	710	32339	33049
	y	427.2	Atrial fibrillation and flutter	circulatory system	0.308371	0.0218038	1.36121	2.06e-45	3557	32339	35896
	y	427.21	Atrial fibrillation	circulatory system	0.330918	0.0225069	1.39225	6.17e-49	3314	32339	35653
	y	427.22	Atrial flutter	circulatory system	0.314	0.0369913	1.36889	2.09e-17	1106	32339	33445
	y	427.5	Arrhythmia (cardiac) NOS	circulatory system	0.115446	0.0214588	1.12237	7.45e-08	3466	32339	35805
	y	427.9	Palpitations	circulatory system	0.108666	0.0267753	1.11479	4.94e-05	2116	32339	34455
	y	428	Congestive heart failure; nonhypertensive	circulatory system	0.0812038	0.0163265	1.08459	6.57e-07	6250	46817	53067
	y	428.1	Congestive heart failure (CHF) NOS	circulatory system	0.105284	0.0184494	1.11103	1.15e-08	4726	46817	51543
	n	428.3	Heart failure with reduced EF [Systolic or combined heart failure]	circulatory system	0.142641	0.0232157	1.15332	8.04e-10	2816	46817	49633
	y	440.21	Atherosclerosis of native arteries of the extremities with ulceration or gangrene	circulatory system	0.256447	0.0599191	1.29233	1.87e-05	397	46677	47074
	y	442	Other aneurysm	circulatory system	0.20314	0.0328709	1.22524	6.41e-10	1377	46677	48054
	y	442.1	Aortic aneurysm	circulatory system	0.261422	0.0370018	1.29878	1.6e-12	1085	46677	47762
	y	442.11	Abdominal aortic aneurysm	circulatory system	0.222335	0.0447247	1.24899	6.65e-07	735	46677	47412
	y	452	Other venous embolism and thrombosis	circulatory system	0.208622	0.0225199	1.23198	1.97e-20	3106	32810	35916
	y	452.2	Deep vein thrombosis [DVT]	circulatory system	0.218855	0.0290877	1.24465	5.31e-14	1781	32810	34591
	y	453	Chronic venous hypertension	circulatory system	0.55219	0.0798846	1.73705	4.77e-12	225	32810	33035
	y	454	Varicose veins	circulatory system	0.312179	0.030703	1.3664	2.76e-24	1599	32810	34409
	y	454.1	Varicose veins of lower extremity	circulatory system	0.358628	0.034699	1.43136	4.87e-25	1256	32810	34066
	y	454.11	Varicose veins of lower extremity, symptomtic	circulatory system	0.369625	0.045828	1.44719	7.3e-16	705	32810	33515
	y	456	Chronic venous insufficiency [CVI]	circulatory system	0.358138	0.0276808	1.43066	2.74e-38	2053	32810	34863
	y	458	Hypotension	circulatory system	0.114122	0.020484	1.12089	2.53e-08	3700	47053	50753
	y	458.1	Orthostatic hypotension	circulatory system	0.215703	0.0359877	1.24073	2.05e-09	1124	47053	48177
	y	755	Congenital anomalies of limbs	congenital anomalies	0.133519	0.0305786	1.14284	1.26e-05	1527	53494	55021
	y	681	Superficial cellulitis and abscess	dermatologic	0.100632	0.0138712	1.10587	4.03e-13	8859	40297	49156
	y	681.5	Cellulitis and abscess of leg, except foot	dermatologic	0.215948	0.0353054	1.24104	9.56e-10	1163	40297	41460
	y	681.6	Cellulitis and abscess of foot, toe	dermatologic	0.413536	0.0600146	1.51215	5.56e-12	393	40297	40690
	y	700	Corns and callosities	dermatologic	0.23117	0.0164671	1.26007	9.09e-45	6056	41519	47575
	y	701	Other hypertrophic and atrophic conditions of skin	dermatologic	0.175729	0.0171643	1.19211	1.34e-24	5479	41519	46998
	y	701.1	Keratoderma, acquired	dermatologic	0.207171	0.0240274	1.23019	6.56e-18	2622	41519	44141
	n	701.4	Keloid scar	dermatologic	0.172973	0.0372528	1.18883	3.43e-06	1045	41519	42564
	y	702	Degenerative skin conditions and other dermatoses	dermatologic	0.149909	0.033754	1.16173	8.94e-06	1328	39639	40967
	y	703	Diseases of nail, NOS	dermatologic	0.195245	0.0183277	1.21561	1.69e-26	4824	41344	46168
	y	703.1	Ingrowing nail	dermatologic	0.1502	0.0235184	1.16207	1.7e-10	2722	41344	44066
	y	706	Diseases of sebaceous glands	dermatologic	0.0616781	0.0146172	1.06362	2.45e-05	7756	42013	49769
	y	707	Chronic ulcer of skin	dermatologic	0.324586	0.0235368	1.38346	2.9e-43	2716	53715	56431
	y	707.1	Decubitus ulcer	dermatologic	0.278062	0.0427309	1.32057	7.65e-11	795	53715	54510
	y	707.2	Chronic ulcer of leg or foot	dermatologic	0.398976	0.0275017	1.4903	1.09e-47	1955	53715	55670
	y	707.3	Chronic ulcer of unspecified site	dermatologic	0.45216	0.047234	1.5717	1.04e-21	643	53715	54358
	y	521	Diseases of hard tissues of teeth	digestive	0.059585	0.0113919	1.0614	1.69e-07	17381	28365	45746
	y	521.1	Dental caries	digestive	0.0594437	0.0114815	1.06125	2.25e-07	16980	28365	45345
	y	522	Diseases of pulp and periapical tissues	digestive	0.119339	0.0203916	1.12675	4.85e-09	3820	28365	32185
	y	522.1	Pulpitis and necrosis of tooth pulp	digestive	0.144509	0.027211	1.15547	1.09e-07	2034	28365	30399
	y	523	Gingival and periodontal diseases	digestive	0.0582085	0.0119733	1.05994	1.16e-06	14817	28365	43182
	y	523.1	Gingivitis	digestive	0.0962391	0.0211707	1.10102	5.47e-06	3531	28365	31896
	y	523.3	Periodontitis (acute or chronic)	digestive	0.0700421	0.0149665	1.07255	2.87e-06	8020	28365	36385
	y	523.31	Acute periodontitis	digestive	0.0681494	0.0161802	1.07053	2.53e-05	6591	28365	34956
	y	525	Other diseases of the teeth and supporting structures	digestive	0.05873	0.0114377	1.06049	2.82e-07	17139	28365	45504
	y	525.1	Loss of teeth or edentulism	digestive	0.0851325	0.0135738	1.08886	3.57e-10	10569	28365	38934
	y	241	Nontoxic nodular goiter	endocrine/metabolic	0.135993	0.0263958	1.14567	2.58e-07	2172	49881	52053
	y	241.1	Nontoxic uninodular goiter	endocrine/metabolic	0.134107	0.0305377	1.14352	1.13e-05	1594	49881	51475
	y	244	Hypothyroidism	endocrine/metabolic	0.0962912	0.0216699	1.10108	8.85e-06	3281	49881	53162
	y	244.4	Hypothyroidism NOS	endocrine/metabolic	0.0945539	0.0223486	1.09917	2.33e-05	3070	49881	52951
	y	249	Secondary diabetes mellitus	endocrine/metabolic	0.164452	0.0354418	1.17875	3.48e-06	1154	25597	26751
	y	250	Diabetes mellitus	endocrine/metabolic	0.0453173	0.0110297	1.04636	3.98e-05	24249	25597	49846
	y	250.1	Type 1 diabetes	endocrine/metabolic	0.114801	0.0228343	1.12165	4.97e-07	3073	25597	28670
	y	250.2	Type 2 diabetes	endocrine/metabolic	0.0460633	0.0110496	1.04714	3.06e-05	24117	25597	49714
	n	250.22	Type 2 diabetes with renal manifestations	endocrine/metabolic	0.108358	0.0223055	1.11445	1.19e-06	3357	25597	28954
	y	250.24	Type 2 diabetes with neurological manifestations	endocrine/metabolic	0.206339	0.0169753	1.22917	5.38e-34	6560	25597	32157
	y	250.25	Diabetes type 2 with peripheral circulatory disorders	endocrine/metabolic	0.255372	0.0429843	1.29094	2.83e-09	797	25597	26394
	y	250.3	Insulin pump user	endocrine/metabolic	0.122389	0.0207549	1.13019	3.7e-09	3805	25597	29402
	y	250.6	Polyneuropathy in diabetes	endocrine/metabolic	0.291293	0.0251406	1.33816	4.82e-31	2543	25597	28140
	y	257	Testicular dysfunction	endocrine/metabolic	0.123688	0.0263499	1.13166	2.68e-06	2065	49034	51099
	y	257.1	Testicular hypofunction	endocrine/metabolic	0.12589	0.0272713	1.13416	3.91e-06	1921	49034	50955
	n	585	Renal failure	genitourinary	0.0560127	0.0127096	1.05761	1.05e-05	12767	38210	50977
	n	585.3	Chronic renal failure [CKD]	genitourinary	0.0660721	0.0144119	1.0683	4.55e-06	9282	38210	47492
	y	591	Urinary tract infection	genitourinary	0.0855012	0.0163089	1.08926	1.58e-07	6591	38098	44689
	y	593	Hematuria	genitourinary	0.0985444	0.0178844	1.10356	3.59e-08	5138	38098	43236
	y	605	Erectile dysfunction [ED]	genitourinary	0.0857011	0.0129438	1.08948	3.57e-11	21458	22813	44271
	y	286	Coagulation defects	hematopoietic	0.219347	0.0344047	1.24526	1.82e-10	1230	48156	49386
	y	286.2	Encounter for long-term (current) use of anticoagulants	hematopoietic	0.235096	0.0173799	1.26503	1.08e-41	5312	48156	53468
	y	286.7	Other and unspecified coagulation defects	hematopoietic	0.302923	0.0517336	1.35381	4.76e-09	534	48156	48690
	y	110	Dermatophytosis / Dermatomycosis	infectious diseases	0.110625	0.0113011	1.11698	1.26e-22	17856	31035	48891
	y	110.1	Dermatophytosis	infectious diseases	0.112711	0.0114816	1.11931	9.54e-23	17104	31035	48139
	y	110.11	Dermatophytosis of nail	infectious diseases	0.155501	0.0128647	1.16824	1.23e-33	12663	31035	43698
	y	830	Dislocation	injuries & poisonings	0.189698	0.0263622	1.20888	6.21e-13	2092	48706	50798
	y	835	Internal derangement of knee	injuries & poisonings	0.165664	0.020269	1.18018	3e-16	3676	48706	52382
	y	836	Traumatic arthropathy	injuries & poisonings	0.180183	0.0392822	1.19744	4.5e-06	917	48706	49623
	y	871	Open wounds of extremities	injuries & poisonings	0.209453	0.0280083	1.233	7.53e-14	1841	48370	50211
	y	871.3	Open wound of foot except toe(s) alone	injuries & poisonings	0.393071	0.0707858	1.48152	2.81e-08	280	48370	48650
	y	872	Traumatic amputation	injuries & poisonings	0.238004	0.0545741	1.26871	1.29e-05	474	48370	48844
	y	710	Osteomyelitis, periostitis, and other infections involving bone	musculoskeletal	0.341851	0.0344476	1.40755	3.28e-23	1222	41150	42372
	y	710.1	Osteomyelitis	musculoskeletal	0.353994	0.0349912	1.42475	4.66e-24	1184	41150	42334
	y	710.11	Acute osteomyelitis	musculoskeletal	0.481097	0.0598921	1.61785	9.53e-16	396	41150	41546
	y	710.12	Chronic osteomyelitis	musculoskeletal	0.334922	0.0516761	1.39783	9.1e-11	531	41150	41681
	y	710.19	Unspecified osteomyelitis	musculoskeletal	0.416773	0.0410715	1.51706	3.4e-24	853	41150	42003
	y	716	Other arthropathies	musculoskeletal	0.0875871	0.0151748	1.09154	7.84e-09	7276	41150	48426
	y	716.9	Arthropathy NOS	musculoskeletal	0.0896427	0.0165421	1.09378	5.99e-08	5958	41150	47108
	n	720	Spinal stenosis	musculoskeletal	0.122577	0.0184161	1.13041	2.81e-11	4676	35888	40564
	y	720.1	Spinal stenosis of lumbar region	musculoskeletal	0.160704	0.0246789	1.17434	7.43e-11	2468	35888	38356
	y	721	Spondylosis and allied disorders	musculoskeletal	0.135267	0.0147248	1.14484	4.06e-20	7858	35888	43746
	y	721.1	Spondylosis without myelopathy	musculoskeletal	0.140294	0.0154444	1.15061	1.05e-19	6999	35888	42887
	y	722	Intervertebral disc disorders	musculoskeletal	0.136471	0.013512	1.14622	5.52e-24	9728	35888	45616
	y	722.1	Displacement of intervertebral disc	musculoskeletal	0.169416	0.0260246	1.18461	7.52e-11	2156	35888	38044
	y	722.6	Degeneration of intervertebral disc	musculoskeletal	0.14088	0.0154075	1.15129	6.04e-20	7034	35888	42922
	y	722.8	Postlaminectomy syndrome	musculoskeletal	0.233241	0.0521976	1.26269	7.88e-06	508	35888	36396
	n	722.9	Other and unspecified disc disorder	musculoskeletal	0.15684	0.0341042	1.16981	4.25e-06	1220	35888	37108
	n	724	Other and unspecified disorders of back	musculoskeletal	0.160919	0.0283237	1.17459	1.34e-08	1807	35888	37695
	y	726	Peripheral enthesopathies and allied syndromes	musculoskeletal	0.0798493	0.0124149	1.08312	1.26e-10	13149	29432	42581
	y	726.1	Enthesopathy	musculoskeletal	0.0791459	0.01729	1.08236	4.7e-06	5621	29432	35053
	y	726.3	Bursitis	musculoskeletal	0.162938	0.0294934	1.17696	3.3e-08	1686	29432	31118
	y	726.4	Calcaneal spur; Exostosis NOS	musculoskeletal	0.178893	0.0317524	1.19589	1.76e-08	1462	29432	30894
	y	731	Osteitis deformans and osteopathies associated with other disorders classified elsewhere	musculoskeletal	0.413258	0.0670394	1.51174	7.07e-10	318	34733	35051
	y	735	Acquired foot deformities	musculoskeletal	0.158116	0.0125074	1.1713	1.24e-36	11876	37585	49461
	y	735.2	Acquired toe deformities	musculoskeletal	0.247108	0.0174989	1.28032	2.8e-45	5317	37585	42902
	y	735.21	Hammer toe (acquired)	musculoskeletal	0.358699	0.022442	1.43147	1.67e-57	3095	37585	40680
	y	735.3	Hallux valgus (Bunion)	musculoskeletal	0.203287	0.0197226	1.22542	6.53e-25	4068	37585	41653
	y	736	Other acquired deformities of limbs	musculoskeletal	0.156059	0.0316274	1.1689	8.04e-07	1459	37585	39044
	y	740	Osteoarthrosis	musculoskeletal	0.14234	0.0107059	1.15297	2.46e-40	24996	26368	51364
	y	740.1	Osteoarthritis; localized	musculoskeletal	0.185534	0.0131203	1.20386	2.12e-45	12412	26368	38780
	y	740.11	Osteoarthrosis, localized, primary	musculoskeletal	0.205541	0.0177058	1.22819	3.72e-31	5532	26368	31900
	y	740.12	Osteoarthrosis, localized, secondary	musculoskeletal	0.291609	0.0461979	1.33858	2.75e-10	665	26368	27033
	n	740.2	Osteoarthrosis, generalized	musculoskeletal	0.148059	0.03348	1.15958	9.76e-06	1347	26368	27715
	y	740.9	Osteoarthrosis NOS	musculoskeletal	0.14431	0.0113685	1.15524	6.39e-37	20409	26368	46777
	y	741	Symptoms and disorders of the joints	musculoskeletal	0.0705281	0.0158077	1.07307	8.13e-06	6535	43251	49786
	y	741.4	Joint effusions	musculoskeletal	0.205068	0.0325891	1.22761	3.12e-10	1363	43251	44614
	y	743	Osteoporosis, osteopenia and pathological fracture	musculoskeletal	-0.105135	0.0236399	0.900203	8.69e-06	2837	52957	55794
	y	743.1	Osteoporosis	musculoskeletal	-0.209065	0.0371442	0.811343	1.82e-08	1126	52957	54083
	y	743.11	Osteoporosis NOS	musculoskeletal	-0.210711	0.0416007	0.810008	4.08e-07	893	52957	53850
	y	745	Pain in joint	musculoskeletal	0.0883228	0.0122216	1.09234	4.95e-13	39376	12303	51679
	y	208	Benign neoplasm of colon	neoplasms	0.0554832	0.0125859	1.05705	1.04e-05	12790	37910	50700
	y	337	Disorders of the autonomic nervous system	neurological	0.243099	0.0426608	1.27519	1.21e-08	779	45621	46400
	y	337.1	Peripheral autonomic neuropathy	neurological	0.26107	0.0449452	1.29832	6.3e-09	700	45621	46321
	n	338.2	Chronic pain	neurological	0.083116	0.0168707	1.08667	8.37e-07	5494	44047	49541
	y	350	Abnormal movement	neurological	0.0823143	0.0149956	1.0858	4.04e-08	7558	43838	51396
	y	350.2	Abnormality of gait	neurological	0.0932938	0.0163148	1.09778	1.08e-08	6231	43838	50069
	n	355.1	Chronic pain syndrome	neurological	0.118182	0.0259372	1.12545	5.2e-06	2211	38265	40476
	y	356	Hereditary and idiopathic peripheral neuropathy	neurological	0.266383	0.0198908	1.30523	6.71e-41	3880	48952	52832
	y	357	Inflammatory and toxic neuropathy	neurological	0.326891	0.0499205	1.38665	5.82e-11	567	48952	49519
	n	514	Abnormal findings examination of lungs	respiratory	0.103415	0.0241907	1.10895	1.91e-05	2540	51308	53848
	n	519	Other diseases of respiratory system, not elsewhere classified	respiratory	0.122856	0.0285959	1.13072	1.74e-05	1762	53084	54846
	n	519.9	Symptoms involving respiratory system and other chest symptoms	respiratory	0.163038	0.0378847	1.17708	1.68e-05	990	53084	54074
	y	760	Back pain	symptoms	0.101842	0.0106656	1.10721	1.31e-21	31161	20358	51519
	y	763	Thoracic or lumbosacral neuritis or radiculitis, unspecified	symptoms	0.15275	0.0175596	1.16503	3.35e-18	5054	40904	45958
	y	782.3	Edema	symptoms	0.165615	0.0150556	1.18012	3.81e-28	7569	44496	52065
	y	791	Gangrene	symptoms	0.349386	0.0573524	1.4182	1.12e-09	428	57488	57916
		Phecodes significantly associated with height in African-ancestry individuals but not in European-ancestry individuals.
