# Supplementary material for: A multi-population phenome-wide association study of genetically-predicted height in the Million Veteran Program
Source: PLoS Genet. 2022 Jun 2;18(6):e1010193. doi: 10.1371/journal.pgen.1010193 (PMC9162317; doi:10.1371/journal.pgen.1010193)
Supplement: S3 Table — (XLSX) [file pgen.1010193.s006.xlsx]

## Sheet: S3 Table
	S3 Table. Phenome-wide significant trait associations with genetically-predicted height in non-Hispanic White individuals.
	phecode	Description	Group	Beta	SE	OR	p-value	n_cases	n_controls	n_total
	395.1	Nonrheumatic mitral valve disorders	circulatory system	0.14826	0.0345983	1.15981	1.83e-05	5271	188200	193471
	401	Hypertension	circulatory system	-0.108651	0.0135782	0.897043	1.23e-15	159662	50778	210440
	401.1	Essential hypertension	circulatory system	-0.109108	0.0135855	0.896634	9.65e-16	159045	50778	209823
	401.2	Hypertensive heart and/or renal disease	circulatory system	-0.148797	0.0224553	0.861744	3.44e-11	21601	50778	72379
	401.21	Hypertensive heart disease	circulatory system	-0.154115	0.0336901	0.857173	4.77e-06	6549	50778	57327
	401.22	Hypertensive chronic kidney disease	circulatory system	-0.147383	0.0257163	0.862964	9.98e-09	14990	50778	65768
	411	Ischemic Heart Disease	circulatory system	-0.0964868	0.0122054	0.908022	2.67e-15	68899	134585	203484
	411.1	Unstable angina (intermediate coronary syndrome)	circulatory system	-0.142957	0.0329889	0.866792	1.47e-05	5934	134585	140519
	411.2	Myocardial infarction	circulatory system	-0.161443	0.0208833	0.850915	1.07e-14	16321	134585	150906
	411.3	Angina pectoris	circulatory system	-0.170725	0.0243978	0.843053	2.6e-12	11396	134585	145981
	411.4	Coronary atherosclerosis	circulatory system	-0.11183	0.0128554	0.894196	3.35e-18	59414	134585	193999
	411.8	Other chronic ischemic heart disease, unspecified	circulatory system	-0.121883	0.014773	0.885252	1.58e-16	39802	134585	174387
	414	Other forms of chronic heart disease	circulatory system	-0.129888	0.0305574	0.878194	2.13e-05	7034	134585	141619
	414.2	ASCVD	circulatory system	-0.231993	0.0502119	0.792952	3.83e-06	2500	134585	137085
	415	Pulmonary heart disease	circulatory system	0.151408	0.0272503	1.16347	2.76e-08	8576	198964	207540
	415.1	Acute pulmonary heart disease	circulatory system	0.239175	0.0366199	1.2702	6.52e-11	4637	198964	203601
	415.11	Pulmonary embolism and infarction, acute	circulatory system	0.243354	0.036708	1.27552	3.37e-11	4614	198964	203578
	418	Nonspecific chest pain	circulatory system	-0.0668057	0.0123696	0.935377	6.63e-08	56126	136821	192947
	425	Cardiomyopathy	circulatory system	0.127836	0.0265407	1.13637	1.46e-06	9067	202288	211355
	425.1	Primary/intrinsic cardiomyopathies	circulatory system	0.124206	0.0273114	1.13225	5.42e-06	8540	202288	210828
	426	Cardiac conduction disorders	circulatory system	0.103422	0.0169422	1.10896	1.03e-09	27944	117588	145532
	426.2	Atrioventricular [AV] block	circulatory system	0.167237	0.0318986	1.18203	1.58e-07	6660	117588	124248
	426.21	First degree AV block	circulatory system	0.243826	0.0534312	1.27612	5.03e-06	2224	117588	119812
	426.9	Cardiac pacemaker/device in situ	circulatory system	0.14098	0.0247584	1.1514	1.24e-08	11593	117588	129181
	426.91	Cardiac pacemaker in situ	circulatory system	0.174703	0.028666	1.19089	1.1e-09	8497	117588	126085
	427	Cardiac dysrhythmias	circulatory system	0.167135	0.012441	1.18191	3.81e-41	64980	117588	182568
	427.1	Paroxysmal tachycardia, unspecified	circulatory system	0.188295	0.0328271	1.20719	9.7e-09	5993	117588	123581
	427.12	Paroxysmal ventricular tachycardia	circulatory system	0.211447	0.0434339	1.23546	1.13e-06	3341	117588	120929
	427.2	Atrial fibrillation and flutter	circulatory system	0.322573	0.0166144	1.38068	5.74e-84	31478	117588	149066
	427.21	Atrial fibrillation	circulatory system	0.325916	0.0168752	1.3853	4.15e-83	30266	117588	147854
	427.22	Atrial flutter	circulatory system	0.309661	0.0311043	1.36296	2.38e-23	6854	117588	124442
	427.3	Other specified cardiac dysrhythmias	circulatory system	0.122586	0.0200914	1.13042	1.05e-09	18222	117588	135810
	427.5	Arrhythmia (cardiac) NOS	circulatory system	0.145973	0.021485	1.15717	1.09e-11	15320	117588	132908
	427.6	Premature beats	circulatory system	0.286659	0.0427769	1.33197	2.07e-11	3463	117588	121051
	427.8	Sinoatrial node dysfunction (Bradycardia)	circulatory system	0.207363	0.0477105	1.23043	1.38e-05	2800	117588	120388
	427.9	Palpitations	circulatory system	0.194259	0.0281605	1.21441	5.26e-12	8223	117588	125811
	433	Cerebrovascular disease	circulatory system	-0.0955833	0.0155058	0.908843	7.08e-10	30930	176297	207227
	433.1	Occlusion and stenosis of precerebral arteries	circulatory system	-0.157899	0.0235609	0.853936	2.06e-11	12059	176297	188356
	433.11	Occlusion of cerebral arteries, with cerebral infarction	circulatory system	-0.338048	0.0753773	0.713161	7.3e-06	1075	176297	177372
	440.22	Atherosclerosis of native arteries of the extremities with intermittent claudication	circulatory system	-0.190263	0.0373534	0.826742	3.51e-07	4496	168606	173102
	442	Other aneurysm	circulatory system	0.123169	0.024692	1.13108	6.09e-07	10881	168606	179487
	442.1	Aortic aneurysm	circulatory system	0.134485	0.0261235	1.14395	2.63e-07	9664	168606	178270
	451	Phlebitis and thrombophlebitis	circulatory system	0.355739	0.0568214	1.42723	3.83e-10	1922	126503	128425
	451.2	Phlebitis and thrombophlebitis of lower extremities	circulatory system	0.366635	0.0772291	1.44287	2.06e-06	1035	126503	127538
	452	Other venous embolism and thrombosis	circulatory system	0.222431	0.024167	1.24911	3.45e-20	11454	126503	137957
	452.2	Deep vein thrombosis [DVT]	circulatory system	0.277883	0.0327648	1.32033	2.23e-17	5966	126503	132469
	453	Chronic venous hypertension	circulatory system	0.440979	0.0831734	1.55423	1.15e-07	890	126503	127393
	454	Varicose veins	circulatory system	0.359796	0.0269568	1.43304	1.23e-40	9084	126503	135587
	454.1	Varicose veins of lower extremity	circulatory system	0.385326	0.028584	1.47009	2.04e-41	8031	126503	134534
	454.11	Varicose veins of lower extremity, symptomatic	circulatory system	0.415114	0.0370305	1.51454	3.64e-29	4652	126503	131155
	456	Chronic venous insufficiency [CVI]	circulatory system	0.311835	0.0250685	1.36593	1.6e-35	10740	126503	137243
	458	Hypotension	circulatory system	0.0852313	0.0205223	1.08897	3.28e-05	15963	175710	191673
	458.1	Orthostatic hypotension	circulatory system	0.210196	0.0339436	1.23392	5.92e-10	5477	175710	181187
	755	Congenital anomalies of limbs	congenital anomalies	0.193571	0.0401333	1.21358	1.41e-06	3832	208708	212540
	755.1	Congenital deformities of feet	congenital anomalies	0.223295	0.0415709	1.25019	7.81e-08	3567	208708	212275
	681	Superficial cellulitis and abscess	dermatologic	0.131285	0.0149406	1.14029	1.53e-18	32858	159132	191990
	681.1	Cellulitis and abscess of fingers/toes	dermatologic	0.174595	0.0348466	1.19076	5.43e-07	5162	159132	164294
	681.5	Cellulitis and abscess of leg, except foot	dermatologic	0.230521	0.028987	1.25926	1.83e-15	7581	159132	166713
	681.6	Cellulitis and abscess of foot, toe	dermatologic	0.430329	0.0564467	1.53776	2.47e-14	1929	159132	161061
	700	Corns and callosities	dermatologic	0.385554	0.0227575	1.47043	2.21e-64	12823	165389	178212
	701	Other hypertrophic and atrophic conditions of skin	dermatologic	0.141805	0.0187238	1.15235	3.63e-14	19536	165389	184925
	701.1	Keratoderma, acquired	dermatologic	0.241516	0.03012	1.27318	1.07e-15	7046	165389	172435
	703	Diseases of nail, NOS	dermatologic	0.118237	0.0200079	1.12551	3.43e-09	16903	171455	188358
	706	Diseases of sebaceous glands	dermatologic	0.07422	0.016211	1.07704	4.69e-06	26996	165584	192580
	706.2	Sebaceous cyst	dermatologic	0.102995	0.0209266	1.10849	8.58e-07	15169	165584	180753
	707	Chronic ulcer of skin	dermatologic	0.35747	0.0235362	1.42971	4.24e-52	11694	203450	215144
	707.1	Decubitus ulcer	dermatologic	0.380195	0.0411693	1.46257	2.58e-20	3670	203450	207120
	707.2	Chronic ulcer of leg or foot	dermatologic	0.426932	0.0278694	1.53255	5.71e-53	8181	203450	211631
	707.3	Chronic ulcer of unspecified site	dermatologic	0.36897	0.0474057	1.44624	7.07e-15	2745	203450	206195
	530	Diseases of esophagus	digestive	-0.0688999	0.0112601	0.93342	9.42e-10	88423	106283	194706
	530.1	Esophagitis, GERD and related diseases	digestive	-0.0683818	0.0113354	0.933904	1.61e-09	86322	106283	192605
	530.11	GERD	digestive	-0.066539	0.0114967	0.935626	7.14e-09	82186	106283	188469
	557.1	Celiac disease	digestive	0.44272	0.0985446	1.55694	7.04e-06	628	138208	138836
	562.2	Diverticulitis	digestive	-0.245729	0.0365273	0.782135	1.73e-11	4703	138208	142911
	241	Nontoxic nodular goiter	endocrine/metabolic	0.158081	0.0318727	1.17126	7.06e-07	6221	177713	183934
	241.1	Nontoxic uninodular goiter	endocrine/metabolic	0.179255	0.0356881	1.19633	5.09e-07	4914	177713	182627
	250.14	Type 1 diabetes with neurological manifestations	endocrine/metabolic	0.282918	0.0611679	1.327	3.74e-06	1649	113653	115302
	250.24	Type 2 diabetes with neurological manifestations	endocrine/metabolic	0.141106	0.0175766	1.15155	9.9e-16	24396	113653	138049
	250.6	Polyneuropathy in diabetes	endocrine/metabolic	0.165335	0.0250008	1.17979	3.76e-11	10782	113653	124435
	272	Disorders of lipoid metabolism	endocrine/metabolic	-0.17363	0.0136913	0.840608	7.46e-37	165335	44435	209770
	272.1	Hyperlipidemia	endocrine/metabolic	-0.173936	0.0136933	0.84035	5.74e-37	165197	44435	209632
	272.11	Hypercholesterolemia	endocrine/metabolic	-0.187245	0.0189572	0.82924	5.22e-23	33451	44435	77886
	272.12	Hyperglyceridemia	endocrine/metabolic	-0.162103	0.0288826	0.850354	1.99e-08	8859	44435	53294
	272.13	Mixed hyperlipidemia	endocrine/metabolic	-0.182322	0.0181573	0.833333	1e-23	35369	44435	79804
	276.1	Electrolyte imbalance	endocrine/metabolic	-0.0819643	0.0173215	0.921305	2.22e-06	23214	165206	188420
	278	Overweight, obesity and other hyperalimentation	endocrine/metabolic	-0.0533905	0.0110435	0.94801	1.33e-06	90264	113259	203523
	278.1	Obesity	endocrine/metabolic	-0.0569356	0.0113675	0.944655	5.48e-07	81614	113259	194873
	591	Urinary tract infection	genitourinary	0.080991	0.0188995	1.08436	1.82e-05	20110	161313	181423
	275.1	Disorders of iron metabolism	hematopoietic	0.280608	0.0653332	1.32393	1.75e-05	1430	202673	204103
	275.11	Hereditary hemochromatosis	hematopoietic	0.500054	0.10643	1.64881	2.62e-06	535	202673	203208
	286	Coagulation defects	hematopoietic	0.254241	0.0326038	1.28948	6.29e-15	5960	171027	176987
	286.2	Encounter for long-term (current) use of anticoagulants	hematopoietic	0.274516	0.0156	1.31589	2.59e-69	30788	171027	201815
	286.7	Other and unspecified coagulation defects	hematopoietic	0.366398	0.0468519	1.44253	5.27e-15	2835	171027	173862
	286.9	Abnormal coagulation profile	hematopoietic	0.286647	0.0607276	1.33195	2.36e-06	1672	171027	172699
	287	Purpura and other hemorrhagic conditions	hematopoietic	0.149807	0.026929	1.16161	2.65e-08	8882	171027	179909
	287.3	Thrombocytopenia	hematopoietic	0.159101	0.0279055	1.17246	1.19e-08	8241	171027	179268
	287.31	Primary thrombocytopenia	hematopoietic	0.435285	0.104085	1.5454	2.89e-05	564	171027	171591
	110	Dermatophytosis / Dermatomycosis	infectious diseases	0.107229	0.0134035	1.11319	1.24e-15	45142	146509	191651
	110.1	Dermatophytosis	infectious diseases	0.110524	0.0135572	1.11686	3.57e-16	43952	146509	190461
	110.11	Dermatophytosis of nail	infectious diseases	0.152207	0.0151653	1.1644	1.05e-23	33539	146509	180048
	801	Fracture of ankle and foot	injuries & poisonings	0.130688	0.0302941	1.13961	1.6e-05	6874	183579	190453
	871	Open wounds of extremities	injuries & poisonings	0.206046	0.0280063	1.22881	1.88e-13	8061	184258	192319
	871.3	Open wound of foot except toe(s) alone	injuries & poisonings	0.359972	0.0785876	1.43329	4.64e-06	986	184258	185244
	871.4	Open wound of toe(s)	injuries & poisonings	0.468928	0.107363	1.59828	1.26e-05	527	184258	184785
	911	Blister	injuries & poisonings	0.36963	0.086258	1.4472	1.83e-05	819	218653	219472
	316	Substance addiction and disorders	mental disorders	-0.0955991	0.0187337	0.908828	3.34e-07	22896	127397	150293
	317	Alcohol-related disorders	mental disorders	-0.0906352	0.0151255	0.913351	2.07e-09	37068	127397	164465
	317.1	Alcoholism	mental disorders	-0.0814702	0.0173024	0.92176	2.49e-06	26318	127397	153715
	318	Tobacco use disorder	mental disorders	-0.0929052	0.0126918	0.91128	2.48e-13	59539	127397	186936
	710	Osteomyelitis, periostitis, and other infections involving bone	musculoskeletal	0.376292	0.0386537	1.45687	2.14e-22	4169	165278	169447
	710.1	Osteomyelitis	musculoskeletal	0.383405	0.0392881	1.46727	1.69e-22	4032	165278	169310
	710.11	Acute osteomyelitis	musculoskeletal	0.39886	0.0630588	1.49012	2.53e-10	1541	165278	166819
	710.12	Chronic osteomyelitis	musculoskeletal	0.365421	0.0585851	1.44112	4.45e-10	1787	165278	167065
	710.19	Unspecified osteomyelitis	musculoskeletal	0.410194	0.0460471	1.50711	5.19e-19	2917	165278	168195
	713	Arthropathy associated with other disorders classified elsewhere	musculoskeletal	0.466824	0.0829383	1.59492	1.82e-08	888	165278	166166
	713.5	Arthropathy associated with neurological disorders	musculoskeletal	0.482462	0.088613	1.62006	5.19e-08	778	165278	166056
	726.3	Bursitis	musculoskeletal	0.155582	0.0325584	1.16834	1.77e-06	6039	119829	125868
	727.1	Synovitis and tenosynovitis	musculoskeletal	-0.110542	0.0262837	0.895349	2.6e-05	9589	119829	129418
	731	Osteitis deformans and osteopathies associated with other disorders classified elsewhere	musculoskeletal	0.426109	0.0909244	1.53129	2.78e-06	742	152905	153647
	735	Acquired foot deformities	musculoskeletal	0.173964	0.0157464	1.19001	2.24e-28	29185	161389	190574
	735.2	Acquired toe deformities	musculoskeletal	0.254845	0.020976	1.29026	5.78e-34	15251	161389	176640
	735.21	Hammer toe (acquired)	musculoskeletal	0.421819	0.0276534	1.52473	1.55e-52	8466	161389	169855
	740	Osteoarthrosis	musculoskeletal	0.0590832	0.0112961	1.06086	1.69e-07	89081	109164	198245
	740.1	Osteoarthritis; localized	musculoskeletal	0.0938468	0.0141011	1.09839	2.83e-11	43542	109164	152706
	740.11	Osteoarthrosis, localized, primary	musculoskeletal	0.117847	0.0192942	1.12507	1.01e-09	19441	109164	128605
	740.9	Osteoarthrosis NOS	musculoskeletal	0.0656512	0.0120721	1.06785	5.38e-08	71657	109164	180821
	741	Symptoms and disorders of the joints	musculoskeletal	0.116317	0.0199721	1.12335	5.75e-09	16673	178980	195653
	741.3	Difficulty in walking	musculoskeletal	0.117693	0.0281645	1.1249	2.93e-05	8034	178980	187014
	204	Leukemia	neoplasms	0.202242	0.0453603	1.22414	8.25e-06	3012	211362	214374
	337	Disorders of the autonomic nervous system	neurological	0.356137	0.0386006	1.4278	2.8e-20	4183	170336	174519
	337.1	Peripheral autonomic neuropathy	neurological	0.379443	0.04118	1.46147	3.13e-20	3666	170336	174002
	350	Abnormal movement	neurological	0.112677	0.0153122	1.11927	1.86e-13	31284	168727	200011
	350.2	Abnormality of gait	neurological	0.152169	0.0175057	1.16436	3.54e-18	23067	168727	191794
	356	Hereditary and idiopathic peripheral neuropathy	neurological	0.312554	0.0189748	1.36691	5.82e-61	18742	184942	203684
	357	Inflammatory and toxic neuropathy	neurological	0.39145	0.0440534	1.47912	6.35e-19	3209	184942	188151
	495	Asthma	respiratory	-0.0893116	0.0205358	0.914561	1.37e-05	16352	136825	153177
	361.1	Retinal detachment with retinal defect	sense organs	0.236156	0.0527029	1.26637	7.43e-06	2236	127021	129257
	366	Cataract	sense organs	-0.0536598	0.0120086	0.947754	7.88e-06	107513	91041	198554
	366.2	Senile cataract	sense organs	-0.053919	0.0124953	0.947509	1.6e-05	87690	91041	178731
	771.1	Swelling of limb	symptoms	0.212933	0.0396829	1.2373	8.06e-08	3944	196766	200710
	782.3	Edema	symptoms	0.13109	0.0160646	1.14007	3.34e-16	27946	172569	200515
	798	Malaise and fatigue	symptoms	0.0867264	0.017177	1.0906	4.44e-07	23585	173176	196761
