# Supplementary material for: A multi-population phenome-wide association study of genetically-predicted height in the Million Veteran Program
Source: PLoS Genet. 2022 Jun 2;18(6):e1010193. doi: 10.1371/journal.pgen.1010193 (PMC9162317; doi:10.1371/journal.pgen.1010193)
Supplement: S4 Table — (XLSX) [file pgen.1010193.s007.xlsx]

## Sheet: S4 Table
	S4 Table. Phenome-wide significant traits from non-Hispanic White individuals with at least nominally significant associations with genetically-predicted height in non-Hispanic Black individuals
	phecode	Description	Group	Beta	SE	OR	p-value	n_cases	n_controls	n_total
	110.11	Dermatophytosis of nail	infectious diseases	0.21178	0.0500639	1.23588	2.33e-05	12663	31035	43698
	735	Acquired foot deformities	musculoskeletal	0.199129	0.0485401	1.22034	4.09e-05	11876	37585	49461
	411	Ischemic Heart Disease	circulatory system	-0.11708	0.0505357	0.889514	0.0205161	11972	39473	51445
	411.2	Myocardial infarction	circulatory system	-0.217601	0.0900107	0.804447	0.0156275	2900	39473	42373
	415	Pulmonary heart disease	circulatory system	0.23758	0.0962638	1.26818	0.0135865	2401	51410	53811
	415.1	Acute pulmonary heart disease	circulatory system	0.246474	0.123425	1.27951	0.0458297	1423	51410	52833
	415.11	Pulmonary embolism and infarction, acute	circulatory system	0.256149	0.123594	1.29194	0.0382189	1419	51410	52829
	426	Cardiac conduction disorders	circulatory system	0.127946	0.0636617	1.13649	0.0444542	6641	32339	38980
	427.2	Atrial fibrillation and flutter	circulatory system	0.301517	0.0838908	1.35191	0.000325434	3557	32339	35896
	427.21	Atrial fibrillation	circulatory system	0.299745	0.0864735	1.34952	0.000527619	3314	32339	35653
	427.22	Atrial flutter	circulatory system	0.375865	0.142307	1.45625	0.00826056	1106	32339	33445
	427.5	Arrhythmia (cardiac) NOS	circulatory system	0.20007	0.083275	1.22149	0.0162825	3466	32339	35805
	442	Other aneurysm	circulatory system	0.258384	0.127208	1.29484	0.0422351	1377	46677	48054
	452	Other venous embolism and thrombosis	circulatory system	0.17979	0.0872	1.19697	0.0392254	3106	32810	35916
	454	Varicose veins	circulatory system	0.415251	0.118526	1.51475	0.000459241	1599	32810	34409
	454.1	Varicose veins of lower extremity	circulatory system	0.509309	0.133195	1.66414	0.000131411	1256	32810	34066
	454.11	Varicose veins of lower extremity, symptomtic	circulatory system	0.581352	0.176417	1.78845	0.000983085	705	32810	33515
	456	Chronic venous insufficiency [CVI]	circulatory system	0.384654	0.10654	1.46911	0.000305688	2053	32810	34863
	458.1	Orthostatic hypotension	circulatory system	0.39921	0.139985	1.49065	0.00434725	1124	47053	48177
	681	Superficial cellulitis and abscess	dermatologic	0.128589	0.053974	1.13722	0.0171991	8859	40297	49156
	681.5	Cellulitis and abscess of leg, except foot	dermatologic	0.308457	0.136226	1.36132	0.0235554	1163	40297	41460
	700	Corns and callosities	dermatologic	0.190031	0.0638759	1.20929	0.00292976	6056	41519	47575
	701	Other hypertrophic and atrophic conditions of skin	dermatologic	0.15955	0.0661252	1.17298	0.0158287	5479	41519	46998
	701.1	Keratoderma, acquired	dermatologic	0.226849	0.0929162	1.25464	0.0146289	2622	41519	44141
	703	Diseases of nail, NOS	dermatologic	0.173047	0.0710298	1.18892	0.0148402	4824	41344	46168
	707	Chronic ulcer of skin	dermatologic	0.209422	0.0912176	1.23297	0.0216845	2716	53715	56431
	707.2	Chronic ulcer of leg or foot	dermatologic	0.300056	0.106708	1.34993	0.00492427	1955	53715	55670
	707.3	Chronic ulcer of unspecified site	dermatologic	0.467454	0.182562	1.59593	0.0104514	643	53715	54358
	250.6	Polyneuropathy in diabetes	endocrine/metabolic	0.193593	0.0978596	1.2136	0.0478981	2543	25597	28140
	272	Disorders of lipoid metabolism	endocrine/metabolic	-0.161632	0.0451332	0.850754	0.00034199	37776	16430	54206
	272.1	Hyperlipidemia	endocrine/metabolic	-0.162046	0.0451444	0.850402	0.000331293	37725	16430	54155
	272.11	Hypercholesterolemia	endocrine/metabolic	-0.205806	0.0647763	0.813991	0.00148719	8713	16430	25143
	272.13	Mixed hyperlipidemia	endocrine/metabolic	-0.172202	0.066681	0.841809	0.00980963	7552	16430	23982
	286.2	Encounter for long-term (current) use of anticoagulants	hematopoietic	0.16146	0.0672485	1.17523	0.0163526	5312	48156	53468
	110	Dermatophytosis / Dermatomycosis	infectious diseases	0.151806	0.0440736	1.16393	0.000572372	17856	31035	48891
	110.1	Dermatophytosis	infectious diseases	0.152069	0.0447802	1.16424	0.000684058	17104	31035	48139
	710	Osteomyelitis, periostitis, and other infections involving bone	musculoskeletal	0.288895	0.13381	1.33495	0.0308507	1222	41150	42372
	710.1	Osteomyelitis	musculoskeletal	0.278261	0.135861	1.32083	0.0405474	1184	41150	42334
	710.19	Unspecified osteomyelitis	musculoskeletal	0.376018	0.159333	1.45647	0.0182777	853	41150	42003
	735.2	Acquired toe deformities	musculoskeletal	0.254846	0.0678208	1.29026	0.000171531	5317	37585	42902
	735.21	Hammer toe (acquired)	musculoskeletal	0.31999	0.0864528	1.37711	0.000214473	3095	37585	40680
	740	Osteoarthrosis	musculoskeletal	0.122416	0.0416132	1.13022	0.00326341	24996	26368	51364
	740.9	Osteoarthrosis NOS	musculoskeletal	0.130549	0.0441911	1.13945	0.00313482	20409	26368	46777
	337	Disorders of the autonomic nervous system	neurological	0.49574	0.166388	1.64171	0.00288796	779	45621	46400
	337.1	Peripheral autonomic neuropathy	neurological	0.574122	0.175414	1.77557	0.00106427	700	45621	46321
	356	Hereditary and idiopathic peripheral neuropathy	neurological	0.294502	0.0770873	1.34246	0.00013325	3880	48952	52832
	357	Inflammatory and toxic neuropathy	neurological	0.41499	0.193857	1.51436	0.0322978	567	48952	49519
	771.1	Swelling of limb	symptoms	0.272254	0.124265	1.31292	0.0284585	1408	50001	51409
		Phenome-wide significant association in African-ancestry individuals.
