# Supplementary material for: A multi-population phenome-wide association study of genetically-predicted height in the Million Veteran Program
Source: PLoS Genet. 2022 Jun 2;18(6):e1010193. doi: 10.1371/journal.pgen.1010193 (PMC9162317; doi:10.1371/journal.pgen.1010193)
Supplement: S5 Table — (XLSX) [file pgen.1010193.s008.xlsx]

## Sheet: S5 Table
	S5 Table. Comparison of 11 traits associated with genetically-predicted height in UK Biobank with analogous phecodes in MVP
		UK Biobanka		MVP Non-Hispanic White		MVP Non-Hispanic Black
	Description	OR	95% CI	OR	p-value	OR	p-value
	Coronary artery diseaseb	0.86	0.82, 0.90	0.91	2.7e-15	0.89	0.021
	Hypertension	0.88	0.85, 0.91	0.9	1.2e-15	0.98	0.71
	Gastroesophageal reflux disease	0.94	0.92, 0.97	0.94	7.1e-09	0.98	0.7
	Diaphragmatic hernia	0.91	0.88, 0.94	0.97	0.23	1.13	0.33
	Atrial fibrillation	1.33	1.26, 1.40	1.39	4.2e-83	1.35	0.00053
	Venous thromboembolismc	1.18	1.16, 1.21	1.32	2.2e-17	1.19	0.13
	Intervertebral disc disorder	1.14	1.09, 1.20	1.04	0.003	1.14	0.014
	Hip fractured	1.27	1.17, 1.39	1.13	0.034	1.48	0.16
	Vasculitise	1.2	1.14, 1.28	NA	NA	NA	NA
	Cancerf	1.06	1.04, 1.08	NA	NA	NA	NA
	Breast cancer	1.07	1.03, 1.11	1.09	0.24	1.24	0.36
	a Odds ratios and confidence intervals from Lai et al, 2018 [1].
	b “Coronary artery disease” reported in Lai et al, 2018 [1] compared to “Ischemic heart disease” in MVP data.
	c “Venous thromboembolism” reported in Lai et al, 2018 [1] compared to “Deep vein thrombosis [DVT]” in MVP data.
	d “Hip fracture” reported in Lai et al, 2018 [1] compared to “Fracture of neck of femur” in MVP data.
	e No directly comparable phecodes in MVP data to “Vasculitis” reported in Lai et al, 2018 [1].
	f No phecode inclusive of all cancers in MVP data to compare to result in Lai et al, 2018 [1]. No solid organ cancer diagnoses reached phenome-wide significance in MVP.
	Reference
	1. Lai et al, BMC Medicine (2018) 16:187.
