# Supplementary material for: A multi-population phenome-wide association study of genetically-predicted height in the Million Veteran Program
Source: PLoS Genet. 2022 Jun 2;18(6):e1010193. doi: 10.1371/journal.pgen.1010193 (PMC9162317; doi:10.1371/journal.pgen.1010193)
Supplement: S6 Table — (XLSX) [file pgen.1010193.s009.xlsx]

## Sheet: S6 Table
	S6 Table. Traits associated with genetically-predicted height at phenome-wide significance only after multi-population meta-analysis.
				Meta-analysis				Non-Hispanic White							Non-Hispanic Black
	phecode	Description	Group	Beta	SE	OR	p-value	Beta	SE	OR	p-value	n_cases	n_controls	n_total	Beta	SE	OR	p-value	n_cases	n_controls	n_total
	720.1	Spinal stenosis of lumbar region	musculoskeletal	0.105	0.0252	1.11	3.1e-05	0.0940248	0.0261025	1.09859	0.000315611	9595	144203	153798	0.254915	0.0963315	1.29035	0.0081395	2468	35888	38356
	722.8	Postlaminectomy syndrome	musculoskeletal	0.2075	0.0497	1.23	2.9e-05	0.208396	0.0511735	1.2317	4.65e-05	2361	144203	146564	0.19323	0.205412	1.21316	0.346862	508	35888	36396
	605	Erectile dysfunction [ED]	genitourinary	0.0588	0.0136	1.06	1.6e-05	0.0522666	0.014146	1.05366	0.00022007	51710	95593	147303	0.1449	0.0511783	1.15592	0.00463621	21458	22813	44271
	599.2	Retention of urine	genitourinary	0.1137	0.0243	1.12	3e-06	0.10189	0.0249426	1.10726	4.41e-05	10704	153136	163840	0.344928	0.110505	1.41189	0.00179996	1958	38857	40815
	689	Disorder of skin and subcutaneous tissue NOS	dermatologic	0.0778	0.0183	1.08	2.2e-05	0.0672473	0.0186739	1.06956	0.000316821	19615	172350	191965	0.355018	0.0957283	1.42621	0.00020841	2420	50037	52457
