# Supplementary material for: A multi-population phenome-wide association study of genetically-predicted height in the Million Veteran Program
Source: PLoS Genet. 2022 Jun 2;18(6):e1010193. doi: 10.1371/journal.pgen.1010193 (PMC9162317; doi:10.1371/journal.pgen.1010193)
Supplement: S7 Table — (XLSX) [file pgen.1010193.s010.xlsx]

## Sheet: S7 Table
	S7 Table. Sex-stratified results for six traits associated with genetically-predicted height at phenome-wide significance in non-Hispanic White women
				Men							Women
	phecode	Description	Group	Beta	SE	OR	p-value	n_cases	n_controls	n_total	Beta	SE	OR	p-value	n_cases	n_controls	n_total
	495	Asthma	respiratory	-0.0698894	0.02218	0.932497	0.00162709	13742	128251	141993	-0.217201	0.0546607	0.804768	7.08e-05	2610	8574	11184
	351	Other peripheral nerve disorders	neurological	0.0136559	0.0146154	1.01375	0.350124	35506	143004	178510	-0.196689	0.0490391	0.821446	6.05e-05	3524	8668	12192
	272	Disorders of lipoid metabolism	endocrine/metabolic	-0.173185	0.014338	0.840982	1.37e-33	156679	39099	195778	-0.201027	0.0474394	0.81789	2.26e-05	8656	5336	13992
	272.1	Hyperlipidemia	endocrine/metabolic	-0.173432	0.0143401	0.840775	1.13e-33	156550	39099	195649	-0.201913	0.0474473	0.817166	2.09e-05	8647	5336	13983
	454	Varicose veins	circulatory system	0.352562	0.0278449	1.42271	9.64e-37	8525	117386	125911	0.452297	0.108606	1.57192	3.12e-05	559	9117	9676
	454.1	Varicose veins of lower extremity	circulatory system	0.378557	0.0296252	1.46018	2.17e-37	7483	117386	124869	0.46307	0.109585	1.58895	2.38e-05	548	9117	9665
	phenome-wide significance thresholds: p<3.8E-05 in men; p<8.4E-05 in women.
