# Supplementary material for: A multi-population phenome-wide association study of genetically-predicted height in the Million Veteran Program
Source: PLoS Genet. 2022 Jun 2;18(6):e1010193. doi: 10.1371/journal.pgen.1010193 (PMC9162317; doi:10.1371/journal.pgen.1010193)
Supplement: S8 Table — (XLSX) [file pgen.1010193.s011.xlsx]

## Sheet: S8 Table
	S8 Table. Novel loci associated at genome-wide significance in non-Hispanic White individuals.
									MVP			Yengo et al1
	Locus	rsID	Chr	Position	Effect Allele (EA)	Other Allele	Genomic Annotation	Nearest Gene	EA Frequency	Beta	p-value	Beta	p-value
	1	rs9436393	1	68854209	T	C	none	RP5-1033K19.2	0.0596926	0.0354857	4.62746e-08
	2	rs12143563	1	185968623	A	C	intronic	HMCN1	0.139416	-0.0288709	5.36274e-11	-0.0106	2.5e-07
	3	rs139405583	1	223148387	G	T	intronic	DISP1	0.00713153	-0.118512	2.57954e-11
	4	rs10580985	3	85577476	G	GCACACT	intronic	CADM2	0.57983	-0.0174916	1.70712e-08
	5	rs36138803	7	299987	C	G	3' UTR	FAM20C	0.413446	0.021953	4.78567e-08
	6	rs369419487	7	75293452	A	G	intronic	HIP1	0.310523	0.0229279	6.68025e-11
	6	rs41301433	7	75615439	G	C	intronic	POR	0.00453158	0.125127	3.87905e-08
	7	rs1075418	8	59763910	C	T	intronic	TOX	0.229589	-0.0196807	1.64123e-08	-0.0065	0.00014
	7	rs2044643	8	59810308	T	G	intronic	TOX	0.404193	0.0180869	5.64358e-09	0.0059	4.8e-05
	8	rs10283819	9	77255141	T	C	intronic	RORB	0.053592	0.0375672	1.09446e-08	0.0173	3.6e-08
	9	rs4747443	10	22844326	A	C	intronic	PIP4K2A2	0.389083	0.0181587	2.76611e-09	0.0084	1.6e-08
	10	rs149380977	10	79572587	C	T	intronic	DLG5	0.0161107	-0.100061	2.15975e-16
	10	rs11392273	10	79691171	AT	A	none	DLG5-AS1	0.275284	-0.0242914	4.82424e-12
	11	rs10891863	11	115414722	G	T	none	RP11-136I14.3	0.468389	0.0173806	5.25689e-09	0.0049	0.00062
	12	rs60573463	12	15065409	G	GT	none	ERP27	0.237937	-0.02138	5.41236e-09
	13	rs2541303	12	22445690	G	A	intronic	ST8SIA1	0.275847	-0.0204402	9.50849e-09
	14	rs55735248	12	95821252	C	A	intronic	RP11-167N24.3	0.105714	-0.0310095	3.95253e-08
	14	rs2197973	12	95928560	C	T	intronic	USP44	0.463045	0.0202512	7.06217e-12	0.0082	1.1e-08
	15	rs553572137	12	107326209	TA	T	none	RPL30P12	0.289841	-0.0239658	2.99877e-13
	16	rs7170637	15	22969232	A	G	coding, non-synonymous	CYFIP1	0.166856	-0.0221735	1.45375e-08	-0.0097	3.7e-06
	17	rs2586529	17	4837210	A	G	coding, synonymous	GP1BA	0.0754899	-0.0416368	1.22805e-09
	18	rs6129227	20	37880233	G	A	none	AL121588.1	0.065282	-0.0382595	3.43694e-09
	1 For variants found in summary statistics from Yengo et al, 2018 [1].
	2 Locus identified in GWAS in Japanese individuals from Akiyama et al, 2019 [2].
	References
	1. Yengo et al, Human Molecular Genetics (2018); 27(20):3641-3649.
	2. Akiyama et al, Nature Communications (2019); 10(1):4393.
