# Supplementary material for: A multi-population phenome-wide association study of genetically-predicted height in the Million Veteran Program
Source: PLoS Genet. 2022 Jun 2;18(6):e1010193. doi: 10.1371/journal.pgen.1010193 (PMC9162317; doi:10.1371/journal.pgen.1010193)
Supplement: S9 Table — (XLSX) [file pgen.1010193.s012.xlsx]

## Sheet: S9 Table
	S9 Table. Novel loci associated at genome-wide significance in trans-ethnic meta-analysis of non-Hispanic White, non-Hispanic Black, and Hispanic-American individuals.
										Multi-population Meta-analysis		European-ancestry			African-ancestry			Hispanic-ancestry			Yengo et al4		Graff et al5
	Locus	rsID	Chr	Position	Effect Allele (EA)	Other Allele	Nearest Gene	Known locus in European-ancestry?1	Known locus in African-ancestry?2	Beta	p-value	EA Frequency	Beta	p-value	EA Frequency	Beta	p-value	EA Frequency	Beta	p-value	Beta	p-value	Beta	p-value
	1	rs698054	1	21041116	t	c	KIF17	No	No	-0.0216	1.98e-08	0.209336	-0.026334	1.39716e-12	0.061235	0.00917028	0.486042	0.211225	-0.00289736	0.804135	na	na	0.0026	0.8595
	2	rs7519247	1	185911697	a	t	HMCN1	Yes	No	0.0206	2.01e-08	0.726238	0.017419	4.01284e-06	0.193333	0.0410964	1.15854e-07	0.688753	0.00404211	0.727902	0.009	2.2e-08	0.0024	0.7943
	2	rs1322376	1	186120139	t	g	HMCN1	Yes	No	0.0204	4.73e-09	0.798396	0.0181023	2.05498e-06	0.614079	0.0203046	0.00068104	0.833943	0.0432644	0.000650776	0.0111	2.3e-10	0.0093	0.2024
	3	rs1840086	4	72135358	a	g	SLC4A4	No	No	0.0234	4.58e-10	0.167059	0.0149232	0.000245169	0.775331	0.0472433	3.7086e-11	0.285107	0.0229035	0.0274778	0.0089	1e-05	0.0093	0.277
	4	rs57902998	4	79656696	a	atatt	RP11-109G23.1	No	No	-0.0413	5.74e-10	0.971796	-0.0315083	0.0560922	0.655906	-0.0422567	3.98481e-10	0.938702	-0.0471997	0.0486877	na	na	na	na
	4	rs141234442	4	79679385	g	ga	RP11-109G23.1	No	No	-0.0364	1.32e-08	0.973857	-0.0197917	0.304322	0.602533	-0.0354949	2.28755e-08	0.937105	-0.0673176	0.00274606	na	na	na	na
	4	rs557913441	4	79709850	g	gt	BMP2K	No	No	-0.0373	5.23e-09	0.965955	-0.0111799	0.437613	0.638678	-0.0402638	1.02892e-09	0.939348	-0.062449	0.0091017	na	na	na	na
	4	rs28881880	4	79717084	t	g	BMP2K	No	No	0.0347	1.12e-08	0.00963118	0.0316405	0.214181	0.388919	0.0323911	4.33544e-08	0.0504952	0.0671681	0.00236262	na	na	na	na
	4	rs58171196	4	79793474	t	tttttttttta	BMP2K	No	No	0.0343	1.34e-09	0.030842	0.00474978	0.656003	0.564595	0.04042	6.12668e-11	0.0779265	0.0596617	0.00109449	na	na	na	na
	4	rs76202297	4	80041494	a	c	BMP2K	No	No	0.0206	2.93e-08	0.162341	0.010896	0.00789266	0.74204	0.0416909	2.66908e-10	0.204661	0.0270341	0.0178354	na	na	0.0136	0.07733
	5	rs11737325	4	160015550	a	g	RAPGEF2	No	No	-0.0175	3.73e-08	0.694989	-0.0163591	3.76172e-07	0.815913	-0.0231158	0.00197816	0.734202	-0.0177814	0.0893705	na	na	-0.0082	0.3847
	6	rs34107096	7	69490763	c	ct	AUTS2	No	No	0.019	3.2e-08	0.745094	0.0184622	2.96655e-07	0.694363	0.0181575	0.00759743	0.768125	0.0261275	0.0246211	na	na
	7	rs4269477	7	134389334	t	g	AC009276.4	No	No	-0.0162	2.33e-08	0.496371	-0.0179991	9.71201e-10	0.20434	-0.00647089	0.364871	0.474717	-0.0154337	0.0884557	na	na	-0.0135	0.1192
	8	rs4748811	10	22838265	a	c	PIP4K2A	Yes3	No	-0.0172	1.54e-08	0.619989	-0.0171224	1.30993e-08	0.81772	-0.0240465	0.0013091	0.763641	-0.00459952	0.66672	-0.0085	9.2e-09	-0.0221	0.01488
	9	rs572204234	10	74752542	g	gt	RPL17P50	No	Yes	-0.0446	8.18e-09	0.972192	-0.0304973	0.151403	0.789587	-0.0480625	3.92885e-10	0.958474	-0.0141712	0.664631	na	na	na	na
	9	rs113905969	10	74766042	a	g	RPL17P50	No	Yes	0.046	6.96e-09	0.00885697	-0.0132737	0.701036	0.181545	0.0492992	7.12214e-11	0.0221067	0.0321584	0.386283	na	na	na	na
	9	rs575240898	10	74925918	a	at	ECD	No	Yes	0.0396	2.83e-08	0.0240564	-0.00384287	0.772782	0.175828	0.0510788	2.17973e-11	0.0292367	0.0692458	0.0425946	na	na	na	na
	9	rs113479340	10	75083092	g	ggggggc	TTC18	No	Yes	-0.0471	3.27e-09	0.993282	-0.0137577	0.512879	0.845782	-0.0535579	9.04281e-12	0.983623	0.00282449	0.942194	na	na	na	na
	9	rs576664643	10	75241561	c	ct	PPP3CB	No	Yes	0.0464	1.81e-09	0.013176	0.0293603	0.139106	0.167075	0.0509903	4.24262e-11	0.021515	-0.00230833	0.95076	na	na	na	na
	10	rs149380977	10	79572587	t	c	DLG5	No	No	0.0872	3.99e-11	0.983889	0.100061	2.15975e-16	0.997221	0.0223677	0.692881	0.992912	-0.0951065	0.0930081	na	na	na	na
	10	rs11002341	10	79701363	a	c	DLG5-AS1	No	No	0.0241	4.17e-10	0.749712	0.025043	7.01671e-12	0.935866	0.0351504	0.00744205	0.805345	0.00583962	0.636925	na	na	0.0479	0.001098
	11	rs6488340	12	7635793	a	g	CD163	No	No	0.0253	5.04e-10	0.903451	0.0230954	8.84419e-06	0.488713	0.0300254	2.04834e-07	0.797524	0.0174674	0.130963	0.0136	9.5e-08	0.0026	0.7214
	11	rs7134596	12	7709417	t	g	GAPDHP31	No	No	-0.0242	3.2e-08	0.060016	-0.0230651	0.000178362	0.442873	-0.0276781	1.12237e-06	0.165912	-0.0133275	0.269498	na	na	-0.0175	0.01535
	12	rs796760319	12	15065409	g	gt	ERP27	No	No	-0.0191	1.7e-08	0.237937	-0.02138	5.41236e-09	0.476783	-0.0113101	0.0642803	0.296117	-0.0245995	0.0181475	na	na	na	na
	13	rs28715541	12	50559224	g	ga	CERS5	No	No	0.016	4.17e-08	0.381797	0.0160274	1.08652e-07	0.348914	0.0128851	0.0346065	0.30794	0.0236218	0.0168054	na	na	na	na
	14	rs3812813	12	95927762	t	c	USP44	No	No	0.0199	8.15e-12	0.462815	0.0199318	9.32406e-12	0.183315	0.0172314	0.0171162	0.312339	0.024862	0.010242	0.0081	1.2e-08	0.0039	0.6631
	15	rs553572137	12	107326209	t	ta	RPL30P12	No	No	0.0252	1.39e-14	0.710159	0.0239658	2.99877e-13	0.862859	0.0220515	0.00964433	0.605868	0.0374515	6.11056e-05	na	na	na	na
	16	rs34172740	17	51522449	a	at	CTD-2535P7.2	No	No	-0.028	2.46e-08	0.946935	0.00236105	0.743196	0.269656	-0.0496244	1.01471e-14	0.887526	-0.0307607	0.033517	na	na	na	na
	17	rs58587654	17	52292601	a	g	RP11-618P13.1	No	No	-0.0276	2.18e-08	0.956886	-0.0106086	0.173411	0.507933	-0.0387733	2.25099e-11	0.902961	-0.00926334	0.562056	na	na	-0.0111	0.1182
	1 Within 500kb of variants from Yengo et al, 2018 [1] or p<1E-08 in Yengo et al, 2018 [1].
	2 Within 500kb of variants from Graff et al, 2021 [2].
	3 Locus identified in GWAS in Japanese individuals from Akiyama et al, 2019 [3].
	4 Look up of variants in summary statistics from Yengo et al, 2018 [1].
	5 Look up of variants in summary statistics from Graff et al, 2021 [2].
	References
	1. Yengo et al, Human Molecular Genetics (2018); 27(20):3641-3649.
	2. Graff et al, American Journal of Human Genetics (2021); 108(4):564-582.
	3. Akiyama et al, Nature Communications (2019); 10(1):4393.
