# Supplementary material for: A multi-population phenome-wide association study of genetically-predicted height in the Million Veteran Program
Source: PLoS Genet. 2022 Jun 2;18(6):e1010193. doi: 10.1371/journal.pgen.1010193 (PMC9162317; doi:10.1371/journal.pgen.1010193)
Supplement: S11 Table — (XLSX) [file pgen.1010193.s014.xlsx]

## Sheet: S11 Table
	S11 Table. Phenome-wide association study results for measured height in non-Hispanic White individuals in MVP.
	Phecode	Description	Group	Exposure	Beta	SE	OR	P-value	n_cases	n_controls	n_total
	394	Rheumatic disease of the heart valves	circulatory system	Standardized height	0.0518987	0.0212344	1.05327	0.0145219	3041	188200	191241
	394.1	Mitral valve stenosis and aortic valve stenosis	circulatory system	Standardized height	-0.0150344	0.0396976	0.985078	0.704893	859	188200	189059
	394.2	Mitral valve disease	circulatory system	Standardized height	0.0997881	0.0535105	1.10494	0.0622049	464	188200	188664
	394.7	Disease of tricuspid valve	circulatory system	Standardized height	0.0760786	0.0423529	1.07905	0.0724466	748	188200	188948
	395	Heart valve disorders	circulatory system	Standardized height	-0.0085522	0.00987661	0.991484	0.386543	15214	188200	203414
	395.1	Nonrheumatic mitral valve disorders	circulatory system	Standardized height	0.0785754	0.0161445	1.08174	1.13e-06	5271	188200	193471
	395.2	Nonrheumatic aortic valve disorders	circulatory system	Standardized height	-0.0728251	0.0129456	0.929763	1.85e-08	8559	188200	196759
	395.3	Nonrheumatic tricuspid valve disorders	circulatory system	Standardized height	0.0383299	0.0500336	1.03907	0.443627	535	188200	188735
	395.6	Heart valve replaced	circulatory system	Standardized height	-0.0153842	0.018661	0.984734	0.409712	3920	188200	192120
	396	Abnormal heart sounds	circulatory system	Standardized height	-0.0712616	0.0149936	0.931218	2.01e-06	6138	188200	194338
	401	Hypertension	circulatory system	Standardized height	-0.0218426	0.00624783	0.978394	0.000472238	159662	50778	210440
	401.1	Essential hypertension	circulatory system	Standardized height	-0.0218008	0.0062524	0.978435	0.000488841	159045	50778	209823
	401.2	Hypertensive heart and/or renal disease	circulatory system	Standardized height	-0.0392312	0.0104302	0.961528	0.000169026	21601	50778	72379
	401.21	Hypertensive heart disease	circulatory system	Standardized height	-0.0318504	0.0156584	0.968651	0.0419436	6549	50778	57327
	401.22	Hypertensive chronic kidney disease	circulatory system	Standardized height	-0.0406769	0.0119435	0.960139	0.000659762	14990	50778	65768
	401.3	Other hypertensive complications	circulatory system	Standardized height	-0.0846071	0.0336078	0.918873	0.0118197	1195	50778	51973
	411	Ischemic Heart Disease	circulatory system	Standardized height	-0.0453889	0.00567876	0.955626	1.32e-15	68899	134585	203484
	411.1	Unstable angina (intermediate coronary syndrome)	circulatory system	Standardized height	-0.118169	0.0153773	0.888546	1.53e-14	5934	134585	140519
	411.2	Myocardial infarction	circulatory system	Standardized height	-0.089948	0.00972699	0.913979	2.3e-20	16321	134585	150906
	411.3	Angina pectoris	circulatory system	Standardized height	-0.111783	0.0113842	0.894239	9.32e-23	11396	134585	145981
	411.4	Coronary atherosclerosis	circulatory system	Standardized height	-0.0509888	0.00598825	0.950289	1.67e-17	59414	134585	193999
	411.8	Other chronic ischemic heart disease, unspecified	circulatory system	Standardized height	-0.0659658	0.00688623	0.936163	9.76e-22	39802	134585	174387
	411.9	Other acute and subacute forms of ischemic heart disease	circulatory system	Standardized height	-0.107523	0.0606568	0.898056	0.0762879	362	134585	134947
	414	Other forms of chronic heart disease	circulatory system	Standardized height	-0.0573656	0.0142571	0.944249	5.73e-05	7034	134585	141619
	414.2	ASCVD	circulatory system	Standardized height	-0.15063	0.0235074	0.860166	1.48e-10	2500	134585	137085
	415	Pulmonary heart disease	circulatory system	Standardized height	0.140083	0.0126776	1.15037	2.2e-28	8576	198964	207540
	415.1	Acute pulmonary heart disease	circulatory system	Standardized height	0.232102	0.0169936	1.26125	1.8e-42	4637	198964	203601
	415.11	Pulmonary embolism and infarction, acute	circulatory system	Standardized height	0.232624	0.0170359	1.26191	1.89e-42	4614	198964	203578
	415.2	Chronic pulmonary heart disease	circulatory system	Standardized height	0.0245144	0.0186874	1.02482	0.189582	3882	198964	202846
	415.21	Primary pulmonary hypertension	circulatory system	Standardized height	-0.0144083	0.040738	0.985695	0.723577	802	198964	199766
	416	Cardiomegaly	circulatory system	Standardized height	0.0851656	0.0193907	1.0889	1.12e-05	3618	198964	202582
	418	Nonspecific chest pain	circulatory system	Standardized height	-0.0135942	0.00572001	0.986498	0.0174725	56126	136821	192947
	418.1	Precordial pain	circulatory system	Standardized height	-0.0522202	0.0504287	0.94912	0.300423	514	136821	137335
	420	Carditis	circulatory system	Standardized height	0.0492875	0.0205441	1.05052	0.0164349	3179	202288	205467
	420.2	Pericarditis	circulatory system	Standardized height	0.0900262	0.0301034	1.0942	0.00278463	1458	202288	203746
	420.21	Acute pericarditis	circulatory system	Standardized height	0.126212	0.0718862	1.13452	0.0791362	253	202288	202541
	420.3	Endocarditis	circulatory system	Standardized height	0.0231817	0.028633	1.02345	0.418162	1634	202288	203922
	425	Cardiomyopathy	circulatory system	Standardized height	0.099269	0.0123488	1.10436	9.08e-16	9067	202288	211355
	425.1	Primary/intrinsic cardiomyopathies	circulatory system	Standardized height	0.0944594	0.0127082	1.09906	1.06e-13	8540	202288	210828
	425.11	Hypertrophic obstructive cardiomyopathy	circulatory system	Standardized height	-0.0446722	0.0607447	0.956311	0.462091	355	202288	202643
	425.2	Secondary/extrinsic cardiomyopathies	circulatory system	Standardized height	0.0909246	0.0378407	1.09519	0.0162691	920	202288	203208
	425.8	Other cardiomyopathy	circulatory system	Standardized height	0.106207	0.0713455	1.11205	0.136585	256	202288	202544
	426	Cardiac conduction disorders	circulatory system	Standardized height	0.101455	0.00790689	1.10678	1.1e-37	27944	117588	145532
	426.2	Atrioventricular [AV] block	circulatory system	Standardized height	0.163247	0.0150262	1.17733	1.71e-27	6660	117588	124248
	426.21	First degree AV block	circulatory system	Standardized height	0.210194	0.0252453	1.23392	8.36e-17	2224	117588	119812
	426.22	Mobitz II AV block	circulatory system	Standardized height	0.0828434	0.0550721	1.08637	0.132512	453	117588	118041
	426.23	Second degree AV block	circulatory system	Standardized height	0.1507	0.0516508	1.16265	0.00352658	522	117588	118110
	426.24	Atrioventricular block, complete	circulatory system	Standardized height	0.143655	0.0207641	1.15449	4.57e-12	3321	117588	120909
	426.25	Other heart block	circulatory system	Standardized height	0.125777	0.0468195	1.13403	0.00722205	628	117588	118216
	426.3	Bundle branch block	circulatory system	Standardized height	0.124942	0.0168119	1.13308	1.07e-13	5099	117588	122687
	426.31	Right bundle branch block	circulatory system	Standardized height	0.103975	0.0225969	1.10957	4.2e-06	2744	117588	120332
	426.32	Left bundle branch block	circulatory system	Standardized height	0.171379	0.0272285	1.18694	3.09e-10	1868	117588	119456
	426.4	Anomalous atrioventricular excitation	circulatory system	Standardized height	-0.00184716	0.0785724	0.998155	0.981244	212	117588	117800
	426.7	Abnormal electrocardiogram [ECG] [EKG]	circulatory system	Standardized height	0.0582528	0.0115061	1.05998	4.13e-07	11193	117588	128781
	426.8	Other cardiac conduction disorders	circulatory system	Standardized height	0.02354	0.0631334	1.02382	0.709252	334	117588	117922
	426.9	Cardiac pacemaker/device in situ	circulatory system	Standardized height	0.123302	0.01163	1.13123	2.91e-26	11593	117588	129181
	426.91	Cardiac pacemaker in situ	circulatory system	Standardized height	0.147759	0.0135215	1.15923	8.5e-28	8497	117588	126085
	426.92	Cardiac defibrillator in situ	circulatory system	Standardized height	0.100756	0.0168027	1.10601	2.02e-09	5001	117588	122589
	427	Cardiac dysrhythmias	circulatory system	Standardized height	0.147572	0.00579312	1.15902	3.87e-143	64980	117588	182568
	427.1	Paroxysmal tachycardia, unspecified	circulatory system	Standardized height	0.163816	0.0153578	1.178	1.46e-26	5993	117588	123581
	427.11	Paroxysmal supraventricular tachycardia	circulatory system	Standardized height	0.179052	0.0239119	1.19608	6.99e-14	2374	117588	119962
	427.12	Paroxysmal ventricular tachycardia	circulatory system	Standardized height	0.1516	0.0203503	1.16369	9.37e-14	3341	117588	120929
	427.2	Atrial fibrillation and flutter	circulatory system	Standardized height	0.288438	0.00781683	1.33434	4.69e-298	31478	117588	149066
	427.21	Atrial fibrillation	circulatory system	Standardized height	0.291898	0.00794069	1.33897	8.1e-296	30266	117588	147854
	427.22	Atrial flutter	circulatory system	Standardized height	0.262785	0.0146266	1.30055	3.58e-72	6854	117588	124442
	427.3	Other specified cardiac dysrhythmias	circulatory system	Standardized height	0.101907	0.00941977	1.10728	2.81e-27	18222	117588	135810
	427.4	Cardiac arrest and ventricular fibrillation	circulatory system	Standardized height	0.10877	0.0378041	1.11491	0.00401222	939	117588	118527
	427.41	Ventricular fibrillation and flutter	circulatory system	Standardized height	0.102987	0.05376	1.10848	0.0554067	462	117588	118050
	427.42	Cardiac arrest	circulatory system	Standardized height	0.0818097	0.0527242	1.08525	0.120745	481	117588	118069
	427.5	Arrhythmia (cardiac) NOS	circulatory system	Standardized height	0.154154	0.0100502	1.16667	4.23e-53	15320	117588	132908
	427.6	Premature beats	circulatory system	Standardized height	0.203018	0.0201388	1.22509	6.71e-24	3463	117588	121051
	427.61	Supraventricular premature beats	circulatory system	Standardized height	0.224692	0.0451136	1.25194	6.34e-07	670	117588	118258
	427.7	Tachycardia NOS	circulatory system	Standardized height	0.0235125	0.016573	1.02379	0.155981	4990	117588	122578
	427.8	Sinoatrial node dysfunction (Bradycardia)	circulatory system	Standardized height	0.156185	0.0225836	1.16904	4.65e-12	2800	117588	120388
	427.9	Palpitations	circulatory system	Standardized height	0.176225	0.0131045	1.19271	3.18e-41	8223	117588	125811
	428	Congestive heart failure; nonhypertensive	circulatory system	Standardized height	0.0381546	0.0079433	1.03889	1.56e-06	24991	174941	199932
	428.1	Congestive heart failure (CHF) NOS	circulatory system	Standardized height	0.040307	0.00905018	1.04113	8.44e-06	18569	174941	193510
	428.2	Heart failure NOS	circulatory system	Standardized height	0.0633732	0.0144042	1.06542	1.08e-05	6739	174941	181680
	428.3	Heart failure with reduced EF [Systolic or combined heart failure]	circulatory system	Standardized height	0.0421762	0.0119807	1.04308	0.000430969	9932	174941	184873
	428.4	Heart failure with preserved EF [Diastolic heart failure]	circulatory system	Standardized height	-0.000645191	0.0156131	0.999355	0.967038	5714	174941	180655
	429	Ill-defined descriptions and complications of heart disease	circulatory system	Standardized height	0.000249626	0.0160449	1.00025	0.987587	5336	174941	180277
	429.1	Heart transplant/surgery	circulatory system	Standardized height	0.0159781	0.0370866	1.01611	0.66659	973	174941	175914
	429.2	Abnormal function study of cardiovascular system	circulatory system	Standardized height	0.0510364	0.0250265	1.05236	0.0414205	2132	174941	177073
	429.3	Symptoms involving cardiovascular system	circulatory system	Standardized height	-0.0429787	0.0249375	0.957932	0.0848055	2176	174941	177117
	429.9	Cardiac complications, not elsewhere classified	circulatory system	Standardized height	-0.00964947	0.059437	0.990397	0.871032	376	174941	175317
	430	Intracranial hemorrhage	circulatory system	Standardized height	0.0380303	0.0300882	1.03876	0.206244	1474	176297	177771
	430.1	Subarachnoid hemorrhage	circulatory system	Standardized height	-0.0395621	0.0745962	0.96121	0.595869	235	176297	176532
	430.2	Intracerebral hemorrhage	circulatory system	Standardized height	-0.0547143	0.0565899	0.946756	0.333616	412	176297	176709
	430.3	Subdural hemorrhage	circulatory system	Standardized height	0.0934179	0.0430427	1.09792	0.0299803	722	176297	177019
	433	Cerebrovascular disease	circulatory system	Standardized height	-0.0838635	0.00722628	0.919557	3.87e-31	30930	176297	207227
	433.1	Occlusion and stenosis of precerebral arteries	circulatory system	Standardized height	-0.142778	0.0110044	0.866946	1.7e-38	12059	176297	188356
	433.11	Occlusion of cerebral arteries, with cerebral infarction	circulatory system	Standardized height	-0.26413	0.0350949	0.767874	5.22e-14	1075	176297	177372
	433.12	Cerebral atherosclerosis	circulatory system	Standardized height	-0.0785301	0.0487761	0.924474	0.107396	562	176297	176859
	433.2	Occlusion of cerebral arteries	circulatory system	Standardized height	-0.0885297	0.013598	0.915276	7.49e-11	7467	176297	183764
	433.21	Cerebral artery occlusion, with cerebral infarction	circulatory system	Standardized height	-0.0893288	0.0137748	0.914545	8.88e-11	7266	176297	183563
	433.3	Cerebral ischemia	circulatory system	Standardized height	-0.0659182	0.0105793	0.936207	4.64e-10	12940	176297	189237
	433.31	Transient cerebral ischemia	circulatory system	Standardized height	-0.0659292	0.0106516	0.936197	6.03e-10	12745	176297	189042
	433.5	Cerebral aneurysm	circulatory system	Standardized height	-0.0993009	0.0446457	0.90547	0.0261349	657	176297	176954
	433.6	Acute, but ill-defined cerebrovascular disease	circulatory system	Standardized height	-0.0878352	0.0137045	0.915912	1.46e-10	7382	176297	183679
	433.8	Late effects of cerebrovascular disease	circulatory system	Standardized height	-0.0700716	0.0152391	0.932327	4.26e-06	5902	176297	182199
	440	Atherosclerosis	circulatory system	Standardized height	-0.0445815	0.0124421	0.956398	0.000339512	9155	168606	177761
	440.1	Atherosclerosis of renal artery	circulatory system	Standardized height	-0.109548	0.0512324	0.896239	0.0324955	512	168606	169118
	440.2	Atherosclerosis of the extremities	circulatory system	Standardized height	-0.0566031	0.0144004	0.944969	8.47e-05	6696	168606	175302
	440.21	Atherosclerosis of native arteries of the extremities with ulceration or gangrene	circulatory system	Standardized height	0.242541	0.0344458	1.27448	1.91e-12	1125	168606	169731
	440.22	Atherosclerosis of native arteries of the extremities with intermittent claudication	circulatory system	Standardized height	-0.145758	0.0174681	0.864367	7.17e-17	4496	168606	173102
	440.9	Atherosclerosis of aorta	circulatory system	Standardized height	-0.0650935	0.0426719	0.93698	0.127149	740	168606	169346
	441	Vascular insufficiency of intestine	circulatory system	Standardized height	-0.0979895	0.0474763	0.906658	0.0390209	589	168606	169195
	442	Other aneurysm	circulatory system	Standardized height	0.155135	0.0115977	1.16782	8.31e-41	10881	168606	179487
	442.1	Aortic aneurysm	circulatory system	Standardized height	0.170842	0.0122818	1.1863	5.49e-44	9664	168606	178270
	442.11	Abdominal aortic aneurysm	circulatory system	Standardized height	0.151354	0.0137598	1.16341	3.83e-28	7625	168606	176231
	442.2	Aneurysm of iliac artery	circulatory system	Standardized height	0.22631	0.0400293	1.25396	1.57e-08	844	168606	169450
	442.3	Aneurysm of artery of lower extremity	circulatory system	Standardized height	0.207066	0.0508254	1.23006	4.62e-05	519	168606	169125
	442.8	Aneurysm of other specified artery	circulatory system	Standardized height	0.120276	0.0578921	1.12781	0.0377475	396	168606	169002
	443	Peripheral vascular disease	circulatory system	Standardized height	0.0118661	0.00883677	1.01194	0.179333	19438	168606	188044
	443.1	Raynaud's syndrome	circulatory system	Standardized height	-0.0129185	0.0378294	0.987165	0.732731	920	168606	169526
	443.7	Peripheral angiopathy in diseases classified elsewhere	circulatory system	Standardized height	0.175251	0.0734194	1.19155	0.0169873	249	168606	168855
	443.8	Other specified peripheral vascular diseases	circulatory system	Standardized height	0.0864949	0.0385813	1.09035	0.0249688	903	168606	169509
	443.9	Peripheral vascular disease, unspecified	circulatory system	Standardized height	0.00805079	0.00912791	1.00808	0.377778	18153	168606	186759
	444	Arterial embolism and thrombosis	circulatory system	Standardized height	-0.101819	0.027223	0.903193	0.000183886	1806	168606	170412
	444.1	Arterial embolism and thrombosis of lower extremity artery	circulatory system	Standardized height	-0.0948763	0.0387154	0.909485	0.0142615	889	168606	169495
	446	Polyarteritis nodosa and allied conditions	circulatory system	Standardized height	0.0369693	0.0365911	1.03766	0.312335	996	168606	169602
	446.5	Giant cell arteritis	circulatory system	Standardized height	-0.0228788	0.0607582	0.977381	0.706504	365	168606	168971
	446.9	Arteritis NOS	circulatory system	Standardized height	0.0219835	0.0584094	1.02223	0.706643	387	168606	168993
	447	Other disorders of arteries and arterioles	circulatory system	Standardized height	-0.0308783	0.0297799	0.969594	0.299789	1515	168606	170121
	447.1	Stricture of artery	circulatory system	Standardized height	-0.277377	0.0557431	0.757769	6.49e-07	426	168606	169032
	447.7	Aortic ectasia	circulatory system	Standardized height	0.263488	0.0723691	1.30146	0.0002717	255	168606	168861
	448	Disease of capillaries	circulatory system	Standardized height	0.0686644	0.0583644	1.07108	0.239404	388	168606	168994
	450	Noninfectious disorders of lymphatic channels	circulatory system	Standardized height	0.249443	0.02691	1.28331	1.87e-20	1811	218698	220509
	451	Phlebitis and thrombophlebitis	circulatory system	Standardized height	0.311444	0.0263473	1.3654	3.05e-32	1922	126503	128425
	451.2	Phlebitis and thrombophlebitis of lower extremities	circulatory system	Standardized height	0.295219	0.0358567	1.34342	1.82e-16	1035	126503	127538
	452	Other venous embolism and thrombosis	circulatory system	Standardized height	0.232923	0.0112529	1.26228	3.54e-95	11454	126503	137957
	452.2	Deep vein thrombosis [DVT]	circulatory system	Standardized height	0.26854	0.015246	1.30805	1.93e-69	5966	126503	132469
	453	Chronic venous hypertension	circulatory system	Standardized height	0.466764	0.0384156	1.59483	5.71e-34	890	126503	127393
	454	Varicose veins	circulatory system	Standardized height	0.341408	0.0125794	1.40693	3.31e-162	9084	126503	135587
	454.1	Varicose veins of lower extremity	circulatory system	Standardized height	0.377728	0.0133668	1.45897	1.11e-175	8031	126503	134534
	454.11	Varicose veins of lower extremity, symptomtic	circulatory system	Standardized height	0.386909	0.0172744	1.47242	4.14e-111	4652	126503	131155
	455	Hemorrhoids	circulatory system	Standardized height	0.0424847	0.0076613	1.0434	2.93e-08	27432	126503	153935
	456	Chronic venous insufficiency [CVI]	circulatory system	Standardized height	0.322156	0.0116964	1.3801	5.34e-167	10740	126503	137243
	457	Encounter for long-term (current) use of anticoagulants, antithrombotics, aspirin	circulatory system	Standardized height	0.0539948	0.0139511	1.05548	0.0001087	7342	126503	133845
	457.2	Encounter for long-term (current) use of antiplatelets/antithrombotics	circulatory system	Standardized height	0.0647557	0.0286844	1.0669	0.0239752	1653	126503	128156
	457.3	Encounter for long-term (current) use of aspirin	circulatory system	Standardized height	0.057408	0.0160982	1.05909	0.000362315	5424	126503	131927
	458	Hypotension	circulatory system	Standardized height	0.0762382	0.00956124	1.07922	1.54e-15	15963	175710	191673
	458.1	Orthostatic hypotension	circulatory system	Standardized height	0.192042	0.0158755	1.21172	1.1e-33	5477	175710	181187
	458.2	Iatrogenic hypotension	circulatory system	Standardized height	0.0197136	0.0450519	1.01991	0.661694	656	175710	176366
	458.9	Hypotension NOS	circulatory system	Standardized height	0.0432527	0.0126585	1.0442	0.000633412	8717	175710	184427
	459	Other disorders of circulatory system	circulatory system	Standardized height	0.0343056	0.0141432	1.0349	0.0152836	6957	175710	182667
	459.7	Blood vessel replaced	circulatory system	Standardized height	-0.133732	0.0597722	0.874825	0.0252628	370	175710	176080
	459.9	Circulatory disease NEC	circulatory system	Standardized height	0.0388742	0.0151182	1.03964	0.0101301	6058	175710	181768
	747	Cardiac and circulatory congenital anomalies	congenital anomalies	Standardized height	0.0361332	0.0270915	1.03679	0.182286	1786	217387	219173
	747.1	Cardiac congenital anomalies	congenital anomalies	Standardized height	0.0444488	0.030582	1.04545	0.146104	1398	217387	218785
	747.11	Cardiac shunt/ heart septal defect	congenital anomalies	Standardized height	0.12962	0.0492029	1.1384	0.00842886	534	217387	217921
	747.12	Valvular heart disease/ heart chambers	congenital anomalies	Standardized height	0.00300681	0.0520818	1.00301	0.953962	480	217387	217867
	747.2	Congenital anomalies of peripheral vascular system	congenital anomalies	Standardized height	-0.026941	0.0602267	0.973419	0.65464	360	217387	217747
	749	Congenital anomalies of face and neck	congenital anomalies	Standardized height	-0.0767902	0.0753136	0.926084	0.307916	229	221017	221246
	750	Digestive congenital anomalies	congenital anomalies	Standardized height	0.0274337	0.0420526	1.02781	0.514165	741	208592	209333
	750.1	Upper gastrointestinal congenital anomalies	congenital anomalies	Standardized height	0.0350449	0.0575246	1.03567	0.542381	397	208592	208989
	750.11	Esophageal atresia/tracheoesophageal fistula	congenital anomalies	Standardized height	0.0903834	0.0797103	1.09459	0.256837	207	208592	208799
	750.2	Lower gastrointestinal congenital anomalies	congenital anomalies	Standardized height	0.0643028	0.0643466	1.06642	0.31764	314	208592	208906
	751	Genitourinary congenital anomalies	congenital anomalies	Standardized height	0.0683625	0.0182605	1.07075	0.000181304	3995	208592	212587
	751.1	Congenital anomalies of genital organs	congenital anomalies	Standardized height	-0.0218102	0.0461023	0.978426	0.636154	606	208592	209198
	751.12	Congenital anomalies of male genital organs	congenital anomalies	Standardized height	-0.0248688	0.0728119	0.975438	0.73269	244	208592	208836
	751.2	Congenital anomalies of urinary system	congenital anomalies	Standardized height	0.0908319	0.0202087	1.09508	6.97e-06	3266	208592	211858
	751.21	Cystic kidney disease	congenital anomalies	Standardized height	0.0993507	0.0209602	1.10445	2.14e-06	3035	208592	211627
	752	Nervous system congenital anomalies	congenital anomalies	Standardized height	-0.0225616	0.0688494	0.977691	0.743142	274	216432	216706
	753	Congenital anomalies of the eye	congenital anomalies	Standardized height	0.0082241	0.0503208	1.00826	0.870177	516	216432	216948
	753.2	Congenital anomalies of posterior segment of eye	congenital anomalies	Standardized height	-0.0209396	0.077641	0.979278	0.787393	217	216432	216649
	754	Congenital musculoskeletal deformities of spine	congenital anomalies	Standardized height	-0.100498	0.0333761	0.904387	0.00260315	1169	208708	209877
	754.1	Lumbosacral spondylolysis, congenital	congenital anomalies	Standardized height	-0.0932926	0.0798741	0.910927	0.242809	202	208708	208910
	754.2	Spondylolisthesis, congenital	congenital anomalies	Standardized height	-0.0998526	0.0398899	0.904971	0.0123074	818	208708	209526
	755	Congenital anomalies of limbs	congenital anomalies	Standardized height	0.181848	0.0185264	1.19943	9.64e-23	3832	208708	212540
	755.1	Congenital deformities of feet	congenital anomalies	Standardized height	0.187814	0.0191838	1.20661	1.24e-22	3567	208708	212275
	756	Other congenital musculoskeletal anomalies	congenital anomalies	Standardized height	0.0861162	0.0546403	1.08993	0.115012	433	208708	209141
	757	Congenital anomalies of the integument	congenital anomalies	Standardized height	0.102444	0.0557304	1.10787	0.0660334	424	218327	218751
	681	Superficial cellulitis and abscess	dermatologic	Standardized height	0.127109	0.00692107	1.13554	2.48e-75	32858	159132	191990
	681.1	Cellulitis and abscess of fingers/toes	dermatologic	Standardized height	0.177638	0.0161881	1.19439	5.13e-28	5162	159132	164294
	681.2	Cellulitis and abscess of face/neck	dermatologic	Standardized height	-0.0259431	0.0321008	0.974391	0.41899	1275	159132	160407
	681.3	Cellulitis and abscess of arm/hand	dermatologic	Standardized height	0.0315372	0.0217941	1.03204	0.147882	2804	159132	161936
	681.5	Cellulitis and abscess of leg, except foot	dermatologic	Standardized height	0.216403	0.0134905	1.2416	6.6e-58	7581	159132	166713
	681.6	Cellulitis and abscess of foot, toe	dermatologic	Standardized height	0.439059	0.0261707	1.55125	3.61e-63	1929	159132	161061
	681.7	Cellulitis and abscess of trunk	dermatologic	Standardized height	0.115427	0.021086	1.12235	4.4e-08	2999	159132	162131
	686	Other local infections of skin and subcutaneous tissue	dermatologic	Standardized height	0.175033	0.0254041	1.19129	5.58e-12	2057	159132	161189
	686.1	Carbuncle and furuncle	dermatologic	Standardized height	0.0702596	0.0273379	1.07279	0.0101685	1764	159132	160896
	686.2	Impetigo	dermatologic	Standardized height	-0.00955889	0.063704	0.990487	0.880724	324	159132	159456
	686.3	Pilonidal cyst	dermatologic	Standardized height	0.0889727	0.0474494	1.09305	0.0607779	568	159132	159700
	686.4	Pyogenic granuloma	dermatologic	Standardized height	0.145262	0.0591049	1.15634	0.0139834	378	159132	159510
	687	Symptoms affecting skin	dermatologic	Standardized height	0.0174456	0.0433731	1.0176	0.68752	704	146880	147584
	687.1	Rash and other nonspecific skin eruption	dermatologic	Standardized height	-0.00225012	0.00904429	0.997752	0.803524	17950	146880	164830
	687.4	Disturbance of skin sensation	dermatologic	Standardized height	0.0350462	0.00971747	1.03567	0.000310333	15249	146880	162129
	689	Disorder of skin and subcutaneous tissue NOS	dermatologic	Standardized height	0.0805599	0.00867285	1.08389	1.56e-20	19615	172350	191965
	690	Erythematosquamous dermatosis	dermatologic	Standardized height	0.0371041	0.0100956	1.0378	0.000237585	14129	157256	171385
	690.1	Seborrheic dermatitis	dermatologic	Standardized height	0.035958	0.0101374	1.03661	0.000389555	14003	157256	171259
	691	Congenital anomalies of skin	dermatologic	Standardized height	0.142334	0.0354571	1.15296	5.96e-05	1042	157256	158298
	694	Dyschromia and Vitiligo	dermatologic	Standardized height	0.0716411	0.0153429	1.07427	3.02e-06	5762	157256	163018
	694.1	Vitiligo	dermatologic	Standardized height	0.117561	0.0467916	1.12475	0.0119899	592	157256	157848
	694.2	Other dyschromia	dermatologic	Standardized height	0.0656289	0.0164154	1.06783	6.39e-05	5021	157256	162277
	695	Erythematous conditions	dermatologic	Standardized height	0.0634877	0.010057	1.06555	2.74e-10	14178	157256	171434
	695.2	Bullous dermatoses	dermatologic	Standardized height	0.0946908	0.0555677	1.09932	0.0883696	426	157256	157682
	695.3	Rosacea	dermatologic	Standardized height	0.0841222	0.0139067	1.08776	1.46e-09	7128	157256	164384
	695.4	Lupus (localized and systemic)	dermatologic	Standardized height	-0.0726112	0.0449126	0.929962	0.105938	644	156096	156740
	695.41	Cutaneous lupus erythematosus	dermatologic	Standardized height	-0.114218	0.0600817	0.892064	0.0572969	359	156096	156455
	695.42	Systemic lupus erythematosus	dermatologic	Standardized height	-0.0724542	0.0528839	0.930108	0.170668	464	156096	156560
	695.7	Prurigo and Lichen	dermatologic	Standardized height	0.04957	0.0203505	1.05082	0.0148582	3203	157256	160459
	695.8	Other specified erythematous conditions	dermatologic	Standardized height	0.00477489	0.0246498	1.00479	0.846404	2174	157256	159430
	695.9	Unspecified erythematous condition	dermatologic	Standardized height	0.11625	0.061526	1.12328	0.0588334	345	157256	157601
	696	Psoriasis and related disorders	dermatologic	Standardized height	0.0270412	0.0132318	1.02741	0.0409878	7769	152594	160363
	696.4	Psoriasis	dermatologic	Standardized height	0.0237275	0.0133988	1.02401	0.0765834	7569	152594	160163
	696.41	Psoriasis vulgaris	dermatologic	Standardized height	0.0180266	0.01367	1.01819	0.187269	7259	152594	159853
	696.42	Psoriatic arthropathy	dermatologic	Standardized height	0.0251711	0.0309805	1.02549	0.416515	1355	152594	153949
	697	Sarcoidosis	dermatologic	Standardized height	0.0750917	0.0432869	1.07798	0.082786	685	157256	157941
	698	Pruritus and related conditions	dermatologic	Standardized height	-0.0342373	0.0161781	0.966342	0.0343217	5137	206636	211773
	700	Corns and callosities	dermatologic	Standardized height	0.3015	0.0105908	1.35188	2.9e-178	12823	165389	178212
	701	Other hypertrophic and atrophic conditions of skin	dermatologic	Standardized height	0.177964	0.0087235	1.19478	1.65e-92	19536	165389	184925
	701.1	Keratoderma, acquired	dermatologic	Standardized height	0.240892	0.0140415	1.27238	5.69e-66	7046	165389	172435
	701.2	Scar conditions and fibrosis of skin	dermatologic	Standardized height	0.17199	0.0207832	1.18767	1.28e-16	3128	165389	168517
	701.3	Circumscribed scleroderma	dermatologic	Standardized height	0.115716	0.0686281	1.12268	0.0917701	280	165389	165669
	701.4	Keloid scar	dermatologic	Standardized height	0.128935	0.0403305	1.13762	0.00138881	809	165389	166198
	701.5	Abnormal granulation tissue	dermatologic	Standardized height	0.122849	0.0672139	1.13071	0.0675907	291	165389	165680
	702	Degenerative skin conditions and other dermatoses	dermatologic	Standardized height	0.133091	0.00593591	1.14235	2.44e-111	66642	111740	178382
	702.1	Actinic keratosis	dermatologic	Standardized height	0.102236	0.00650567	1.10764	1.2e-55	47641	131988	179629
	702.2	Seborrheic keratosis	dermatologic	Standardized height	0.13641	0.0068615	1.14615	6.01e-88	39117	131988	171105
	703	Diseases of nail, NOS	dermatologic	Standardized height	0.111711	0.00934917	1.11819	6.59e-33	16903	171455	188358
	703.1	Ingrowing nail	dermatologic	Standardized height	0.0838731	0.0111042	1.08749	4.24e-14	11394	171455	182849
	704	Diseases of hair and hair follicles	dermatologic	Standardized height	0.0642158	0.0154852	1.06632	3.37e-05	5598	171455	177053
	704.1	Alopecia	dermatologic	Standardized height	0.0489481	0.0400687	1.05017	0.221857	812	171455	172267
	704.11	Alopecia Areata	dermatologic	Standardized height	0.21752	0.0756882	1.24299	0.00405439	224	171455	171679
	704.8	Other specified diseases of hair and hair follicles	dermatologic	Standardized height	0.0733577	0.0175348	1.07612	2.87e-05	4339	171455	175794
	705	Disorders of sweat glands	dermatologic	Standardized height	0.117149	0.0304338	1.12429	0.000118453	1397	165584	166981
	705.1	Dyshidrosis	dermatologic	Standardized height	0.0570099	0.042442	1.05867	0.179193	721	165584	166305
	705.3	Hidradenitis	dermatologic	Standardized height	0.162936	0.0496485	1.17696	0.00103149	515	165584	166099
	705.8	Hyperhidrosis	dermatologic	Standardized height	0.100433	0.0349549	1.10565	0.00406322	1057	165584	166641
	706	Diseases of sebaceous glands	dermatologic	Standardized height	0.104539	0.00751706	1.1102	5.76e-44	26996	165584	192580
	706.1	Acne	dermatologic	Standardized height	0.0800779	0.0231286	1.08337	0.00053561	2458	165584	168042
	706.2	Sebaceous cyst	dermatologic	Standardized height	0.125229	0.00968627	1.13341	3.11e-38	15169	165584	180753
	706.3	Seborrhea	dermatologic	Standardized height	0.11502	0.0462191	1.1219	0.0128252	615	165584	166199
	706.8	Other specified diseases of sebaceous glands	dermatologic	Standardized height	0.109747	0.0132323	1.116	1.1e-16	8059	165584	173643
	707	Chronic ulcer of skin	dermatologic	Standardized height	0.34754	0.0109895	1.41558	1.69e-219	11694	203450	215144
	707.1	Decubitus ulcer	dermatologic	Standardized height	0.290886	0.0192824	1.33761	2.01e-51	3670	203450	207120
	707.2	Chronic ulcer of leg or foot	dermatologic	Standardized height	0.434636	0.0130029	1.5444	5.75e-245	8181	203450	211631
	707.3	Chronic ulcer of unspecified site	dermatologic	Standardized height	0.430893	0.0220553	1.53863	5.33e-85	2745	203450	206195
	709	Diffuse diseases of connective tissue	dermatologic	Standardized height	0.104626	0.0387501	1.1103	0.00693334	867	156367	157234
	709.2	Sicca syndrome	dermatologic	Standardized height	0.130191	0.0536197	1.13905	0.0151808	452	156367	156819
	939	Atopic/contact dermatitis due to other or unspecified	dermatologic	Standardized height	0.0235551	0.00726627	1.02383	0.00118819	29999	143042	173041
	520	Disorders of tooth development	digestive	Standardized height	0.0402095	0.030522	1.04103	0.187708	1403	151358	152761
	520.1	Hereditary disturbances in tooth structure	digestive	Standardized height	0.106635	0.0419015	1.11253	0.0109311	745	151358	152103
	520.2	Disturbances in tooth eruption	digestive	Standardized height	-0.159225	0.070776	0.852804	0.0244676	254	151358	151612
	521	Diseases of hard tissues of teeth	digestive	Standardized height	0.0515751	0.0065885	1.05293	4.96e-15	38034	151358	189392
	521.1	Dental caries	digestive	Standardized height	0.0515101	0.00665935	1.05286	1.03e-14	37003	151358	188361
	521.2	Dental abrasion, erosion and attrition	digestive	Standardized height	0.114243	0.0182979	1.12102	4.28e-10	3986	151358	155344
	522	Diseases of pulp and periapical tissues	digestive	Standardized height	0.0746694	0.0127149	1.07753	4.29e-09	8507	151358	159865
	522.1	Pulpitis and necrosis of tooth pulp	digestive	Standardized height	0.0968494	0.0168874	1.10169	9.75e-09	4699	151358	156057
	522.5	Periapical abscess	digestive	Standardized height	0.0328991	0.0243015	1.03345	0.175804	2231	151358	153589
	523	Gingival and periodontal diseases	digestive	Standardized height	0.0606307	0.0070314	1.06251	6.53e-18	32331	151358	183689
	523.1	Gingivitis	digestive	Standardized height	0.0827875	0.0124539	1.08631	2.98e-11	8897	151358	160255
	523.3	Periodontitis (acute or chronic)	digestive	Standardized height	0.0779902	0.0095066	1.08111	2.33e-16	15941	151358	167299
	523.31	Acute periodontitis	digestive	Standardized height	0.0764238	0.0102523	1.07942	9.04e-14	13517	151358	164875
	523.32	Chronic periodontitis	digestive	Standardized height	0.0966054	0.0171556	1.10143	1.79e-08	4587	151358	155945
	524	Dentofacial anomalies, including malocclusion	digestive	Standardized height	0.0570793	0.0209167	1.05874	0.00635494	3043	151358	154401
	524.3	Anomalies of tooth position/malocclusion	digestive	Standardized height	0.0604456	0.0278722	1.06231	0.0301079	1699	151358	153057
	525	Other diseases of the teeth and supporting structures	digestive	Standardized height	0.0353368	0.00663206	1.03597	9.92e-08	37049	151358	188407
	525.1	Loss of teeth or edentulism	digestive	Standardized height	0.0433255	0.00782387	1.04428	3.07e-08	24843	151358	176201
	525.2	Atrophy of edentulous alveolar ridge	digestive	Standardized height	0.114525	0.0273627	1.12134	2.85e-05	1761	151358	153119
	526	Diseases of the jaws	digestive	Standardized height	0.0288366	0.018444	1.02926	0.117942	3937	151358	155295
	526.4	Temporomandibular joint disorders	digestive	Standardized height	0.0499574	0.0251395	1.05123	0.0468991	2090	151358	153448
	526.41	Temporomandibular joint disorder, unspecified	digestive	Standardized height	0.0371028	0.026985	1.0378	0.169148	1809	151358	153167
	526.5	Inflammatory conditions of jaw	digestive	Standardized height	-0.0343558	0.0630574	0.966228	0.585867	326	151358	151684
	526.8	Exostosis of jaw	digestive	Standardized height	0.0568158	0.0724795	1.05846	0.433106	248	151358	151606
	526.9	Jaw disease NOS	digestive	Standardized height	-0.0497569	0.0708401	0.951461	0.48244	260	151358	151618
	527	Diseases of the salivary glands	digestive	Standardized height	0.0696276	0.0213413	1.07211	0.00110407	2898	199169	202067
	527.2	Sialoadenitis	digestive	Standardized height	0.10564	0.0420055	1.11142	0.011906	738	199169	199907
	527.7	Disturbance of salivary secretion	digestive	Standardized height	0.0501409	0.0278462	1.05142	0.07176	1692	199169	200861
	528	Diseases of the oral soft tissues, excluding lesions specific for gingiva and tongue	digestive	Standardized height	0.00127968	0.0159748	1.00128	0.936153	5210	199169	204379
	528.1	Stomatitis and mucositis	digestive	Standardized height	0.00959302	0.0405217	1.00964	0.81286	793	199169	199962
	528.12	Oral aphthae	digestive	Standardized height	-0.0929211	0.0625061	0.911265	0.137123	331	199169	199500
	528.3	Cellulitis and abscess of oral soft tissues	digestive	Standardized height	0.0109066	0.051932	1.01097	0.833655	476	199169	199645
	528.5	Diseases of lips	digestive	Standardized height	-0.094004	0.0509183	0.910279	0.0648668	505	199169	199674
	528.6	Leukoplakia of oral mucosa	digestive	Standardized height	-0.0938267	0.0471297	0.910441	0.0465007	586	199169	199755
	529	Diseases and other conditions of the tongue	digestive	Standardized height	-0.0402507	0.0426197	0.960549	0.344957	718	199169	199887
	530	Diseases of esophagus	digestive	Standardized height	-0.0532241	0.00521428	0.948168	1.84e-24	88423	106283	194706
	530.1	Esophagitis, GERD and related diseases	digestive	Standardized height	-0.0544477	0.00525029	0.947008	3.38e-25	86322	106283	192605
	530.11	GERD	digestive	Standardized height	-0.0540303	0.00532412	0.947403	3.37e-24	82186	106283	188469
	530.12	Ulcer of esophagus	digestive	Standardized height	-0.120345	0.0319129	0.886615	0.000162578	1305	106283	107588
	530.13	Barrett's esophagus	digestive	Standardized height	-0.0711508	0.0147187	0.931321	1.34e-06	6402	106283	112685
	530.14	Reflux esophagitis	digestive	Standardized height	-0.0467704	0.0167406	0.954307	0.00520892	4843	106283	111126
	530.15	Eosinophilic esophagitis	digestive	Standardized height	0.128871	0.0739375	1.13754	0.0813388	229	106283	106512
	530.2	Esophageal bleeding (varices/hemorrhage)	digestive	Standardized height	0.0122079	0.0272687	1.01228	0.654378	1763	106283	108046
	530.3	Stricture and stenosis of esophagus	digestive	Standardized height	-0.100437	0.0246482	0.904442	4.61e-05	2223	106283	108506
	530.5	Disorders of esophageal motility	digestive	Standardized height	-0.0388718	0.0379645	0.961874	0.305883	919	106283	107202
	530.6	Diverticulum of esophagus, acquired	digestive	Standardized height	0.0123237	0.0693899	1.0124	0.859036	277	106283	106560
	530.9	Heartburn	digestive	Standardized height	-0.084053	0.0283731	0.919383	0.00305234	1629	106283	107912
	531	Peptic ulcer (excl. esophageal)	digestive	Standardized height	-0.066034	0.0132577	0.936099	6.33e-07	7747	208743	216490
	531.1	Hemorrhage from gastrointestinal ulcer	digestive	Standardized height	-0.0609272	0.0429094	0.940892	0.155636	717	208743	209460
	531.2	Gastric ulcer	digestive	Standardized height	-0.102203	0.0294713	0.902846	0.000524589	1514	208743	210257
	531.3	Duodenal ulcer	digestive	Standardized height	-0.0484931	0.0349923	0.952664	0.165801	1073	208743	209816
	531.4	Peptic ulcer, site unspecified	digestive	Standardized height	-0.0477121	0.016868	0.953408	0.00467575	4725	208743	213468
	532	Dysphagia	digestive	Standardized height	-0.0622737	0.00826813	0.939626	5.01e-14	23755	106283	130038
	535	Gastritis and duodenitis	digestive	Standardized height	-0.0310939	0.0117937	0.969385	0.0083773	9836	184588	194424
	535.1	Acute gastritis	digestive	Standardized height	-0.0688805	0.0454814	0.933438	0.129905	627	184588	185215
	535.2	Atrophic gastritis	digestive	Standardized height	-0.0256702	0.0410248	0.974656	0.531496	777	184588	185365
	535.6	Duodenitis	digestive	Standardized height	-0.0117863	0.0391315	0.988283	0.763264	853	184588	185441
	535.8	Other specified gastritis	digestive	Standardized height	-0.0430995	0.0331838	0.957816	0.194008	1189	184588	185777
	535.9	Gastritis and duodenitis, NOS	digestive	Standardized height	-0.0371337	0.018688	0.963547	0.0469185	3794	184588	188382
	536	Disorders of function of stomach	digestive	Standardized height	-0.0308255	0.014942	0.969645	0.039112	6002	184588	190590
	536.3	Gastroparesis	digestive	Standardized height	-0.00403261	0.0324425	0.995976	0.901078	1236	184588	185824
	536.7	Complications of gastrostomy, colostomy and enterostomy	digestive	Standardized height	-0.137473	0.0674365	0.871558	0.041494	287	184588	184875
	536.8	Dyspepsia and other specified disorders of function of stomach	digestive	Standardized height	-0.0248007	0.0172452	0.975504	0.150398	4469	184588	189057
	537	Other disorders of stomach and duodenum	digestive	Standardized height	-0.0658193	0.0224098	0.9363	0.00331322	2630	184588	187218
	537.1	Lesions of stomach and duodenum	digestive	Standardized height	-0.0859832	0.0705146	0.91761	0.222705	265	184588	184853
	539	Bariatric surgery	digestive	Standardized height	0.166057	0.0334185	1.18064	6.73e-07	1151	220551	221702
	540	Appendiceal conditions	digestive	Standardized height	0.0463022	0.02934	1.04739	0.114537	1503	220174	221677
	540.1	Appendicitis	digestive	Standardized height	0.0531623	0.0301149	1.0546	0.0775105	1425	220174	221599
	540.11	Acute appendicitis	digestive	Standardized height	0.0457919	0.0328955	1.04686	0.16391	1192	220174	221366
	550	Abdominal hernia	digestive	Standardized height	-0.0199695	0.00689583	0.980229	0.00378093	32756	173316	206072
	550.1	Inguinal hernia	digestive	Standardized height	-0.0101737	0.0101149	0.989878	0.314509	13893	173316	187209
	550.2	Diaphragmatic hernia	digestive	Standardized height	-0.0465622	0.0122214	0.954505	0.000139019	9258	173316	182574
	550.4	Umbilical hernia	digestive	Standardized height	0.0152636	0.014441	1.01538	0.29053	6444	173316	179760
	550.5	Ventral hernia	digestive	Standardized height	-0.0226427	0.0185414	0.977612	0.222012	3882	173316	177198
	550.6	Incisional hernia	digestive	Standardized height	0.00296089	0.0230097	1.00297	0.897611	2494	173316	175810
	555	Inflammatory bowel disease and other gastroenteritis and colitis	digestive	Standardized height	-0.0256324	0.019405	0.974693	0.18653	3514	138208	141722
	555.1	Regional enteritis	digestive	Standardized height	-0.00618108	0.0290129	0.993838	0.831291	1543	138208	139751
	555.2	Ulcerative colitis	digestive	Standardized height	-0.052742	0.0238316	0.948625	0.0268897	2315	138208	140523
	555.21	Ulcerative colitis (chronic)	digestive	Standardized height	-0.0733208	0.0449114	0.929303	0.102561	642	138208	138850
	556	Ulceration of the lower GI tract	digestive	Standardized height	-0.0504508	0.0448312	0.950801	0.26044	653	138208	138861
	556.1	Ulceration of intestine	digestive	Standardized height	-0.0251883	0.0517581	0.975126	0.626504	490	138208	138698
	556.11	Angiodysplasia of intestine (without mention of hemorrhage)	digestive	Standardized height	-0.157914	0.07179	0.853923	0.0278304	256	138208	138464
	557	Intestinal malabsorption (non-celiac)	digestive	Standardized height	0.0494022	0.0771283	1.05064	0.521835	218	138208	138426
	557.1	Celiac disease	digestive	Standardized height	0.0259404	0.0454591	1.02628	0.568249	628	138208	138836
	558	Noninfectious gastroenteritis	digestive	Standardized height	-0.0642695	0.0147629	0.937752	1.34e-05	6198	138208	144406
	559	Ileostomy status	digestive	Standardized height	-0.0599347	0.0364589	0.941826	0.100198	985	138208	139193
	560	Intestinal obstruction without mention of hernia	digestive	Standardized height	0.0148428	0.0200885	1.01495	0.459986	3314	138208	141522
	560.1	Paralytic ileus	digestive	Standardized height	0.0627284	0.0395335	1.06474	0.112577	841	138208	139049
	560.3	Peritoneal or intestinal adhesions	digestive	Standardized height	-0.000620818	0.0796527	0.999379	0.993781	206	138208	138414
	560.4	Other intestinal obstruction	digestive	Standardized height	0.0299504	0.024401	1.0304	0.219663	2227	138208	140435
	561	Symptoms involving digestive system	digestive	Standardized height	-0.00636368	0.0215301	0.993657	0.767558	2867	138208	141075
	562	Diverticulosis and diverticulitis	digestive	Standardized height	0.0125	0.00761424	1.01258	0.100659	27703	138208	165911
	562.1	Diverticulosis	digestive	Standardized height	0.0224245	0.00803058	1.02268	0.00523216	24527	138208	162735
	562.2	Diverticulitis	digestive	Standardized height	-0.111562	0.0169149	0.894436	4.24e-11	4703	138208	142911
	564	Functional digestive disorders	digestive	Standardized height	0.0174172	0.0134236	1.01757	0.194458	7659	138208	145867
	564.1	Irritable Bowel Syndrome	digestive	Standardized height	0.00560078	0.0150664	1.00562	0.710087	6039	138208	144247
	565	Anal and rectal conditions	digestive	Standardized height	0.00353595	0.0141628	1.00354	0.802847	6672	194832	201504
	565.1	Anal and rectal polyp	digestive	Standardized height	0.0643977	0.0294658	1.06652	0.0288517	1516	194832	196348
	567	Peritonitis and retroperitoneal infections	digestive	Standardized height	-0.0421184	0.036362	0.958756	0.246738	984	194832	195816
	568	Other disorders of peritoneum	digestive	Standardized height	-0.0596221	0.0366318	0.942121	0.103609	973	194832	195805
	568.1	Peritoneal adhesions (postoperative) (postinfection)	digestive	Standardized height	-0.0805165	0.0403709	0.92264	0.0461065	799	194832	195631
	569	Other disorders of intestine	digestive	Standardized height	0.00999916	0.0246557	1.01005	0.685072	2165	194832	196997
	569.2	Gastrointestinal complications	digestive	Standardized height	0.0277532	0.0544243	1.02814	0.610093	440	194832	195272
	571	Chronic liver disease and cirrhosis	digestive	Standardized height	0.0187619	0.0114992	1.01894	0.102769	10363	176671	187034
	571.5	Other chronic nonalcoholic liver disease	digestive	Standardized height	0.0217858	0.0118532	1.02202	0.0660664	9721	176671	186392
	571.51	Cirrhosis of liver without mention of alcohol	digestive	Standardized height	0.0266655	0.0160549	1.02702	0.0967337	5177	176671	181848
	571.8	Liver abscess and sequelae of chronic liver disease	digestive	Standardized height	-0.00865642	0.0255394	0.991381	0.734653	2009	176671	178680
	571.81	Portal hypertension	digestive	Standardized height	0.0187933	0.0341664	1.01897	0.582284	1114	176671	177785
	572	Ascites (non malignant)	digestive	Standardized height	-0.0034235	0.0271532	0.996582	0.899668	1780	176671	178451
	573	Other disorders of liver	digestive	Standardized height	0.0446735	0.0218695	1.04569	0.0410796	2770	176671	179441
	573.2	Liver replaced by transplant	digestive	Standardized height	0.1145	0.0521698	1.12131	0.0281809	475	176671	177146
	573.3	Hepatomegaly	digestive	Standardized height	0.159899	0.036083	1.17339	9.36e-06	992	176671	177663
	573.5	Jaundice (not of newborn)	digestive	Standardized height	0.0195353	0.0354559	1.01973	0.581651	1046	176671	177717
	573.6	Nonspecific elevation of levels of transaminase or lactic acid dehydrogenase [LDH]	digestive	Standardized height	0.00502465	0.0253045	1.00504	0.842601	2034	176671	178705
	573.7	Abnormal results of function study of liver	digestive	Standardized height	-0.00543873	0.0105287	0.994576	0.605462	12515	176671	189186
	573.9	Abnormal serum enzyme levels	digestive	Standardized height	-0.0676332	0.0249286	0.934603	0.00666615	2112	176671	178783
	574	Cholelithiasis and cholecystitis	digestive	Standardized height	0.0449448	0.0119779	1.04597	0.000175209	9511	203901	213412
	574.1	Cholelithiasis	digestive	Standardized height	0.05498	0.0133036	1.05652	3.59e-05	7639	203901	211540
	574.11	Cholelithiasis with acute cholecystitis	digestive	Standardized height	0.00224288	0.0509784	1.00225	0.964907	504	203901	204405
	574.12	Cholelithiasis with other cholecystitis	digestive	Standardized height	0.00918721	0.0355832	1.00923	0.79626	1030	203901	204931
	574.2	Calculus of bile duct	digestive	Standardized height	-0.013859	0.033812	0.986237	0.681891	1160	203901	205061
	574.3	Cholecystitis without cholelithiasis	digestive	Standardized height	0.0109147	0.0224595	1.01097	0.626988	2617	203901	206518
	575	Other biliary tract disease	digestive	Standardized height	-0.0343317	0.0197662	0.966251	0.082407	3391	203901	207292
	575.1	Cholangitis	digestive	Standardized height	-0.0114212	0.0515197	0.988644	0.824558	498	203901	204399
	575.2	Obstruction of bile duct	digestive	Standardized height	-0.0199975	0.0554659	0.980201	0.718446	426	203901	204327
	575.7	Other disorders of gallbladder	digestive	Standardized height	-0.0276896	0.0314139	0.97269	0.378077	1327	203901	205228
	575.8	Other disorders of biliary tract	digestive	Standardized height	-0.0506727	0.0468585	0.95059	0.27952	595	203901	204496
	575.9	Nonspecific abnormal findings on radiological and other examination of biliary tract	digestive	Standardized height	0.0112852	0.0571451	1.01135	0.84345	397	203901	204298
	577	Diseases of pancreas	digestive	Standardized height	-0.0467835	0.016692	0.954294	0.00506687	4775	214815	219590
	577.1	Acute pancreatitis	digestive	Standardized height	-0.0594949	0.0213285	0.94224	0.00527967	2888	214815	217703
	577.2	Chronic pancreatitis	digestive	Standardized height	-0.108209	0.0321295	0.89744	0.000757395	1260	214815	216075
	577.3	Cyst and pseudocyst of pancreas	digestive	Standardized height	0.00703149	0.0364891	1.00706	0.847193	987	214815	215802
	578	Gastrointestinal hemorrhage	digestive	Standardized height	-0.0131026	0.00812069	0.986983	0.106639	22336	169981	192317
	578.1	Hematemesis	digestive	Standardized height	-0.134472	0.0422125	0.874177	0.00144451	725	169981	170706
	578.2	Blood in stool	digestive	Standardized height	-0.000348983	0.0117901	0.999651	0.976386	9935	169981	179916
	578.8	Hemorrhage of rectum and anus	digestive	Standardized height	-0.0111085	0.0144675	0.988953	0.44259	6435	169981	176416
	578.9	Hemorrhage of gastrointestinal tract	digestive	Standardized height	-0.0298652	0.0158392	0.970576	0.0593591	5429	169981	175410
	579	Other symptoms involving abdomen and pelvis	digestive	Standardized height	0.111619	0.0221142	1.11809	4.48e-07	2698	169981	172679
	579.2	Splenomegaly	digestive	Standardized height	0.193297	0.0336279	1.21324	9.02e-09	1151	169981	171132
	579.8	Nonspecific abnormal findings in stool contents	digestive	Standardized height	-0.0751145	0.0201887	0.927637	0.000198738	3287	169981	173268
	240	Simple and unspecified goiter	endocrine/metabolic	Standardized height	0.147857	0.0379594	1.15935	9.81e-05	913	177713	178626
	241	Nontoxic nodular goiter	endocrine/metabolic	Standardized height	0.193031	0.0148262	1.21292	9.47e-39	6221	177713	183934
	241.1	Nontoxic uninodular goiter	endocrine/metabolic	Standardized height	0.187587	0.0166046	1.20633	1.35e-29	4914	177713	182627
	241.2	Nontoxic multinodular goiter	endocrine/metabolic	Standardized height	0.187841	0.0247072	1.20664	2.9e-14	2182	177713	179895
	242	Thyrotoxicosis with or without goiter	endocrine/metabolic	Standardized height	0.0723042	0.0225189	1.07498	0.00132353	2622	177713	180335
	242.1	Graves' disease	endocrine/metabolic	Standardized height	0.114543	0.0408958	1.12136	0.00509683	780	177713	178493
	242.3	Exophthalmos	endocrine/metabolic	Standardized height	0.0594792	0.064145	1.06128	0.35379	319	177713	178032
	244	Hypothyroidism	endocrine/metabolic	Standardized height	0.0347415	0.00731103	1.03535	2.01e-06	29316	177713	207029
	244.1	Secondary hypothyroidism	endocrine/metabolic	Standardized height	0.131353	0.0277427	1.14037	2.19e-06	1709	177713	179422
	244.2	Acquired hypothyroidism	endocrine/metabolic	Standardized height	0.0459066	0.0297531	1.04698	0.12285	1491	177713	179204
	244.4	Hypothyroidism NOS	endocrine/metabolic	Standardized height	0.0351846	0.00740283	1.03581	2.01e-06	28502	177713	206215
	245	Thyroiditis	endocrine/metabolic	Standardized height	0.159505	0.041556	1.17293	0.000123878	752	177713	178465
	245.2	Chronic thyroiditis	endocrine/metabolic	Standardized height	0.165438	0.050163	1.17991	0.000973708	515	177713	178228
	245.21	Chronic lymphocytic thyroiditis	endocrine/metabolic	Standardized height	0.173068	0.0517146	1.18895	0.000818112	484	177713	178197
	246	Other disorders of thyroid	endocrine/metabolic	Standardized height	0.104977	0.0276654	1.11068	0.000147935	1731	177713	179444
	246.2	Thyroid cyst	endocrine/metabolic	Standardized height	0.260433	0.0782143	1.29749	0.000869282	213	177713	177926
	246.7	Abnormal results of function study of thyroid	endocrine/metabolic	Standardized height	0.00989318	0.0314614	1.00994	0.753176	1330	177713	179043
	249	Secondary diabetes mellitus	endocrine/metabolic	Standardized height	0.147606	0.0204475	1.15906	5.25e-13	3235	113653	116888
	250	Diabetes mellitus	endocrine/metabolic	Standardized height	0.0482312	0.00546202	1.04941	1.04e-18	74828	113653	188481
	250.1	Type 1 diabetes	endocrine/metabolic	Standardized height	0.115522	0.0130419	1.12246	8.16e-19	8341	113653	121994
	250.12	Type 1 diabetes with renal manifestations	endocrine/metabolic	Standardized height	-0.065392	0.0539397	0.9367	0.225392	452	113653	114105
	250.13	Type 1 diabetes with ophthalmic manifestations	endocrine/metabolic	Standardized height	0.0828527	0.0364891	1.08638	0.0231702	996	113653	114649
	250.14	Type 1 diabetes with neurological manifestations	endocrine/metabolic	Standardized height	0.324227	0.0283641	1.38296	2.93e-30	1649	113653	115302
	250.15	Diabetes type 1 with peripheral circulatory disorders	endocrine/metabolic	Standardized height	0.208798	0.0813756	1.2322	0.0102921	201	113653	113854
	250.2	Type 2 diabetes	endocrine/metabolic	Standardized height	0.0474197	0.00547292	1.04856	4.54e-18	74326	113653	187979
	250.21	Type 2 diabetes with ketoacidosis	endocrine/metabolic	Standardized height	-0.0378609	0.0557317	0.962847	0.496921	420	113653	114073
	250.22	Type 2 diabetes with renal manifestations	endocrine/metabolic	Standardized height	0.042458	0.0130519	1.04337	0.00114188	8448	113653	122101
	250.23	Type 2 diabetes with ophthalmic manifestations	endocrine/metabolic	Standardized height	0.0554622	0.0115532	1.05703	1.58e-06	11004	113653	124657
	250.24	Type 2 diabetes with neurological manifestations	endocrine/metabolic	Standardized height	0.210291	0.00819458	1.23404	3.09e-145	24396	113653	138049
	250.25	Diabetes type 2 with peripheral circulatory disorders	endocrine/metabolic	Standardized height	0.14314	0.0217975	1.15389	5.14e-11	2887	113653	116540
	250.3	Insulin pump user	endocrine/metabolic	Standardized height	0.102192	0.0118331	1.1076	5.82e-18	10283	113653	123936
	250.4	Abnormal glucose	endocrine/metabolic	Standardized height	0.0273742	0.00741708	1.02775	0.000223633	30766	113653	144419
	250.41	Impaired fasting glucose	endocrine/metabolic	Standardized height	0.0282352	0.009328	1.02864	0.00247054	17675	113653	131328
	250.42	Other abnormal glucose	endocrine/metabolic	Standardized height	0.0300098	0.0102658	1.03046	0.00346351	14124	113653	127777
	250.6	Polyneuropathy in diabetes	endocrine/metabolic	Standardized height	0.26222	0.011664	1.29981	6.35e-112	10782	113653	124435
	250.7	Diabetic retinopathy	endocrine/metabolic	Standardized height	0.01339	0.0114313	1.01348	0.241456	11253	122289	133542
	251.1	Hypoglycemia	endocrine/metabolic	Standardized height	0.0239979	0.0231028	1.02429	0.298924	2517	102496	105013
	252	Disorders of parathyroid gland	endocrine/metabolic	Standardized height	0.0582701	0.0236697	1.06	0.0138239	2375	189753	192128
	252.1	Hyperparathyroidism	endocrine/metabolic	Standardized height	0.0476204	0.0248061	1.04877	0.0548956	2162	189753	191915
	253	Disorders of the pituitary gland and its hypothalamic control	endocrine/metabolic	Standardized height	0.0820048	0.0213297	1.08546	0.000120733	2883	189753	192636
	253.1	Pituitary hyperfunction	endocrine/metabolic	Standardized height	0.105835	0.0579887	1.11164	0.0679862	383	189753	190136
	253.2	Pituitary hypofunction	endocrine/metabolic	Standardized height	0.140035	0.0537462	1.15031	0.00917452	451	189753	190204
	253.4	Anterior pituitary disorders	endocrine/metabolic	Standardized height	0.122829	0.0284643	1.13069	1.59e-05	1601	189753	191354
	253.7	Other disorders of neurohypophysis	endocrine/metabolic	Standardized height	-0.246707	0.0715801	0.78137	0.000567719	256	189753	190009
	255	Disorders of adrenal glands	endocrine/metabolic	Standardized height	0.0635656	0.025217	1.06563	0.0117106	2072	189753	191825
	255.1	Adrenal hyperfunction	endocrine/metabolic	Standardized height	0.00466717	0.051419	1.00468	0.927677	494	189753	190247
	255.12	Hyperaldosteronism	endocrine/metabolic	Standardized height	0.0251979	0.0591947	1.02552	0.670343	374	189753	190127
	255.2	Adrenal hypofunction	endocrine/metabolic	Standardized height	0.00512392	0.045076	1.00514	0.909497	642	189753	190395
	255.21	Glucocorticoid deficiency	endocrine/metabolic	Standardized height	-0.0150869	0.0503333	0.985026	0.764375	514	189753	190267
	256	Ovarian dysfunction	endocrine/metabolic	Standardized height	-0.0215604	0.0704196	0.97867	0.759475	268	189753	190021
	256.4	Polycystic ovaries	endocrine/metabolic	Standardized height	-0.00902243	0.0733182	0.991018	0.902061	248	189753	190001
	257	Testicular dysfunction	endocrine/metabolic	Standardized height	0.10031	0.010847	1.10551	2.29e-20	11762	189753	201515
	257.1	Testicular hypofunction	endocrine/metabolic	Standardized height	0.100867	0.0110365	1.10613	6.28e-20	11338	189753	201091
	259	Other endocrine disorders	endocrine/metabolic	Standardized height	6.59e-05	0.0458038	1.00007	0.998852	622	189753	190375
	259.3	Delay in sexual development and puberty NEC	endocrine/metabolic	Standardized height	0.114792	0.0410988	1.12164	0.00522104	781	189753	190534
	260	Protein-calorie malnutrition	endocrine/metabolic	Standardized height	-0.0696578	0.0178757	0.932713	9.75e-05	4251	160346	164597
	260.1	Cachexia	endocrine/metabolic	Standardized height	-0.122642	0.0633371	0.88458	0.0528257	328	160346	160674
	260.2	severe protein-calorie malnutrition	endocrine/metabolic	Standardized height	-0.0144853	0.0564929	0.985619	0.797635	414	160346	160760
	260.3	Adult failure to thrive	endocrine/metabolic	Standardized height	-0.0915834	0.0344524	0.912485	0.00785455	1138	160346	161484
	260.6	Anorexia	endocrine/metabolic	Standardized height	-0.0639291	0.0423412	0.938072	0.13108	741	160346	161087
	261	Vitamin deficiency	endocrine/metabolic	Standardized height	-0.000514228	0.00670209	0.999486	0.938841	35703	160346	196049
	261.2	Vitamin B-complex deficiencies	endocrine/metabolic	Standardized height	0.0223956	0.0113905	1.02265	0.0492793	10964	160346	171310
	261.4	Vitamin D deficiency	endocrine/metabolic	Standardized height	-0.000582697	0.00756134	0.999417	0.938574	26690	160346	187036
	261.41	Rickets or osteomalacia	endocrine/metabolic	Standardized height	0.00994348	0.0703091	1.00999	0.887534	263	160346	160609
	262	Mineral deficiency NEC	endocrine/metabolic	Standardized height	-0.0813826	0.0543772	0.921841	0.134489	442	160346	160788
	263	Other nutritional deficiency	endocrine/metabolic	Standardized height	-0.0349683	0.0789042	0.965636	0.65764	210	160346	160556
	269	Proteinuria	endocrine/metabolic	Standardized height	-0.0121475	0.0178503	0.987926	0.496175	4195	207140	211335
	270	Disorders of protein plasma/amino-acid transport and metabolism	endocrine/metabolic	Standardized height	0.0341603	0.0191535	1.03475	0.0745046	3643	207140	210783
	270.2	Disorders of amino-acid metabolism	endocrine/metabolic	Standardized height	-0.00230793	0.0332272	0.997695	0.944624	1181	207140	208321
	270.3	Disorders of plasma protein metabolism	endocrine/metabolic	Standardized height	0.0630699	0.0238901	1.0651	0.00829054	2346	207140	209486
	270.32	Paraproteinemia	endocrine/metabolic	Standardized height	0.0754971	0.0274254	1.07842	0.00590843	1781	207140	208921
	270.38	Other specified disorders of plasma protein metabolism	endocrine/metabolic	Standardized height	-0.00736651	0.062855	0.992661	0.906703	333	207140	207473
	271	Disorders of carbohydrate transport and metabolism	endocrine/metabolic	Standardized height	-0.0283538	0.0294486	0.972044	0.335636	1520	218475	219995
	271.3	Intestinal disaccharidase deficiencies and disaccharide malabsorption	endocrine/metabolic	Standardized height	-0.048342	0.0321142	0.952808	0.132242	1277	218475	219752
	271.9	Other disorders of carbohydrate transport and metabolism	endocrine/metabolic	Standardized height	0.0873525	0.0743998	1.09128	0.240357	236	218475	218711
	272	Disorders of lipoid metabolism	endocrine/metabolic	Standardized height	-0.0454669	0.00630277	0.955551	5.44e-13	165335	44435	209770
	272.1	Hyperlipidemia	endocrine/metabolic	Standardized height	-0.0456532	0.00630361	0.955373	4.41e-13	165197	44435	209632
	272.11	Hypercholesterolemia	endocrine/metabolic	Standardized height	-0.0555126	0.00876354	0.946	2.38e-10	33451	44435	77886
	272.12	Hyperglyceridemia	endocrine/metabolic	Standardized height	0.00012749	0.0132313	1.00013	0.992312	8859	44435	53294
	272.13	Mixed hyperlipidemia	endocrine/metabolic	Standardized height	-0.0410384	0.00839804	0.959792	1.03e-06	35369	44435	79804
	272.9	Unspecified disorder of lipoid metabolism	endocrine/metabolic	Standardized height	-0.0298633	0.0347592	0.970578	0.390259	1094	44435	45529
	274	Gout and other crystal arthropathies	endocrine/metabolic	Standardized height	0.0544868	0.0084696	1.056	1.25e-10	20577	195558	216135
	274.1	Gout	endocrine/metabolic	Standardized height	0.0556551	0.00862922	1.05723	1.12e-10	19737	195558	215295
	274.11	Gouty arthropathy	endocrine/metabolic	Standardized height	0.0753714	0.0177833	1.07828	2.25e-05	4267	195558	199825
	274.2	Crystal arthropathies	endocrine/metabolic	Standardized height	0.0205927	0.0346701	1.02081	0.552537	1105	195558	196663
	274.21	Chondrocalcinosis	endocrine/metabolic	Standardized height	0.00365676	0.037145	1.00366	0.921578	962	195558	196520
	275	Disorders of mineral metabolism	endocrine/metabolic	Standardized height	-0.0267628	0.0117091	0.973592	0.0222749	9993	202673	212666
	275.3	Disorders of magnesium metabolism	endocrine/metabolic	Standardized height	-0.0400063	0.0199534	0.960783	0.0449639	3332	202673	206005
	275.5	Disorders of calcium/phosphorus metabolism	endocrine/metabolic	Standardized height	-0.0186918	0.0212742	0.981482	0.37961	2935	202673	205608
	275.51	Hypocalcemia	endocrine/metabolic	Standardized height	0.0195328	0.0405426	1.01972	0.629959	797	202673	203470
	275.53	Disorders of phosphorus metabolism	endocrine/metabolic	Standardized height	-0.0827955	0.0352688	0.920539	0.0188971	1051	202673	203724
	275.6	Hypercalcemia	endocrine/metabolic	Standardized height	-0.054381	0.0238051	0.947071	0.0223462	2335	202673	205008
	276	Disorders of fluid, electrolyte, and acid-base balance	endocrine/metabolic	Standardized height	-0.0510084	0.00706256	0.950271	5.11e-13	31642	165206	196848
	276.1	Electrolyte imbalance	endocrine/metabolic	Standardized height	-0.0729525	0.00806424	0.929645	1.48e-19	23214	165206	188420
	276.11	Hyperosmolality and/or hypernatremia	endocrine/metabolic	Standardized height	-0.0918024	0.051345	0.912285	0.0737837	505	165206	165711
	276.12	Hyposmolality and/or hyponatremia	endocrine/metabolic	Standardized height	-0.10751	0.0145992	0.898068	1.78e-13	6434	165206	171640
	276.13	Hyperpotassemia	endocrine/metabolic	Standardized height	-0.0640102	0.0139044	0.937995	4.15e-06	7227	165206	172433
	276.14	Hypopotassemia	endocrine/metabolic	Standardized height	-0.0783825	0.0121616	0.924611	1.16e-10	9383	165206	174589
	276.4	Acid-base balance disorder	endocrine/metabolic	Standardized height	-0.100835	0.0201996	0.904082	5.98e-07	3293	165206	168499
	276.41	Acidosis	endocrine/metabolic	Standardized height	-0.0966262	0.0224986	0.907895	1.75e-05	2643	165206	167849
	276.42	Alkalosis	endocrine/metabolic	Standardized height	-0.022428	0.0660172	0.977822	0.73406	302	165206	165508
	276.5	Hypovolemia	endocrine/metabolic	Standardized height	-0.00580892	0.0125111	0.994208	0.642432	8898	165206	174104
	276.6	Fluid overload	endocrine/metabolic	Standardized height	-0.0465137	0.0294417	0.954552	0.11414	1546	165206	166752
	277	Other disorders of metabolism	endocrine/metabolic	Standardized height	-0.0206974	0.0441469	0.979515	0.63919	668	207536	208204
	277.1	Disorders of porphyrin metabolism	endocrine/metabolic	Standardized height	0.0822601	0.0745289	1.08574	0.269709	232	207536	207768
	277.4	Disorders of bilirubin excretion	endocrine/metabolic	Standardized height	0.103882	0.0412191	1.10947	0.0117275	765	207536	208301
	277.5	Other disorders of lipoid metabolism	endocrine/metabolic	Standardized height	0.00113377	0.0202473	1.00113	0.955345	3200	207536	210736
	277.51	Lipoprotein disorders	endocrine/metabolic	Standardized height	-0.0206408	0.0477608	0.979571	0.665617	568	207536	208104
	277.7	Dysmetabolic syndrome X	endocrine/metabolic	Standardized height	0.027291	0.0273494	1.02767	0.318345	1745	207536	209281
	278	Overweight, obesity and other hyperalimentation	endocrine/metabolic	Standardized height	0.0505969	0.00511501	1.0519	4.52e-23	90264	113259	203523
	278.1	Obesity	endocrine/metabolic	Standardized height	0.0518175	0.00526161	1.05318	6.98e-23	81614	113259	194873
	278.11	Morbid obesity	endocrine/metabolic	Standardized height	0.082748	0.00828119	1.08627	1.65e-23	22905	113259	136164
	278.3	Localized adiposity	endocrine/metabolic	Standardized height	0.034576	0.0721027	1.03518	0.631556	248	113259	113507
	278.4	Abnormal weight gain	endocrine/metabolic	Standardized height	0.0369694	0.0335564	1.03766	0.270588	1162	113259	114421
	279	Disorders involving the immune mechanism	endocrine/metabolic	Standardized height	0.066142	0.0423578	1.06838	0.118404	722	219496	220218
	279.1	Immunity deficiency	endocrine/metabolic	Standardized height	0.0823635	0.054939	1.08585	0.133827	429	219496	219925
	279.11	Deficiency of humoral immunity	endocrine/metabolic	Standardized height	0.0869483	0.0614119	1.09084	0.156828	344	219496	219840
	279.7	Other immunological findings	endocrine/metabolic	Standardized height	-0.0710312	0.0583894	0.931433	0.223791	378	219496	219874
	580	Nephritis; nephrosis; renal sclerosis	genitourinary	Standardized height	-0.0226939	0.0202662	0.977562	0.262803	3280	159560	162840
	580.1	Glomerulonephritis	genitourinary	Standardized height	0.0517539	0.0468899	1.05312	0.269709	599	159560	160159
	580.12	Non-proliferative glomerulonephritis	genitourinary	Standardized height	0.10814	0.070594	1.1142	0.125556	262	159560	159822
	580.14	Chronic glomerulonephritis, NOS	genitourinary	Standardized height	-0.00162296	0.0756445	0.998378	0.982883	231	159560	159791
	580.2	Nephrotic syndrome without mention of glomerulonephritis	genitourinary	Standardized height	0.0367812	0.0518028	1.03747	0.477689	488	159560	160048
	580.3	Nephritis and nephropathy without mention of glomerulonephritis	genitourinary	Standardized height	-0.036198	0.0233259	0.964449	0.120701	2462	159560	162022
	580.31	Nephritis and nephropathy in diseases classified elsewhere	genitourinary	Standardized height	-0.0382504	0.0286343	0.962472	0.181606	1628	159560	161188
	580.32	Nephritis and nephropathy with pathological lesion	genitourinary	Standardized height	-0.0407156	0.0399417	0.960102	0.308025	826	159560	160386
	585	Renal failure	genitourinary	Standardized height	-0.00927075	0.00680977	0.990772	0.173391	37006	159560	196566
	585.1	Acute renal failure	genitourinary	Standardized height	-0.0173613	0.00976879	0.982789	0.0755322	15370	159560	174930
	585.2	Renal failure NOS	genitourinary	Standardized height	0.0145231	0.0198352	1.01463	0.464053	3467	159560	163027
	585.3	Chronic renal failure [CKD]	genitourinary	Standardized height	-0.012915	0.007842	0.987168	0.0995775	26854	159560	186414
	585.31	Renal dialysis	genitourinary	Standardized height	-0.0586952	0.0294774	0.942994	0.0464597	1527	159560	161087
	585.32	End stage renal disease	genitourinary	Standardized height	-0.0492816	0.0230214	0.951913	0.0322991	2527	159560	162087
	585.33	Chronic Kidney Disease, Stage III	genitourinary	Standardized height	-0.0363029	0.00985022	0.964348	0.000228259	15658	159560	175218
	585.34	Chronic Kidney Disease, Stage IV	genitourinary	Standardized height	-0.0441995	0.0185993	0.956763	0.017482	3985	159560	163545
	585.4	Chronic kidney disease, Stage I or II	genitourinary	Standardized height	-0.0264902	0.0202328	0.973858	0.190443	3309	159560	162869
	586	Other disorders of the kidney and ureters	genitourinary	Standardized height	0.0289608	0.0106442	1.02938	0.00651235	12978	159560	172538
	586.1	Anatomical abnormatilies of kidney and ureters	genitourinary	Standardized height	0.034313	0.0806283	1.03491	0.670421	203	159560	159763
	586.2	Cyst of kidney, acquired	genitourinary	Standardized height	0.0685589	0.0197148	1.07096	0.000506058	3514	159560	163074
	586.4	Stricture/obstruction of ureter	genitourinary	Standardized height	-0.010821	0.0395783	0.989237	0.78454	849	159560	160409
	587	Kidney replaced by transpant	genitourinary	Standardized height	-0.0123346	0.0460887	0.987741	0.788986	615	159560	160175
	588	Disorders resulting from impaired renal function	genitourinary	Standardized height	-0.025889	0.0228309	0.974443	0.256818	2601	159560	162161
	588.1	Renal osteodystrophy	genitourinary	Standardized height	0.076173	0.0524232	1.07915	0.146213	484	159560	160044
	588.2	Secondary hyperparathyroidism (of renal origin)	genitourinary	Standardized height	-0.0484619	0.0259888	0.952694	0.06222	2000	159560	161560
	589	Abnormal results of function study of kidney	genitourinary	Standardized height	-0.0571002	0.0453125	0.944499	0.207618	643	159560	160203
	590	Pyelonephritis	genitourinary	Standardized height	0.0642924	0.0358429	1.0664	0.0728563	1021	161313	162334
	591	Urinary tract infection	genitourinary	Standardized height	0.0766507	0.00877695	1.07966	2.48e-18	20110	161313	181423
	592	Cystitis and urethritis	genitourinary	Standardized height	0.0560842	0.0250639	1.05769	0.0252438	2121	161313	163434
	592.1	Cystitis	genitourinary	Standardized height	0.0707501	0.0279612	1.07331	0.0113966	1710	161313	163023
	592.11	Acute cystitis	genitourinary	Standardized height	0.050188	0.0655091	1.05147	0.443604	308	161313	161621
	592.12	Chronic cystitis	genitourinary	Standardized height	0.0883082	0.0593375	1.09232	0.136689	377	161313	161690
	592.13	Chronic interstitial cystitis	genitourinary	Standardized height	0.133747	0.0741046	1.1431	0.0710997	234	161313	161547
	592.2	Urethritis and urethral syndrome	genitourinary	Standardized height	-0.0329697	0.0660707	0.967568	0.617775	294	161313	161607
	593	Hematuria	genitourinary	Standardized height	0.0735072	0.00919127	1.07628	1.27e-15	17540	161313	178853
	593.1	Gross hematuria	genitourinary	Standardized height	0.0946063	0.0161562	1.09923	4.75e-09	5268	161313	166581
	593.2	Microscopic hematuria	genitourinary	Standardized height	0.0343551	0.0143561	1.03495	0.016708	6643	161313	167956
	594	Urinary calculus	genitourinary	Standardized height	0.00342232	0.00909877	1.00343	0.70682	17070	195564	212634
	594.1	Calculus of kidney	genitourinary	Standardized height	0.00344476	0.00987913	1.00345	0.727322	14266	195564	209830
	594.2	Calculus of lower urinary tract	genitourinary	Standardized height	-0.0113695	0.0319444	0.988695	0.721903	1306	195564	196870
	594.3	Calculus of ureter	genitourinary	Standardized height	0.01199	0.0188663	1.01206	0.525084	3713	195564	199277
	594.8	Renal colic	genitourinary	Standardized height	0.0118118	0.0512317	1.01188	0.81766	491	195564	196055
	595	Hydronephrosis	genitourinary	Standardized height	0.0406721	0.0228609	1.04151	0.0752215	2541	195564	198105
	596	Other disorders of bladder	genitourinary	Standardized height	0.0302882	0.0108365	1.03075	0.00518958	11990	194591	206581
	596.1	Bladder neck obstruction	genitourinary	Standardized height	-0.00583186	0.0221659	0.994185	0.792473	2764	194591	197355
	596.5	Functional disorders of bladder	genitourinary	Standardized height	0.0420599	0.0144606	1.04296	0.00363074	6477	194591	201068
	597	Other disorders of urethra and urinary tract	genitourinary	Standardized height	-0.0126128	0.0230233	0.987466	0.583811	2517	194591	197108
	597.1	Urethral stricture (not specified as infectious)	genitourinary	Standardized height	-0.0149134	0.024243	0.985197	0.538446	2269	194591	196860
	597.2	Urinary complications NEC	genitourinary	Standardized height	0.0507717	0.0612562	1.05208	0.407194	353	194591	194944
	599	Other symptoms/disorders or the urinary system	genitourinary	Standardized height	0.0251797	0.0067267	1.0255	0.000181654	37356	153136	190492
	599.1	Urinary obstruction	genitourinary	Standardized height	0.0655422	0.0332844	1.06774	0.048935	1217	153136	154353
	599.2	Retention of urine	genitourinary	Standardized height	0.0509791	0.0116282	1.0523	1.16e-05	10704	153136	163840
	599.3	Dysuria	genitourinary	Standardized height	0.0136029	0.0205585	1.0137	0.508184	3172	153136	156308
	599.4	Urinary incontinence	genitourinary	Standardized height	0.0172036	0.0110276	1.01735	0.118747	12277	153136	165413
	599.5	Frequency of urination and polyuria	genitourinary	Standardized height	0.0459168	0.0100192	1.04699	4.59e-06	14786	153136	167922
	599.8	Other symptoms involving urinary system	genitourinary	Standardized height	0.0442069	0.0181515	1.0452	0.0148738	4144	153136	157280
	599.9	Other abnormality of urination	genitourinary	Standardized height	0.0264757	0.0144387	1.02683	0.066704	6637	153136	159773
	600	Hyperplasia of prostate	genitourinary	Standardized height	0.0309906	0.00625602	1.03148	7.28e-07	65707	115162	180869
	601	Inflammatory diseases of prostate	genitourinary	Standardized height	0.0132644	0.0122746	1.01335	0.279855	9602	115162	124764
	601.1	Prostatitis	genitourinary	Standardized height	0.0166387	0.0160088	1.01678	0.298644	5435	115162	120597
	601.11	Acute prostatitis	genitourinary	Standardized height	-0.0186038	0.0411209	0.981568	0.650969	773	115162	115935
	601.12	Chronic prostatitis	genitourinary	Standardized height	0.0137196	0.0255289	1.01381	0.590981	2055	115162	117217
	601.3	Orchitis and epididymitis	genitourinary	Standardized height	-0.0164494	0.0217653	0.983685	0.449791	2796	115162	117958
	601.4	Balanoposthitis	genitourinary	Standardized height	0.0390796	0.037289	1.03985	0.294629	960	115162	116122
	601.8	Other inflammatory disorders of male genital organs	genitourinary	Standardized height	0.115184	0.0591938	1.12208	0.05167	367	115162	115529
	602	Other disorders of prostate	genitourinary	Standardized height	0.0377927	0.0237406	1.03852	0.111407	2421	115162	117583
	603	Other disorders of testis	genitourinary	Standardized height	0.0747012	0.0196803	1.07756	0.00014721	3502	95593	99095
	603.1	Hydrocele	genitourinary	Standardized height	0.0636337	0.0226022	1.0657	0.0048721	2631	95593	98224
	603.2	Spermatocele	genitourinary	Standardized height	0.0415063	0.0382734	1.04238	0.278157	891	95593	96484
	604	Disorders of penis	genitourinary	Standardized height	0.08799	0.0194972	1.09198	6.39e-06	3602	95593	99195
	604.1	Redundant prepuce and phimosis/BXO	genitourinary	Standardized height	-0.0173005	0.0301319	0.982848	0.565859	1491	95593	97084
	604.3	Peyronie's disease	genitourinary	Standardized height	0.236132	0.0340684	1.26634	4.18e-12	1118	95593	96711
	605	Erectile dysfunction [ED]	genitourinary	Standardized height	0.106861	0.00655938	1.11278	1.14e-59	51710	95593	147303
	608	Other disorders of male genital organs	genitourinary	Standardized height	0.0686331	0.0180609	1.07104	0.000144646	4132	95593	99725
	609	Male infertility and abnormal spermatozoa	genitourinary	Standardized height	0.132464	0.0372719	1.14164	0.000379413	917	95593	96510
	609.1	Infertility, male	genitourinary	Standardized height	0.0300582	0.0640528	1.03051	0.638875	302	95593	95895
	609.2	Abnormal spermatozoa	genitourinary	Standardized height	0.211179	0.0458719	1.23513	4.15e-06	613	95593	96206
	610	Benign mammary dysplasias	genitourinary	Standardized height	0.0610922	0.035836	1.063	0.0882371	1096	210051	211147
	610.1	Cystic mastopathy	genitourinary	Standardized height	0.0401526	0.0465844	1.04097	0.388725	623	210051	210674
	610.4	Benign neoplasm of breast	genitourinary	Standardized height	0.07499	0.075918	1.07787	0.323262	223	210051	210274
	610.8	Other specified benign mammary dysplasias	genitourinary	Standardized height	0.0966424	0.0764644	1.10147	0.206271	222	210051	210273
	611	Abnormal findings on mammogram or breast exam	genitourinary	Standardized height	0.0637198	0.0218196	1.06579	0.00349689	3065	210051	213116
	611.1	Abnormal mammogram	genitourinary	Standardized height	0.0565786	0.0399773	1.05821	0.156989	873	210051	210924
	611.3	Lump or mass in breast	genitourinary	Standardized height	0.0544611	0.0248229	1.05597	0.028236	2229	210051	212280
	612	Breast conditions, congenital or relating to hormones	genitourinary	Standardized height	0.0208105	0.0248781	1.02103	0.402874	2117	210051	212168
	612.2	Hypertrophy of breast (Gynecomastia)	genitourinary	Standardized height	0.0256742	0.0254786	1.02601	0.313609	2018	210051	212069
	613	Other nonmalignant breast conditions	genitourinary	Standardized height	0.052799	0.0287727	1.05422	0.0664996	1626	217811	219437
	613.5	Mastodynia	genitourinary	Standardized height	-0.00270865	0.0482665	0.997295	0.955247	558	217811	218369
	613.7	Other signs and symptoms in breast	genitourinary	Standardized height	0.106685	0.0683499	1.11258	0.118557	273	217811	218084
	613.8	Other specified disorders of breast	genitourinary	Standardized height	0.0384056	0.0728455	1.03915	0.598041	243	217811	218054
	613.9	Breast disorder NOS	genitourinary	Standardized height	0.0994874	0.0720296	1.1046	0.167217	247	217811	218058
	614	Inflammatory diseases of female pelvic organs	genitourinary	Standardized height	-0.0473938	0.0282681	0.953712	0.0936242	1909	217779	219688
	614.5	Inflammatory disease of cervix, vagina, and vulva	genitourinary	Standardized height	-0.0468827	0.0299534	0.954199	0.11754	1674	217779	219453
	614.52	Vaginitis and vulvovaginitis	genitourinary	Standardized height	-0.0530749	0.0331002	0.948309	0.108832	1327	217779	219106
	615	Endometriosis	genitourinary	Standardized height	0.0555147	0.0560516	1.05708	0.321968	425	217779	218204
	618	Genital prolapse	genitourinary	Standardized height	0.0821394	0.0418336	1.08561	0.0495904	772	221001	221773
	618.1	Prolapse of vaginal walls	genitourinary	Standardized height	0.0694605	0.0472546	1.07193	0.141583	598	221001	221599
	619	Noninflammatory female genital disorders	genitourinary	Standardized height	0.0119022	0.0290697	1.01197	0.682218	1719	218499	220218
	619.2	Disorders of uterus, NEC	genitourinary	Standardized height	0.00531351	0.0399361	1.00533	0.894154	856	218499	219355
	619.4	Noninflammatory disorders of vagina	genitourinary	Standardized height	0.0210514	0.059578	1.02127	0.723833	367	218499	218866
	622	Polyp of female genital organs	genitourinary	Standardized height	-0.0444926	0.0623185	0.956483	0.475255	335	220889	221224
	624	Symptoms involving female genital tract	genitourinary	Standardized height	0.0218205	0.0795496	1.02206	0.783854	203	217822	218025
	624.9	stress incontinence, female	genitourinary	Standardized height	0.0252395	0.0355145	1.02556	0.477282	1110	217822	218932
	625	Pain and other symptoms associated with female genital organs	genitourinary	Standardized height	-0.0648478	0.0376785	0.93721	0.0852364	981	217822	218803
	625.1	Dyspareunia	genitourinary	Standardized height	-0.160017	0.0622745	0.852129	0.0101834	344	217822	218166
	626	Disorders of menstruation and other abnormal bleeding from female genital tract	genitourinary	Standardized height	0.0192537	0.0254792	1.01944	0.449851	3393	211872	215265
	626.1	Irregular menstrual cycle/bleeding	genitourinary	Standardized height	0.00917978	0.0276061	1.00922	0.739491	2555	211872	214427
	626.11	Absent or infrequent menstruation	genitourinary	Standardized height	0.0112886	0.0603653	1.01135	0.851657	374	211872	212246
	626.12	Excessive or frequent menstruation	genitourinary	Standardized height	0.037685	0.0376373	1.0384	0.316697	1072	211872	212944
	626.13	Irregular menstrual cycle	genitourinary	Standardized height	-0.0626713	0.0490104	0.939252	0.200991	578	211872	212450
	626.14	Irregular menstrual bleeding	genitourinary	Standardized height	0.0773748	0.0688091	1.08045	0.260807	275	211872	212147
	626.2	Dysmenorrhea	genitourinary	Standardized height	-0.0309837	0.0463309	0.969491	0.503656	688	211872	212560
	627	Menopausal and postmenopausal disorders	genitourinary	Standardized height	0.0612771	0.022399	1.06319	0.00622452	5289	211872	217161
	627.1	Postmenopausal bleeding	genitourinary	Standardized height	0.0314264	0.0479417	1.03193	0.512137	608	211872	212480
	627.2	Symptomatic menopause	genitourinary	Standardized height	0.0713843	0.0244243	1.07399	0.00347036	3777	211872	215649
	627.22	Need for Hormone replacement therapy (postmenopausal)	genitourinary	Standardized height	0.0619585	0.0427855	1.06392	0.147584	789	211872	212661
	627.3	Postmenopausal atrophic vaginitis	genitourinary	Standardized height	0.0582597	0.0391806	1.05999	0.137028	1014	211872	212886
	628	Ovarian cyst	genitourinary	Standardized height	0.0575292	0.0415792	1.05922	0.166479	831	211872	212703
	275.1	Disorders of iron metabolism	hematopoietic	Standardized height	0.0359688	0.0302292	1.03662	0.234098	1430	202673	204103
	275.11	Hereditary hemochromatosis	hematopoietic	Standardized height	0.120064	0.0492571	1.12757	0.0147897	535	202673	203208
	280	Iron deficiency anemias	hematopoietic	Standardized height	-0.0559567	0.0101394	0.94558	3.41e-08	14151	154891	169042
	280.1	Iron deficiency anemias, unspecified or not due to blood loss	hematopoietic	Standardized height	-0.0631163	0.0105204	0.938834	1.98e-09	13047	154891	167938
	280.2	Iron deficiency anemia secondary to blood loss (chronic)	hematopoietic	Standardized height	-0.044843	0.029686	0.956148	0.130897	1515	154891	156406
	281	Other deficiency anemia	hematopoietic	Standardized height	0.0182952	0.0153948	1.01846	0.234676	5855	154891	160746
	281.1	Megaloblastic anemia	hematopoietic	Standardized height	0.0401773	0.0177466	1.041	0.0235773	4344	154891	159235
	281.11	Pernicious anemia	hematopoietic	Standardized height	0.0852211	0.0461588	1.08896	0.0648547	628	154891	155519
	281.12	Other vitamin B12 deficiency anemia	hematopoietic	Standardized height	0.0213061	0.0195691	1.02153	0.276258	3551	154891	158442
	281.13	Folate-deficiency anemia	hematopoietic	Standardized height	0.0982126	0.0695966	1.1032	0.158195	270	154891	155161
	281.9	Deficiency anemias	hematopoietic	Standardized height	-0.0103205	0.0301286	0.989733	0.731938	1486	154891	156377
	282	Hereditary hemolytic anemias	hematopoietic	Standardized height	-0.0754098	0.0554032	0.927363	0.17348	436	154891	155327
	282.8	Other hemoglobinopathies	hematopoietic	Standardized height	-0.0887438	0.0634762	0.91508	0.162093	335	154891	155226
	283	Acquired hemolytic anemias	hematopoietic	Standardized height	-0.0862626	0.062803	0.917353	0.169583	334	154891	155225
	284	Aplastic anemia	hematopoietic	Standardized height	0.0480498	0.0242664	1.04922	0.0476932	2278	154891	157169
	284.1	Pancytopenia	hematopoietic	Standardized height	0.0569154	0.0267226	1.05857	0.0331829	1870	154891	156761
	285	Other anemias	hematopoietic	Standardized height	-0.0368708	0.00675751	0.963801	4.86e-08	37203	154891	192094
	285.1	Acute posthemorrhagic anemia	hematopoietic	Standardized height	0.00696166	0.0304818	1.00699	0.819345	1436	154891	156327
	285.2	Anemia of chronic disease	hematopoietic	Standardized height	-0.0564103	0.0158107	0.945151	0.000359907	5580	154891	160471
	285.21	Anemia in chronic kidney disease	hematopoietic	Standardized height	-0.0643379	0.0216981	0.937688	0.00302549	2905	154891	157796
	285.22	Anemia in neoplastic disease	hematopoietic	Standardized height	-0.0140286	0.0454026	0.986069	0.757336	644	154891	155535
	286	Coagulation defects	hematopoietic	Standardized height	0.256316	0.0152451	1.29216	1.96e-63	5960	171027	176987
	286.1	Congenital coagulation defects	hematopoietic	Standardized height	0.125178	0.0609917	1.13335	0.0401332	352	171027	171379
	286.12	Congenital deficiency of other clotting factors (including factor VII)	hematopoietic	Standardized height	0.143798	0.0733401	1.15465	0.0499136	243	171027	171270
	286.2	Encounter for long-term (current) use of anticoagulants	hematopoietic	Standardized height	0.237681	0.00730421	1.2683	2.88e-232	30788	171027	201815
	286.5	Hemorrhagic disorder due to intrinsic circulating anticoagulants	hematopoietic	Standardized height	0.234455	0.0539311	1.26422	1.38e-05	462	171027	171489
	286.7	Other and unspecified coagulation defects	hematopoietic	Standardized height	0.375117	0.0219376	1.45516	1.5e-65	2835	171027	173862
	286.8	Hypercoagulable state	hematopoietic	Standardized height	0.207751	0.0339308	1.23091	9.2e-10	1135	171027	172162
	286.81	Primary hypercoagulable state	hematopoietic	Standardized height	0.211604	0.034883	1.23566	1.31e-09	1073	171027	172100
	286.9	Abnormal coagulation profile	hematopoietic	Standardized height	0.184006	0.0284766	1.20202	1.04e-10	1672	171027	172699
	287	Purpura and other hemorrhagic conditions	hematopoietic	Standardized height	0.111318	0.0125728	1.11775	8.46e-19	8882	171027	179909
	287.3	Thrombocytopenia	hematopoietic	Standardized height	0.10951	0.0130249	1.11573	4.18e-17	8241	171027	179268
	287.31	Primary thrombocytopenia	hematopoietic	Standardized height	0.21885	0.048688	1.24464	6.96e-06	564	171027	171591
	287.32	Secondary thrombocytopenia	hematopoietic	Standardized height	0.0778908	0.0413697	1.081	0.0597277	774	171027	171801
	288	Diseases of white blood cells	hematopoietic	Standardized height	-0.048759	0.0138172	0.952411	0.000417355	7095	184415	191510
	288.1	Decreased white blood cell count	hematopoietic	Standardized height	0.0537472	0.0210438	1.05522	0.0106476	2995	184415	187410
	288.11	Neutropenia	hematopoietic	Standardized height	0.0532796	0.0260652	1.05472	0.0409447	1941	184415	186356
	288.2	Elevated white blood cell count	hematopoietic	Standardized height	-0.0478052	0.0177596	0.95332	0.00710682	4232	184415	188647
	288.3	Eosinophilia	hematopoietic	Standardized height	0.0366415	0.0561548	1.03732	0.514073	416	184415	184831
	289	Other diseases of blood and blood-forming organs	hematopoietic	Standardized height	-0.0233153	0.0266548	0.976954	0.381729	1867	184415	186282
	289.4	Lymphadenitis	hematopoietic	Standardized height	0.0331073	0.0169099	1.03366	0.0502458	4658	184415	189073
	289.5	Diseases of spleen	hematopoietic	Standardized height	0.0529384	0.042423	1.05436	0.212078	723	184415	185138
	289.8	Polycythemia vera, secondary	hematopoietic	Standardized height	0.00362852	0.0286555	1.00364	0.899237	1593	182742	184335
	289.9	Abnormality of red blood cells	hematopoietic	Standardized height	-0.090099	0.0690656	0.913841	0.192049	275	184415	184690
	8	Intestinal infection	infectious diseases	Standardized height	-0.0614651	0.0205588	0.940386	0.00279232	3125	212358	215483
	8.5	Bacterial enteritis	infectious diseases	Standardized height	-0.0515897	0.0285648	0.949718	0.0709096	1614	212358	213972
	8.52	Intestinal infection due to C. difficile	infectious diseases	Standardized height	-0.055622	0.0313085	0.945897	0.0756372	1344	212358	213702
	8.6	Viral Enteritis	infectious diseases	Standardized height	-0.182367	0.0502056	0.833295	0.000280785	516	212358	212874
	10	Tuberculosis	infectious diseases	Standardized height	0.0545028	0.040329	1.05602	0.17655	810	191182	191992
	31	Diseases due to other mycobacteria	infectious diseases	Standardized height	0.183191	0.0582465	1.20104	0.00166034	390	191182	191572
	38	Septicemia	infectious diseases	Standardized height	0.0810013	0.0142248	1.08437	1.24e-08	6745	191182	197927
	38.1	Gram negative septicemia	infectious diseases	Standardized height	0.0847233	0.0474781	1.08842	0.0743469	589	191182	191771
	38.2	Gram positive septicemia	infectious diseases	Standardized height	0.222628	0.0568293	1.24936	8.95e-05	404	191182	191586
	38.3	Bacteremia	infectious diseases	Standardized height	0.0864709	0.022257	1.09032	0.000102281	2697	191182	193879
	41	Bacterial infection NOS	infectious diseases	Standardized height	0.0863095	0.0111019	1.09014	7.59e-15	11235	191182	202417
	41.1	Staphylococcus infections	infectious diseases	Standardized height	0.136063	0.0182827	1.14575	9.9e-14	3968	191182	195150
	41.11	Methicillin sensitive Staphylococcus aureus	infectious diseases	Standardized height	0.193635	0.0273599	1.21365	1.47e-12	1751	191182	192933
	41.12	Methicillin resistant Staphylococcus aureus	infectious diseases	Standardized height	0.104596	0.0285178	1.11026	0.000244707	1610	191182	192792
	41.2	Streptococcus infection	infectious diseases	Standardized height	0.128039	0.0328808	1.1366	9.86e-05	1227	191182	192409
	41.4	E. coli	infectious diseases	Standardized height	0.14246	0.0385272	1.15311	0.000217597	898	191182	192080
	41.8	H. pylori	infectious diseases	Standardized height	-0.0320124	0.0340589	0.968495	0.347263	1139	191182	192321
	41.9	Infection with drug-resistant microorganisms	infectious diseases	Standardized height	0.158666	0.0427482	1.17195	0.000205929	717	191182	191899
	53	Herpes zoster	infectious diseases	Standardized height	-0.00267966	0.0154586	0.997324	0.862381	5710	163532	169242
	53.1	Herpes zoster with nervous system complications	infectious diseases	Standardized height	0.0461653	0.0341977	1.04725	0.17703	1146	163532	164678
	54	Herpes simplex	infectious diseases	Standardized height	0.00599156	0.0176378	1.00601	0.734083	4279	163532	167811
	70	Viral hepatitis	infectious diseases	Standardized height	-0.00444817	0.0114943	0.995562	0.698765	10421	163532	173953
	70.2	Viral hepatitis B	infectious diseases	Standardized height	0.0310508	0.0344152	1.03154	0.366928	1093	163532	164625
	70.3	Viral hepatitis C	infectious diseases	Standardized height	-0.0106141	0.0120089	0.989442	0.376776	9496	163532	173028
	70.4	Chronic hepatitis	infectious diseases	Standardized height	0.0111735	0.0403749	1.01124	0.781978	791	163532	164323
	70.9	Hepatitis NOS	infectious diseases	Standardized height	0.0160435	0.0313268	1.01617	0.608556	1321	163532	164853
	71	Human immunodeficiency virus [HIV] disease	infectious diseases	Standardized height	-0.0279371	0.0276755	0.97245	0.312758	1684	163532	165216
	71.1	HIV infection, symptomatic	infectious diseases	Standardized height	-0.0262091	0.0279553	0.974131	0.348484	1650	163532	165182
	78	Viral warts & HPV	infectious diseases	Standardized height	0.0769382	0.0117489	1.07998	5.81e-11	9925	163532	173457
	79	Viral infection	infectious diseases	Standardized height	0.0330791	0.0271705	1.03363	0.223428	1756	163532	165288
	80	Postoperative infection	infectious diseases	Standardized height	0.0400422	0.021734	1.04085	0.0654197	2791	212320	215111
	81	Infection/inflammation of internal prosthetic device; implant; and graft	infectious diseases	Standardized height	0.100413	0.0267192	1.10563	0.000171227	1840	212320	214160
	90	Sexually transmitted infections (not HIV or hepatitis)	infectious diseases	Standardized height	0.141055	0.031767	1.15149	8.98e-06	1263	219079	220342
	110	Dermatophytosis / Dermatomycosis	infectious diseases	Standardized height	0.110065	0.00622754	1.11635	6.67e-70	45142	146509	191651
	110.1	Dermatophytosis	infectious diseases	Standardized height	0.111641	0.00629942	1.11811	2.81e-70	43952	146509	190461
	110.11	Dermatophytosis of nail	infectious diseases	Standardized height	0.14272	0.00706038	1.15341	7.34e-91	33539	146509	180048
	110.12	Althete's foot	infectious diseases	Standardized height	0.0867866	0.0137993	1.09066	3.19e-10	7284	146509	153793
	110.13	Dermatophytosis of the body	infectious diseases	Standardized height	0.0890892	0.0231658	1.09318	0.0001202	2509	146509	149018
	110.2	Dermatomycoses	infectious diseases	Standardized height	0.104276	0.0331415	1.10991	0.00165303	1193	146509	147702
	112	Candidiasis	infectious diseases	Standardized height	-0.000103341	0.0195355	0.999897	0.995779	3570	146509	150079
	112.3	Candidiasis of skin and nails	infectious diseases	Standardized height	0.127949	0.0616757	1.1365	0.0380282	349	146509	146858
	117	Mycoses	infectious diseases	Standardized height	0.0904156	0.0308225	1.09463	0.00335244	1413	146509	147922
	117.1	Histoplasmosis	infectious diseases	Standardized height	0.107229	0.049494	1.11319	0.030272	545	146509	147054
	130	Spirochetal infection	infectious diseases	Standardized height	0.0762712	0.0445483	1.07926	0.0868779	658	209239	209897
	130.1	Lyme disease	infectious diseases	Standardized height	0.0561692	0.0538045	1.05778	0.296509	450	209239	209689
	132	Infestation (lice, mites)	infectious diseases	Standardized height	-0.0762793	0.0405856	0.926557	0.0601809	787	209239	210026
	136	Other infectious and parasitic diseases	infectious diseases	Standardized height	0.0656193	0.0319202	1.06782	0.0398089	1277	209239	210516
	980	Encounter for long-term (current) use of antibiotics	infectious diseases	Standardized height	0.0418737	0.0246333	1.04276	0.0891534	2184	217157	219341
	800	Fracture of lower limb	injuries & poisonings	Standardized height	0.113421	0.0145408	1.1201	6.18e-15	6393	183579	189972
	800.1	Fracture of neck of femur	injuries & poisonings	Standardized height	0.140264	0.0264306	1.15058	1.12e-07	1933	183579	185512
	800.2	Fracture of unspecified part of femur	injuries & poisonings	Standardized height	0.128103	0.0447459	1.13667	0.00419777	657	183579	184236
	800.3	Fracture of tibia and fibula	injuries & poisonings	Standardized height	0.103606	0.0246649	1.10916	2.66e-05	2154	183579	185733
	800.4	Fracture of patella	injuries & poisonings	Standardized height	0.0793715	0.0385008	1.08261	0.03925	884	183579	184463
	801	Fracture of ankle and foot	injuries & poisonings	Standardized height	0.142132	0.0140189	1.15273	3.72e-24	6874	183579	190453
	801.1	Fracture of foot	injuries & poisonings	Standardized height	0.106942	0.0195182	1.11287	4.28e-08	3476	183579	187055
	802	Fracture of pelvis	injuries & poisonings	Standardized height	0.0917052	0.0497947	1.09604	0.065524	532	183579	184111
	803	Fracture of upper limb	injuries & poisonings	Standardized height	0.0386587	0.014714	1.03942	0.00860535	6240	183579	189819
	803.1	Fracture of humerus	injuries & poisonings	Standardized height	0.0202908	0.0281249	1.0205	0.47063	1672	183579	185251
	803.2	Fracture of radius and ulna	injuries & poisonings	Standardized height	0.0458972	0.0210899	1.04697	0.0295356	2989	183579	186568
	803.21	Colles' fracture	injuries & poisonings	Standardized height	-0.0381251	0.0593552	0.962592	0.520664	373	183579	183952
	803.3	Fracture of clavicle or scapula	injuries & poisonings	Standardized height	0.125373	0.0329258	1.13357	0.000140244	1203	183579	184782
	804	Fracture of hand or wrist	injuries & poisonings	Standardized height	0.00486266	0.0178684	1.00487	0.785517	4145	183579	187724
	805	Fracture of vertebral column without mention of spinal cord injury	injuries & poisonings	Standardized height	0.0219374	0.0215434	1.02218	0.308541	2875	183579	186454
	807	Fracture of ribs	injuries & poisonings	Standardized height	-0.00715426	0.0236254	0.992871	0.762027	2379	183579	185958
	809	Fracture of unspecified bones	injuries & poisonings	Standardized height	0.0904282	0.0179285	1.09464	4.56e-07	4151	183579	187730
	817	Concussion	injuries & poisonings	Standardized height	0.0402382	0.0312656	1.04106	0.198101	1298	207708	209006
	818	Intracranial hemorrhage (injury)	injuries & poisonings	Standardized height	0.0530124	0.0516598	1.05444	0.304806	495	207708	208203
	818.1	Subdural hemorrhage (injury)	injuries & poisonings	Standardized height	0.0244538	0.0621147	1.02476	0.693812	344	207708	208052
	819	Skull and face fracture and other intercranial injury	injuries & poisonings	Standardized height	-0.0142216	0.0145459	0.985879	0.32822	6364	207708	214072
	830	Dislocation	injuries & poisonings	Standardized height	0.14313	0.0140291	1.15388	1.93e-24	6786	193098	199884
	835	Internal derangement of knee	injuries & poisonings	Standardized height	0.157463	0.0117819	1.17054	9.71e-41	9814	193098	202912
	836	Traumatic arthropathy	injuries & poisonings	Standardized height	0.085055	0.0202238	1.08878	2.6e-05	3212	193098	196310
	840	Sprains and strains	injuries & poisonings	Standardized height	-0.00207572	0.00871619	0.997926	0.811768	19235	165926	185161
	840.1	Muscle/tendon sprain	injuries & poisonings	Standardized height	-0.0419831	0.0515214	0.958886	0.415148	490	165926	166416
	840.2	Rotator cuff (capsule) sprain	injuries & poisonings	Standardized height	-0.0268466	0.0160783	0.973511	0.0949696	5196	165926	171122
	840.3	Joint/ligament sprain	injuries & poisonings	Standardized height	0.0817392	0.0290119	1.08517	0.0048408	1535	165926	167461
	841	Sprains and strains of back and neck	injuries & poisonings	Standardized height	0.0330368	0.01648	1.03359	0.0449998	4912	165926	170838
	842	Other sprains and strains	injuries & poisonings	Standardized height	-0.0141983	0.0227705	0.985902	0.532929	2535	165926	168461
	850	Hemorrhage or hematoma complicating a procedure	injuries & poisonings	Standardized height	0.0569082	0.0247092	1.05856	0.0212721	2170	203144	205314
	853	Complication of colostomy or enterostomy	injuries & poisonings	Standardized height	-0.0625923	0.0637081	0.939326	0.325861	323	203144	203467
	854	Complications of cardiac/vascular device, implant, and graft	injuries & poisonings	Standardized height	-0.058338	0.0260982	0.943331	0.0253959	1941	203144	205085
	858	Complication of internal orthopedic device	injuries & poisonings	Standardized height	0.127494	0.0231537	1.13598	3.66e-08	2444	203144	205588
	859	Complication due to other implant and internal device	injuries & poisonings	Standardized height	0.0653706	0.0406046	1.06755	0.107413	800	203144	203944
	870	Open wounds of head; neck; and trunk	injuries & poisonings	Standardized height	0.0529155	0.0160596	1.05434	0.000984418	5233	184258	189491
	870.1	Open wound or laceration of eye or eyelid	injuries & poisonings	Standardized height	0.0819234	0.0492672	1.08537	0.0963448	545	184258	184803
	870.3	Other open wound of head and face	injuries & poisonings	Standardized height	-0.0130618	0.0471389	0.987023	0.781709	595	184258	184853
	871	Open wounds of extremities	injuries & poisonings	Standardized height	0.202411	0.0129916	1.22435	9.94e-55	8061	184258	192319
	871.1	Open wound of hand except finger(s)	injuries & poisonings	Standardized height	0.100729	0.0423055	1.10598	0.0172657	733	184258	184991
	871.2	Open wound of finger(s)	injuries & poisonings	Standardized height	0.0694771	0.0303897	1.07195	0.0222424	1421	184258	185679
	871.3	Open wound of foot except toe(s) alone	injuries & poisonings	Standardized height	0.453004	0.0361149	1.57303	4.32e-36	986	184258	185244
	871.4	Open wound of toe(s)	injuries & poisonings	Standardized height	0.536626	0.0491265	1.71023	8.91e-28	527	184258	184785
	872	Traumatic amputation	injuries & poisonings	Standardized height	0.209299	0.0285118	1.23281	2.12e-13	1619	184258	185877
	874	Complication of amputation stump	injuries & poisonings	Standardized height	0.269155	0.0431397	1.30886	4.4e-10	697	184258	184955
	875	Non-healing surgical wound	injuries & poisonings	Standardized height	0.102928	0.0273399	1.10841	0.000166721	1769	184258	186027
	876	Posttraumatic wound infection not elsewhere classified	injuries & poisonings	Standardized height	0.12969	0.049732	1.13848	0.00911316	530	184258	184788
	907	Injuries to the nervous system	injuries & poisonings	Standardized height	0.0601649	0.0226401	1.06201	0.00787352	2541	216371	218912
	910	Superficial injury, infected	injuries & poisonings	Standardized height	0.0262537	0.0744155	1.0266	0.724239	235	220258	220493
	911	Blister	injuries & poisonings	Standardized height	0.429134	0.039558	1.53593	2.03e-27	819	218653	219472
	912	Insect bite	injuries & poisonings	Standardized height	-0.101533	0.0274317	0.903451	0.000214481	1735	211862	213597
	913	Toxic effect of venom	injuries & poisonings	Standardized height	-0.109698	0.0662707	0.896105	0.0978645	295	211862	212157
	916	Contusion	injuries & poisonings	Standardized height	0.0446766	0.0117554	1.04569	0.000144387	9938	192578	202516
	930	Allergic reaction to food	injuries & poisonings	Standardized height	0.128508	0.0578239	1.13713	0.0262562	382	143042	143424
	931	Contact dermatitis and other eczema due to plants [except food]	injuries & poisonings	Standardized height	-0.00230581	0.0405888	0.997697	0.954697	784	143042	143826
	938	Dermatitis due to solar radiation	injuries & poisonings	Standardized height	0.0601056	0.0172522	1.06195	0.000494105	4596	143042	147638
	938.1	Acute dermatitis due to solar radiation	injuries & poisonings	Standardized height	0.0653143	0.059881	1.06749	0.275389	363	143042	143405
	938.2	Chronic dermatitis due to solar radiation	injuries & poisonings	Standardized height	0.0586403	0.0240887	1.06039	0.0149187	2332	143042	145374
	946	Anaphylactic shock NOS	injuries & poisonings	Standardized height	0.0110553	0.0377449	1.01112	0.769602	916	143042	143958
	947	Urticaria	injuries & poisonings	Standardized height	0.0443901	0.0239559	1.04539	0.0638837	2292	143042	145334
	949	Allergies, other	injuries & poisonings	Standardized height	0.0136922	0.0163688	1.01379	0.402885	5032	143042	148074
	952	Spinal cord injury without evidence of spinal bone injury	injuries & poisonings	Standardized height	0.196556	0.0528202	1.2172	0.000198255	459	221201	221660
	958	Certain early complications of trauma or procedure	injuries & poisonings	Standardized height	0.0233327	0.0664521	1.02361	0.725498	295	221107	221402
	960	Poisoning by antibiotics	injuries & poisonings	Standardized height	0.0181433	0.0422963	1.01831	0.667954	732	193116	193848
	960.2	Allergy/adverse effect of penicillin	injuries & poisonings	Standardized height	-0.0162931	0.0539179	0.983839	0.762512	450	193116	193566
	962	Poisoning by hormones and synthetic substitutes	injuries & poisonings	Standardized height	-0.0158252	0.0540321	0.984299	0.769611	449	193116	193565
	962.1	Adrenal cortical steroids causing adverse effects in therapeutic use	injuries & poisonings	Standardized height	-0.0943883	0.0699474	0.909929	0.177202	268	193116	193384
	963	Poisoning by primarily systemic agents	injuries & poisonings	Standardized height	-0.0102422	0.0413391	0.98981	0.804321	769	193116	193885
	963.1	Antineoplastic and immunosuppressive drugs causing adverse effects	injuries & poisonings	Standardized height	0.00501711	0.0434702	1.00503	0.908116	695	193116	193811
	964	Poisoning by agents primarily affecting blood constituents	injuries & poisonings	Standardized height	0.0282761	0.0480514	1.02868	0.556227	575	193116	193691
	964.1	Anticoagulants causing adverse effects	injuries & poisonings	Standardized height	0.000799985	0.05052	1.0008	0.987366	520	193116	193636
	965	Poisoning by analgesics, antipyretics, and antirheumatics	injuries & poisonings	Standardized height	-0.0594416	0.0527977	0.942291	0.260235	465	193116	193581
	965.1	Opiates and related narcotics causing adverse effects in therapeutic use	injuries & poisonings	Standardized height	0.00493278	0.0508176	1.00494	0.922672	502	193116	193618
	966	Poisoning by anticonvulsants and anti-Parkinsonism drugs	injuries & poisonings	Standardized height	-0.194194	0.079664	0.823498	0.0147823	204	193116	193320
	967	Adverse effects of sedatives or other central nervous system depressants and anesthetics	injuries & poisonings	Standardized height	0.0242746	0.0632354	1.02457	0.701069	321	193116	193437
	969	Poisoning by psychotropic agents	injuries & poisonings	Standardized height	-0.0252173	0.0346622	0.975098	0.466911	1072	193116	194188
	972	Poisoning by agents primarily affecting the cardiovascular system	injuries & poisonings	Standardized height	0.0838776	0.0486545	1.0875	0.0847177	563	193116	193679
	977	Personal history of allergy to medicinal agents	injuries & poisonings	Standardized height	0.010023	0.0496458	1.01007	0.840002	530	193116	193646
	979	Adverse drug events and drug allergies	injuries & poisonings	Standardized height	-0.0463316	0.019788	0.954725	0.0192115	3379	193116	196495
	989	Toxic effect of other substances, chiefly nonmedicinal as to source	injuries & poisonings	Standardized height	-0.0066182	0.053332	0.993404	0.901241	463	219492	219955
	990	Effects radiation NOS	injuries & poisonings	Standardized height	-0.000503881	0.0263399	0.999496	0.984737	1922	209634	211556
	994	Sepsis and SIRS	injuries & poisonings	Standardized height	0.0485403	0.0190309	1.04974	0.0107538	3683	213691	217374
	994.1	Systemic inflammatory response syndrome (SIRS)	injuries & poisonings	Standardized height	0.015712	0.0519646	1.01584	0.762378	484	213691	214175
	994.2	Sepsis	injuries & poisonings	Standardized height	0.0586915	0.0208511	1.06045	0.00488093	3061	213691	216752
	994.21	Septic shock	injuries & poisonings	Standardized height	0.106826	0.0437154	1.11274	0.0145389	690	213691	214381
	290	Delirium dementia and amnestic and other cognitive disorders	mental disorders	Standardized height	-0.0812005	0.0119163	0.922009	9.48e-12	10448	171963	182411
	290.1	Dementias	mental disorders	Standardized height	-0.109149	0.0141972	0.896597	1.49e-14	7284	171963	179247
	290.11	Alzheimer's disease	mental disorders	Standardized height	-0.112638	0.0281951	0.893474	6.47e-05	1772	171963	173735
	290.12	Dementia with cerebral degenerations	mental disorders	Standardized height	-0.0817792	0.0467342	0.921475	0.0801395	615	171963	172578
	290.13	Senile dementia	mental disorders	Standardized height	-0.079253	0.0576822	0.923806	0.169454	413	171963	172376
	290.16	Vascular dementia	mental disorders	Standardized height	-0.142867	0.0296838	0.86687	1.49e-06	1558	171963	173521
	290.2	Delirium due to conditions classified elsewhere	mental disorders	Standardized height	-0.0516446	0.0312756	0.949666	0.0986827	1370	171963	173333
	290.3	Other persistent mental disorders due to conditions classified elsewhere	mental disorders	Standardized height	-0.087759	0.0112347	0.915982	5.66e-15	11089	171963	183052
	291	Other specified nonpsychotic and/or transient mental disorders	mental disorders	Standardized height	-0.0621494	0.0195534	0.939742	0.00148066	3436	171963	175399
	291.1	Transient mental disorders due to conditions classified elsewhere	mental disorders	Standardized height	-0.0538868	0.0520866	0.947539	0.300874	471	171963	172434
	291.4	Specific nonpsychotic mental disorders due to brain damage	mental disorders	Standardized height	-0.0470686	0.0279861	0.954022	0.0925965	1647	171963	173610
	291.8	Alteration of consciousness	mental disorders	Standardized height	-0.069153	0.0325606	0.933184	0.0336849	1242	171963	173205
	292	Neurological disorders	mental disorders	Standardized height	-0.0693838	0.00824994	0.932969	4.09e-17	21735	171963	193698
	292.1	Aphasia/speech disturbance	mental disorders	Standardized height	-0.0706227	0.0173569	0.931813	4.72e-05	4453	171963	176416
	292.11	Aphasia	mental disorders	Standardized height	-0.0660227	0.0368963	0.93611	0.0735482	972	171963	172935
	292.12	Symbolic dysfunction	mental disorders	Standardized height	-0.072536	0.0675449	0.930032	0.282871	283	171963	172246
	292.2	Mild cognitive impairment	mental disorders	Standardized height	-0.0868215	0.0159074	0.916841	4.82e-08	5414	171963	177377
	292.3	Memory loss	mental disorders	Standardized height	-0.0631124	0.0133866	0.938838	2.42e-06	7687	171963	179650
	292.4	Altered mental status	mental disorders	Standardized height	-0.0750467	0.0179531	0.9277	2.91e-05	4199	171963	176162
	292.5	Transient alteration of awareness	mental disorders	Standardized height	-0.110844	0.0569582	0.895079	0.0516485	400	171963	172363
	292.6	Hallucinations	mental disorders	Standardized height	-0.0826168	0.0568755	0.920704	0.146338	403	171963	172366
	293	Symptoms involving head and neck	mental disorders	Standardized height	0.00793381	0.0783762	1.00797	0.91937	212	210321	210533
	293.1	Swelling, mass, or lump in head and neck [Space-occupying lesion, intracranial NOS]	mental disorders	Standardized height	0.0660699	0.0186367	1.0683	0.00039238	3812	210321	214133
	295	Schizophrenia and other psychotic disorders	mental disorders	Standardized height	-0.0605447	0.0135251	0.941252	7.59e-06	8134	87395	95529
	295.1	Schizophrenia	mental disorders	Standardized height	-0.0421377	0.0175271	0.958738	0.01621	4636	87395	92031
	295.2	Paranoid disorders	mental disorders	Standardized height	-0.0794602	0.0382681	0.923615	0.037856	896	87395	88291
	295.3	Psychosis	mental disorders	Standardized height	-0.0722702	0.0175946	0.93028	4e-05	4527	87395	91922
	296	Mood disorders	mental disorders	Standardized height	0.0081225	0.00576493	1.00816	0.15885	89149	87395	176544
	296.1	Bipolar	mental disorders	Standardized height	-0.00347494	0.0112821	0.996531	0.75808	13737	87395	101132
	296.2	Depression	mental disorders	Standardized height	0.00885334	0.0058621	1.00889	0.130975	83134	87395	170529
	296.22	Major depressive disorder	mental disorders	Standardized height	0.0104322	0.00694137	1.01049	0.132866	48336	87395	135731
	297	Suicidal ideation or attempt	mental disorders	Standardized height	-0.0270001	0.0138659	0.973361	0.0515072	8375	87395	95770
	297.1	Suicidal ideation	mental disorders	Standardized height	-0.0386983	0.0151389	0.962041	0.0105817	6906	87395	94301
	297.2	Suicide or self-inflicted injury	mental disorders	Standardized height	-0.0300158	0.0281106	0.97043	0.285622	1735	87395	89130
	300	Anxiety, phobic and dissociative disorders	mental disorders	Standardized height	0.000791853	0.00595023	1.00079	0.894131	81179	87395	168574
	300.1	Anxiety disorder	mental disorders	Standardized height	-0.0161683	0.0068821	0.983962	0.0188077	49978	87395	137373
	300.11	Generalized anxiety disorder	mental disorders	Standardized height	-0.0384036	0.0113163	0.962325	0.000689703	12894	87395	100289
	300.12	Agorophobia, social phobia, and panic disorder	mental disorders	Standardized height	0.0159518	0.0143122	1.01608	0.265038	7660	87395	95055
	300.13	Phobia	mental disorders	Standardized height	0.0394189	0.0475725	1.04021	0.407326	576	87395	87971
	300.3	Obsessive-compulsive disorders	mental disorders	Standardized height	0.0164267	0.027348	1.01656	0.548072	1811	87395	89206
	300.4	Dysthymic disorder	mental disorders	Standardized height	0.0054454	0.00997377	1.00546	0.585085	16523	87395	103918
	300.8	Acute reaction to stress	mental disorders	Standardized height	0.00232672	0.0286134	1.00233	0.935191	1636	87395	89031
	300.9	Posttraumatic stress disorder	mental disorders	Standardized height	0.0170212	0.00718985	1.01717	0.0179137	44844	87395	132239
	301	Personality disorders	mental disorders	Standardized height	-0.0256056	0.0135117	0.974719	0.0580823	9011	87395	96406
	301.1	Schizoid personality disorder	mental disorders	Standardized height	0.00558443	0.0403628	1.0056	0.889959	802	87395	88197
	301.2	Antisocial/borderline personality disorder	mental disorders	Standardized height	-0.0490341	0.021869	0.952149	0.0249504	3246	87395	90641
	302	Sexual and gender identity disorders	mental disorders	Standardized height	0.0521135	0.0226867	1.0535	0.0216131	2638	87395	90033
	302.1	Decreased libido	mental disorders	Standardized height	0.0915127	0.0367869	1.09583	0.0128592	972	87395	88367
	303	Psychogenic and somatoform disorders	mental disorders	Standardized height	-0.00159509	0.0178521	0.998406	0.928804	4492	87395	91887
	303.1	Dissociative disorder	mental disorders	Standardized height	-0.00921361	0.0739494	0.990829	0.900845	236	87395	87631
	303.3	Psychogenic disorder	mental disorders	Standardized height	0.0987877	0.0630539	1.10383	0.11718	326	87395	87721
	303.4	Somatoform disorder	mental disorders	Standardized height	-0.00550507	0.0186992	0.99451	0.768451	4063	87395	91458
	304	Adjustment reaction	mental disorders	Standardized height	-0.0121049	0.00826706	0.987968	0.143131	28191	87395	115586
	305.2	Eating disorder	mental disorders	Standardized height	-0.041934	0.0456927	0.958933	0.358755	658	87395	88053
	306	Other mental disorder	mental disorders	Standardized height	0.0200304	0.0101424	1.02023	0.048276	16242	87395	103637
	306.9	Tension headache	mental disorders	Standardized height	-0.0232853	0.039989	0.976984	0.560371	818	87395	88213
	312	Conduct disorders	mental disorders	Standardized height	0.0203016	0.0225706	1.02051	0.368404	2538	209001	211539
	312.3	Impulse control disorder	mental disorders	Standardized height	0.0202473	0.0244098	1.02045	0.406837	2164	209001	211165
	313	Pervasive developmental disorders	mental disorders	Standardized height	0.0253306	0.0163755	1.02565	0.121897	4993	209001	213994
	313.1	Attention deficit hyperactivity disorder	mental disorders	Standardized height	0.0425591	0.017497	1.04348	0.0150004	4365	209001	213366
	313.2	Tics and stuttering	mental disorders	Standardized height	-0.0939252	0.0530182	0.910351	0.0764666	458	209001	209459
	315	Develomental delays and disorders	mental disorders	Standardized height	-0.059993	0.0418178	0.941771	0.151393	738	209001	209739
	316	Substance addiction and disorders	mental disorders	Standardized height	-0.0525902	0.00859429	0.948769	9.4e-10	22896	127397	150293
	317	Alcohol-related disorders	mental disorders	Standardized height	-0.0699058	0.00698632	0.932482	1.43e-23	37068	127397	164465
	317.1	Alcoholism	mental disorders	Standardized height	-0.072391	0.00797804	0.930167	1.15e-19	26318	127397	153715
	317.11	Alcoholic liver damage	mental disorders	Standardized height	-0.0758818	0.0199178	0.926926	0.000139107	3347	127397	130744
	318	Tobacco use disorder	mental disorders	Standardized height	-0.0627397	0.00586436	0.939188	1.03e-26	59539	127397	186936
	710	Osteomyelitis, periostitis, and other infections involving bone	musculoskeletal	Standardized height	0.353131	0.0179743	1.42352	6.2e-86	4169	165278	169447
	710.1	Osteomyelitis	musculoskeletal	Standardized height	0.362876	0.0182727	1.43746	9.24e-88	4032	165278	169310
	710.11	Acute osteomyelitis	musculoskeletal	Standardized height	0.433266	0.0292884	1.54229	1.62e-49	1541	165278	166819
	710.12	Chronic osteomyelitis	musculoskeletal	Standardized height	0.41517	0.027245	1.51463	1.97e-52	1787	165278	167065
	710.19	Unspecified osteomyelitis	musculoskeletal	Standardized height	0.382391	0.0214151	1.46578	2.59e-71	2917	165278	168195
	711	Arthropathy associated with infections	musculoskeletal	Standardized height	0.151625	0.0318834	1.16372	1.98e-06	1301	165278	166579
	711.1	Pyogenic arthritis	musculoskeletal	Standardized height	0.171661	0.0404054	1.18727	2.15e-05	812	165278	166090
	711.2	Reiter's disease	musculoskeletal	Standardized height	0.070974	0.0751606	1.07355	0.345017	230	165278	165508
	712	Infective connective tissue disorders	musculoskeletal	Standardized height	0.146192	0.074433	1.15742	0.0495213	236	165278	165514
	713	Arthropathy associated with other disorders classified elsewhere	musculoskeletal	Standardized height	0.52835	0.0384403	1.69613	5.48e-43	888	165278	166166
	713.5	Arthropathy associated with neurological disorders	musculoskeletal	Standardized height	0.591058	0.0410612	1.8059	5.6e-47	778	165278	166056
	714	Rheumatoid arthritis and other inflammatory polyarthropathies	musculoskeletal	Standardized height	-0.00467331	0.0156673	0.995338	0.765487	5550	163407	168957
	714.1	Rheumatoid arthritis	musculoskeletal	Standardized height	0.00163422	0.0163418	1.00164	0.920342	5091	163407	168498
	715	Other inflammatory spondylopathies	musculoskeletal	Standardized height	-0.0387097	0.0211599	0.96203	0.0673421	2957	163407	166364
	715.1	Sacroiliitis NEC	musculoskeletal	Standardized height	0.028901	0.0265925	1.02932	0.27712	1862	163407	165269
	715.2	Ankylosing spondylitis	musculoskeletal	Standardized height	-0.15874	0.0403258	0.853219	8.27e-05	800	163407	164207
	716	Other arthropathies	musculoskeletal	Standardized height	0.0580157	0.00804403	1.05973	5.5e-13	23299	165278	188577
	716.1	Unspecified polyarthropathy or polyarthritis	musculoskeletal	Standardized height	0.0417113	0.0337819	1.04259	0.216933	1160	165278	166438
	716.2	Unspecified monoarthritis	musculoskeletal	Standardized height	0.0482576	0.0413023	1.04944	0.242645	775	165278	166053
	716.9	Arthropathy NOS	musculoskeletal	Standardized height	0.0574169	0.00876076	1.0591	5.61e-11	19275	165278	184553
	717	Polymyalgia Rheumatica	musculoskeletal	Standardized height	0.0236392	0.0324917	1.02392	0.466891	1276	220668	221944
	720	Spinal stenosis	musculoskeletal	Standardized height	0.037538	0.00947444	1.03825	7.43e-05	16243	144203	160446
	720.1	Spinal stenosis of lumbar region	musculoskeletal	Standardized height	0.0595975	0.0121169	1.06141	8.72e-07	9595	144203	153798
	721	Spondylosis and allied disorders	musculoskeletal	Standardized height	0.0604164	0.00772154	1.06228	5.1e-15	25727	144203	169930
	721.1	Spondylosis without myelopathy	musculoskeletal	Standardized height	0.0653688	0.00803446	1.06755	4.08e-16	23471	144203	167674
	721.2	Spondylosis with myelopathy	musculoskeletal	Standardized height	-0.0433849	0.0225286	0.957543	0.0541337	2610	144203	146813
	721.8	Other allied disorders of spine	musculoskeletal	Standardized height	0.0441974	0.0564477	1.04519	0.433639	412	144203	144615
	722	Intervertebral disc disorders	musculoskeletal	Standardized height	0.0618337	0.00684726	1.06379	1.71e-19	34458	144203	178661
	722.1	Displacement of intervertebral disc	musculoskeletal	Standardized height	0.0824892	0.0138559	1.08599	2.63e-09	7091	144203	151294
	722.6	Degeneration of intervertebral disc	musculoskeletal	Standardized height	0.0656233	0.00772226	1.06782	1.93e-17	25757	144203	169960
	722.7	Intervertebral disc disorder with myelopathy	musculoskeletal	Standardized height	-0.00434912	0.0294295	0.99566	0.882516	1511	144203	145714
	722.8	Postlaminectomy syndrome	musculoskeletal	Standardized height	0.140974	0.0236213	1.15139	2.4e-09	2361	144203	146564
	722.9	Other and unspecified disc disorder	musculoskeletal	Standardized height	0.0781383	0.0190967	1.08127	4.28e-05	3638	144203	147841
	723	Other disorders of cervical region	musculoskeletal	Standardized height	-0.00706532	0.0321056	0.99296	0.825821	1270	144203	145473
	723.1	Torticollis	musculoskeletal	Standardized height	0.00333743	0.0794754	1.00334	0.966504	207	144203	144410
	724	Other and unspecified disorders of back	musculoskeletal	Standardized height	0.0230749	0.0156136	1.02334	0.139443	5535	144203	149738
	724.1	Disorders of sacrum	musculoskeletal	Standardized height	0.00891034	0.0292445	1.00895	0.760607	1529	144203	145732
	724.2	Disorders of coccyx	musculoskeletal	Standardized height	0.0343388	0.0514013	1.03494	0.504099	493	144203	144696
	724.8	Other symptoms referable to back	musculoskeletal	Standardized height	0.0852569	0.0297827	1.089	0.00420144	1473	144203	145676
	724.9	Other unspecified back disorders	musculoskeletal	Standardized height	-0.025679	0.0257151	0.974648	0.31799	1996	144203	146199
	726	Peripheral enthesopathies and allied syndromes	musculoskeletal	Standardized height	0.069571	0.0061732	1.07205	1.85e-29	47866	119829	167695
	726.1	Enthesopathy	musculoskeletal	Standardized height	0.0626475	0.00888135	1.06465	1.74e-12	19222	119829	139051
	726.2	Synoviopathy	musculoskeletal	Standardized height	-0.0177952	0.0270283	0.982362	0.510286	1791	119829	121620
	726.3	Bursitis	musculoskeletal	Standardized height	0.167561	0.0149928	1.18242	5.34e-29	6039	119829	125868
	726.4	Calcaneal spur; Exostosis NOS	musculoskeletal	Standardized height	0.168478	0.0158591	1.1835	2.32e-26	5390	119829	125219
	727	Other disorders of synovium, tendon, and bursa	musculoskeletal	Standardized height	0.0292384	0.00811922	1.02967	0.000316831	23722	119829	143551
	727.1	Synovitis and tenosynovitis	musculoskeletal	Standardized height	-0.0258883	0.0121207	0.974444	0.0326898	9589	119829	129418
	727.2	Bursitis disorders	musculoskeletal	Standardized height	0.0661562	0.0197083	1.06839	0.000788571	3454	119829	123283
	727.4	Ganglion and cyst of synovium, tendon, and bursa	musculoskeletal	Standardized height	0.0790746	0.0196936	1.08229	5.94e-05	3441	119829	123270
	727.5	Rupture of synovium	musculoskeletal	Standardized height	0.152249	0.0393583	1.16445	0.000109609	844	119829	120673
	727.6	Rupture of tendon, nontraumatic	musculoskeletal	Standardized height	0.00901772	0.0151955	1.00906	0.552882	5886	119829	125715
	728	Disorders of muscle, ligament, and fascia	musculoskeletal	Standardized height	0.000156497	0.0418686	1.00016	0.997018	740	119829	120569
	728.7	Fasciitis	musculoskeletal	Standardized height	0.0876702	0.01024	1.09163	1.11e-17	13922	119829	133751
	728.71	Contracture of palmar fascia [Dupuytren's disease]	musculoskeletal	Standardized height	0.207194	0.0206374	1.23022	1.02e-23	3151	119829	122980
	729	Other disorders of soft tissues	musculoskeletal	Standardized height	0.0726931	0.0252418	1.0754	0.00397843	2086	119829	121915
	729.1	Rheumatism, unspecified and fibrositis	musculoskeletal	Standardized height	-0.00844936	0.0375123	0.991586	0.821791	947	119829	120776
	731	Osteitis deformans and osteopathies associated with other disorders classified elsewhere	musculoskeletal	Standardized height	0.361233	0.0423988	1.4351	1.6e-17	742	152905	153647
	731.1	Osteitis deformans [Paget's disease of bone]	musculoskeletal	Standardized height	0.0485994	0.0740894	1.0498	0.511852	251	152905	153156
	732	Osteochondropathies	musculoskeletal	Standardized height	0.026366	0.0565088	1.02672	0.6408	405	152905	153310
	733	Other disorders of bone and cartilage	musculoskeletal	Standardized height	0.104369	0.0308866	1.11001	0.000727196	1393	152905	154298
	733.2	Cyst of bone	musculoskeletal	Standardized height	0.161499	0.0758134	1.17527	0.0331534	228	152905	153133
	733.4	Aseptic necrosis of bone	musculoskeletal	Standardized height	-0.00124738	0.0326724	0.998753	0.969545	1238	152905	154143
	733.6	Costochondritis	musculoskeletal	Standardized height	-0.0139605	0.0624884	0.986137	0.823217	335	152905	153240
	733.8	Malunion and nonunion of fracture	musculoskeletal	Standardized height	0.112866	0.0377699	1.11948	0.00280578	919	152905	153824
	733.9	Chondromalacia	musculoskeletal	Standardized height	0.163752	0.0405251	1.17792	5.33e-05	790	152905	153695
	735	Acquired foot deformities	musculoskeletal	Standardized height	0.170702	0.00732407	1.18614	3.77e-120	29185	161389	190574
	735.1	Flat foot	musculoskeletal	Standardized height	0.0544475	0.0142912	1.05596	0.000139049	6729	161389	168118
	735.2	Acquired toe deformities	musculoskeletal	Standardized height	0.23815	0.00978664	1.2689	8.51e-131	15251	161389	176640
	735.21	Hammer toe (acquired)	musculoskeletal	Standardized height	0.374466	0.0129282	1.45421	1.82e-184	8466	161389	169855
	735.22	Claw toe (acquired)	musculoskeletal	Standardized height	0.463182	0.0652206	1.58912	1.23e-12	308	161389	161697
	735.23	Hallux rigidus	musculoskeletal	Standardized height	0.0197477	0.0214852	1.01994	0.358028	2913	161389	164302
	735.3	Hallux valgus (Bunion)	musculoskeletal	Standardized height	0.0919946	0.0150087	1.09636	8.82e-10	6162	161389	167551
	736	Other acquired deformities of limbs	musculoskeletal	Standardized height	0.10986	0.0160322	1.11612	7.26e-12	5287	161389	166676
	736.2	Acquired deformities of finger	musculoskeletal	Standardized height	0.0703828	0.043818	1.07292	0.108219	687	161389	162076
	736.4	Genu valgum or varum (acquired)	musculoskeletal	Standardized height	0.105352	0.0482694	1.1111	0.0290658	567	161389	161956
	736.6	Unequal leg length (acquired)	musculoskeletal	Standardized height	0.0874459	0.0241296	1.09138	0.000290078	2306	161389	163695
	737	Curvature of spine	musculoskeletal	Standardized height	-0.00127299	0.0250439	0.998728	0.959461	2143	161389	163532
	737.1	Kyphosis (acquired)	musculoskeletal	Standardized height	-0.122232	0.0500123	0.884943	0.0145236	535	161389	161924
	737.3	Kyphoscoliosis and scoliosis	musculoskeletal	Standardized height	0.019556	0.0300981	1.01975	0.515858	1474	161389	162863
	738	Other acquired musculoskeletal deformity	musculoskeletal	Standardized height	-0.0179177	0.0214303	0.982242	0.403104	2907	161389	164296
	738.4	Acquired spondylolisthesis	musculoskeletal	Standardized height	-0.0671485	0.0309055	0.935056	0.0298026	1390	161389	162779
	739	Contracture of joint	musculoskeletal	Standardized height	0.149247	0.0357343	1.16096	2.96e-05	1041	161389	162430
	740	Osteoarthrosis	musculoskeletal	Standardized height	0.084453	0.00524059	1.08812	2e-58	89081	109164	198245
	740.1	Osteoarthritis; localized	musculoskeletal	Standardized height	0.131166	0.0065707	1.14016	1.17e-88	43542	109164	152706
	740.11	Osteoarthrosis, localized, primary	musculoskeletal	Standardized height	0.144081	0.00898612	1.15498	7.43e-58	19441	109164	128605
	740.12	Osteoarthrosis, localized, secondary	musculoskeletal	Standardized height	0.129882	0.0263468	1.13869	8.24e-07	1926	109164	111090
	740.2	Osteoarthrosis, generalized	musculoskeletal	Standardized height	0.0648225	0.0171674	1.06697	0.000159427	4757	109164	113921
	740.3	Osteoarthrosis involving more than one site, but not specified as generalized	musculoskeletal	Standardized height	0.0905504	0.0225397	1.09478	5.88e-05	2732	109164	111896
	740.9	Osteoarthrosis NOS	musculoskeletal	Standardized height	0.0855778	0.00560009	1.08935	1.02e-52	71657	109164	180821
	741	Symptoms and disorders of the joints	musculoskeletal	Standardized height	0.0923323	0.00926942	1.09673	2.26e-23	16673	178980	195653
	741.1	Ankylosis of joint	musculoskeletal	Standardized height	0.020783	0.0706467	1.021	0.768619	263	178980	179243
	741.2	Stiffness of joint	musculoskeletal	Standardized height	0.0445186	0.0303106	1.04552	0.141901	1434	178980	180414
	741.3	Difficulty in walking	musculoskeletal	Standardized height	0.0715297	0.0131133	1.07415	4.9e-08	8034	178980	187014
	741.4	Joint effusions	musculoskeletal	Standardized height	0.184769	0.0217212	1.20294	1.79e-17	2819	178980	181799
	742	Derangement of joint, non-traumatic	musculoskeletal	Standardized height	0.120899	0.0206686	1.12851	4.93e-09	3068	178980	182048
	742.2	Pathological, developmental or recurrent dislocation	musculoskeletal	Standardized height	0.0482395	0.0505683	1.04942	0.340111	501	178980	179481
	742.9	Other derangement of joint	musculoskeletal	Standardized height	0.129745	0.0246405	1.13854	1.4e-07	2146	178980	181126
	743	Osteoporosis, osteopenia and pathological fracture	musculoskeletal	Standardized height	-0.110093	0.00917358	0.895751	3.51e-33	18407	193923	212330
	743.1	Osteoporosis	musculoskeletal	Standardized height	-0.206147	0.0124708	0.813714	2.22e-61	9525	193923	203448
	743.11	Osteoporosis NOS	musculoskeletal	Standardized height	-0.223551	0.0136115	0.799674	1.3e-60	7927	193923	201850
	743.12	Senile osteoporosis	musculoskeletal	Standardized height	-0.259175	0.0251757	0.771688	7.45e-25	2187	193923	196110
	743.13	Other specified osteoporosis	musculoskeletal	Standardized height	-0.239414	0.026488	0.787089	1.59e-19	1913	193923	195836
	743.2	Pathologic fracture	musculoskeletal	Standardized height	-0.062896	0.0313181	0.939041	0.0446118	1364	193923	195287
	743.21	Pathologic fracture of vertebrae	musculoskeletal	Standardized height	-0.117393	0.0479509	0.889236	0.0143573	581	193923	194504
	743.22	Pathologic fracture of femur	musculoskeletal	Standardized height	0.0674868	0.0776089	1.06982	0.384533	222	193923	194145
	743.4	Stress fracture	musculoskeletal	Standardized height	0.138095	0.0692721	1.14808	0.0462054	267	193923	194190
	743.9	Osteopenia or other disorder of bone and cartilage	musculoskeletal	Standardized height	-0.0625816	0.0120024	0.939336	1.85e-07	10229	193923	204152
	745	Pain in joint	musculoskeletal	Standardized height	0.0523579	0.00542643	1.05375	4.98e-22	123546	71029	194575
	145	Cancer of mouth	neoplasms	Standardized height	-0.0422266	0.0263842	0.958653	0.109499	1898	211008	212906
	145.2	Cancer of tongue	neoplasms	Standardized height	-0.0550746	0.0391213	0.946415	0.159193	855	211008	211863
	145.3	Cancer of major salivary glands	neoplasms	Standardized height	-0.0242471	0.054204	0.976045	0.654637	449	211008	211457
	149	Cancer of larynx, pharynx, nasal cavities	neoplasms	Standardized height	0.0298535	0.0181044	1.0303	0.0991555	4089	211008	215097
	149.1	Cancer of oropharynx	neoplasms	Standardized height	-0.0439881	0.0372973	0.956965	0.238243	939	211008	211947
	149.4	Cancer of larynx	neoplasms	Standardized height	0.0586977	0.0202862	1.06045	0.00380993	3250	211008	214258
	149.5	Hx of malignant neoplasm of oral cavity and pharynx	neoplasms	Standardized height	-0.0948076	0.0439851	0.909548	0.0311267	677	211008	211685
	149.9	Cancer of of nasal cavities	neoplasms	Standardized height	0.0555822	0.080321	1.05716	0.488937	203	211008	211211
	150	Cancer of esophagus	neoplasms	Standardized height	-0.0352664	0.0391633	0.965348	0.367856	857	195490	196347
	151	Cancer of stomach	neoplasms	Standardized height	-0.0511254	0.0535838	0.95016	0.340023	459	195490	195949
	153	Colorectal cancer	neoplasms	Standardized height	0.0624507	0.0163606	1.06444	0.000135006	5119	134792	139911
	153.2	Colon cancer	neoplasms	Standardized height	0.0782284	0.0174894	1.08137	7.72e-06	4469	134792	139261
	153.3	Malignant neoplasm of rectum, rectosigmoid junction, and anus	neoplasms	Standardized height	-0.00893937	0.0291049	0.9911	0.758734	1547	134792	136339
	155	Cancer of liver and intrahepatic bile duct	neoplasms	Standardized height	-0.00442549	0.0316614	0.995584	0.888837	1303	195490	196793
	155.1	Malignant neoplasm of liver, primary	neoplasms	Standardized height	-0.00841475	0.0342632	0.991621	0.805998	1110	195490	196600
	157	Pancreatic cancer	neoplasms	Standardized height	0.0226726	0.0434288	1.02293	0.601625	698	195490	196188
	158	Neoplasm of unspecified nature of digestive system	neoplasms	Standardized height	0.08775	0.0359281	1.09172	0.0145909	1017	195490	196507
	159	Malignant neoplasm of other and ill-defined sites within the digestive organs and peritoneum	neoplasms	Standardized height	0.0225404	0.0406731	1.0228	0.579453	795	195490	196285
	159.2	Malignant neoplasm of small intestine, including duodenum	neoplasms	Standardized height	-0.0206931	0.0789251	0.97952	0.793178	211	195490	195701
	165	Cancer within the respiratory system	neoplasms	Standardized height	-0.015288	0.0159143	0.984828	0.336731	5339	214843	220182
	165.1	Cancer of bronchus; lung	neoplasms	Standardized height	-0.0162379	0.0160838	0.983893	0.312695	5224	214843	220067
	170	Cancer of bone and connective tissue	neoplasms	Standardized height	0.0470169	0.042605	1.04814	0.269787	723	220530	221253
	170.1	Bone cancer	neoplasms	Standardized height	0.0962824	0.074394	1.10107	0.195589	236	220530	220766
	170.2	Cancer of connective tissue	neoplasms	Standardized height	0.00456452	0.0510084	1.00457	0.928696	504	220530	221034
	172	Skin cancer	neoplasms	Standardized height	0.105948	0.00675686	1.11176	2.07e-55	39256	155278	194534
	172.1	Melanomas of skin, dx or hx	neoplasms	Standardized height	0.139082	0.0137336	1.14922	4.19e-24	7451	155278	162729
	172.11	Melanomas of skin	neoplasms	Standardized height	0.135422	0.0168943	1.14502	1.09e-15	4789	155278	160067
	172.2	Other non-epithelial cancer of skin	neoplasms	Standardized height	0.102644	0.00702858	1.1081	2.66e-48	35671	155278	190949
	172.21	Basal cell carcinoma (new)	neoplasms	Standardized height	0.0976724	0.0113997	1.1026	1.05e-17	11216	155278	166494
	172.22	Squamous cell carcinoma	neoplasms	Standardized height	0.100783	0.0149238	1.10604	1.45e-11	6379	155278	161657
	172.3	Carcinoma in situ of skin	neoplasms	Standardized height	0.137124	0.0229796	1.14697	2.41e-09	2583	155278	157861
	173	Neoplasm of uncertain behavior of skin	neoplasms	Standardized height	0.114465	0.00812176	1.12127	4.16e-45	23940	155278	179218
	174	Breast cancer	neoplasms	Standardized height	0.10113	0.0354586	1.10642	0.00434369	1117	216714	217831
	174.1	Breast cancer [female]	neoplasms	Standardized height	0.130568	0.0366451	1.13948	0.000366578	1045	216714	217759
	174.11	Malignant neoplasm of female breast	neoplasms	Standardized height	0.135531	0.0373607	1.14515	0.000286022	1003	216714	217717
	175	Acquired absence of breast	neoplasms	Standardized height	0.118291	0.0597146	1.12557	0.0475979	363	212775	213138
	180	Cervical cancer and dysplasia	neoplasms	Standardized height	-0.0320584	0.0437137	0.96845	0.463332	712	216191	216903
	180.3	Cervical intraepithelial neoplasia [CIN] [Cervical dysplasia]	neoplasms	Standardized height	-0.0143458	0.0477908	0.985757	0.764041	594	216191	216785
	185	Cancer of prostate	neoplasms	Standardized height	0.0184813	0.00946063	1.01865	0.0507609	20870	115162	136032
	187	Cancer of other male genital organs	neoplasms	Standardized height	0.0647232	0.0350484	1.06686	0.0647936	1057	192645	193702
	187.2	Malignant neoplasm of testis	neoplasms	Standardized height	0.138764	0.0476389	1.14885	0.00358171	559	192645	193204
	187.8	Neoplasm of uncertain behavior of male genital organs	neoplasms	Standardized height	0.0482319	0.0660011	1.04941	0.464918	303	192645	192948
	189	Cancer of urinary organs (incl. kidney and bladder)	neoplasms	Standardized height	0.0534872	0.0133977	1.05494	6.54e-05	7731	212444	220175
	189.1	Cancer of kidney and renal pelvis	neoplasms	Standardized height	0.104079	0.0219727	1.10969	2.17e-06	2760	212444	215204
	189.11	Malignant neoplasm of kidney, except pelvis	neoplasms	Standardized height	0.102085	0.0231053	1.10748	9.95e-06	2489	212444	214933
	189.12	Malignant neoplasm of renal pelvis	neoplasms	Standardized height	0.138239	0.057727	1.14825	0.0166336	396	212444	212840
	189.2	Cancer of bladder	neoplasms	Standardized height	0.0349829	0.0161521	1.0356	0.0303235	5282	212444	217726
	189.21	Malignant neoplasm of bladder	neoplasms	Standardized height	0.0399282	0.0167796	1.04074	0.0173329	4888	212444	217332
	189.4	Malignant neoplasm of other urinary organs	neoplasms	Standardized height	0.145269	0.0578366	1.15635	0.0120148	398	212444	212842
	190	Cancer of eye	neoplasms	Standardized height	-0.0608394	0.0658805	0.940974	0.355757	302	206493	206795
	191	Malignant and unknown neoplasms of brain and nervous system	neoplasms	Standardized height	-0.0184777	0.0404561	0.981692	0.647861	792	206493	207285
	191.1	Cancer of brain and nervous system	neoplasms	Standardized height	-0.0408689	0.0490031	0.959955	0.404276	539	206493	207032
	191.11	Cancer of brain	neoplasms	Standardized height	-0.0639251	0.0523342	0.938075	0.221905	472	206493	206965
	193	Thyroid cancer	neoplasms	Standardized height	0.151493	0.0338115	1.16357	7.45e-06	1135	216552	217687
	194	Cancer of other endocrine glands	neoplasms	Standardized height	0.0650577	0.0671085	1.06722	0.332325	290	216552	216842
	195	Cancer, suspected or other	neoplasms	Standardized height	0.0464774	0.0166031	1.04757	0.00512112	4880	184952	189832
	195.1	Malignant neoplasm, other	neoplasms	Standardized height	0.0662166	0.0203199	1.06846	0.00111919	3239	184952	188191
	196	Radiotherapy	neoplasms	Standardized height	-0.0303461	0.0220877	0.97011	0.169476	2727	184952	187679
	197	Chemotherapy	neoplasms	Standardized height	0.0212283	0.0149312	1.02146	0.155101	6064	184952	191016
	198	Secondary malignant neoplasm	neoplasms	Standardized height	-0.0199247	0.0142309	0.980273	0.161484	6736	184952	191688
	198.1	Secondary malignancy of lymph nodes	neoplasms	Standardized height	-0.0272019	0.021608	0.973165	0.208073	2839	184952	187791
	198.2	Secondary malignancy of respiratory organs	neoplasms	Standardized height	-0.064478	0.0330409	0.937557	0.0510023	1205	184952	186157
	198.3	Secondary malignant neoplasm of digestive systems	neoplasms	Standardized height	-0.0761032	0.060607	0.926721	0.209231	356	184952	185308
	198.4	Secondary malignant neoplasm of liver	neoplasms	Standardized height	-0.0205165	0.0350265	0.979692	0.558048	1072	184952	186024
	198.5	Secondary malignancy of brain/spine	neoplasms	Standardized height	-0.0192892	0.0448894	0.980896	0.667411	648	184952	185600
	198.6	Secondary malignancy of bone	neoplasms	Standardized height	-0.0250859	0.0267906	0.975226	0.349082	1860	184952	186812
	199	Neoplasm of uncertain behavior	neoplasms	Standardized height	0.0471457	0.0135457	1.04827	0.00050051	7418	184952	192370
	200	Myeloproliferative disease	neoplasms	Standardized height	0.0191502	0.0222806	1.01933	0.390064	2682	211362	214044
	200.1	Polycythemia vera	neoplasms	Standardized height	0.0772443	0.036258	1.08031	0.0331381	999	194962	195961
	201	Hodgkin's disease	neoplasms	Standardized height	0.109574	0.0541818	1.1158	0.0431418	439	211362	211801
	202	Cancer of other lymphoid, histiocytic tissue	neoplasms	Standardized height	0.104812	0.0215919	1.1105	1.21e-06	2858	211362	214220
	202.2	Non-Hodgkins lymphoma	neoplasms	Standardized height	0.103831	0.0222121	1.10941	2.95e-06	2699	211362	214061
	202.21	Nodular lymphoma	neoplasms	Standardized height	0.0920762	0.050672	1.09645	0.0692011	511	211362	211873
	202.22	Reticulosarcoma	neoplasms	Standardized height	0.148356	0.0667866	1.15993	0.0263275	294	211362	211656
	202.24	Large cell lymphoma	neoplasms	Standardized height	0.123902	0.0676571	1.13191	0.0670515	286	211362	211648
	204	Leukemia	neoplasms	Standardized height	0.0785956	0.0210995	1.08177	0.000195321	3012	211362	214374
	204.1	Lymphoid leukemia	neoplasms	Standardized height	0.102506	0.030033	1.10794	0.000642219	1479	211362	212841
	204.12	Lymphoid leukemia, chronic	neoplasms	Standardized height	0.0975456	0.0313126	1.10246	0.0018381	1361	211362	212723
	204.2	Myeloid leukemia	neoplasms	Standardized height	0.100131	0.0450809	1.10532	0.0263422	645	211362	212007
	204.21	Myeloid leukemia, acute	neoplasms	Standardized height	0.0725818	0.0709238	1.07528	0.306129	259	211362	211621
	204.22	Myeloid leukemia, chronic	neoplasms	Standardized height	0.123163	0.0583237	1.13107	0.0347104	386	211362	211748
	204.4	Multiple myeloma	neoplasms	Standardized height	0.0278874	0.041786	1.02828	0.504526	758	211362	212120
	208	Benign neoplasm of colon	neoplasms	Standardized height	0.064091	0.00580166	1.06619	2.27e-28	55596	137788	193384
	210	Benign neoplasm of lip, oral cavity, and pharynx	neoplasms	Standardized height	0.0110555	0.0319364	1.01112	0.729214	1284	211008	212292
	211	Benign neoplasm of other parts of digestive system	neoplasms	Standardized height	0.0306347	0.0305946	1.03111	0.316678	1403	204620	206023
	212	Benign neoplasm of respiratory and intrathoracic organs	neoplasms	Standardized height	0.0076314	0.0478793	1.00766	0.873363	570	220651	221221
	213	Benign neoplasm of bone and articular cartilage	neoplasms	Standardized height	0.147809	0.0634989	1.15929	0.0199256	317	133327	133644
	214	Lipoma	neoplasms	Standardized height	0.087903	0.0142139	1.09188	6.24e-10	6589	204485	211074
	214.1	Lipoma of skin and subcutaneous tissue	neoplasms	Standardized height	0.090006	0.0211739	1.09418	2.13e-05	2914	204485	207399
	215	Other benign neoplasm of connective and other soft tissue	neoplasms	Standardized height	0.076052	0.0344619	1.07902	0.0273248	1091	204485	205576
	216	Benign neoplasm of skin	neoplasms	Standardized height	0.121927	0.0091225	1.12967	9.61e-41	17240	165412	182652
	216.1	Screening for malignant neoplasms of the skin	neoplasms	Standardized height	0.0502045	0.0145671	1.05149	0.000568038	6511	165412	171923
	217	Vascular hamartomas and non-neoplastic nevi	neoplasms	Standardized height	0.119218	0.016887	1.12662	1.67e-12	4641	165412	170053
	217.1	Nevus, non-neoplastic	neoplasms	Standardized height	0.127567	0.0170781	1.13606	8.04e-14	4534	165412	169946
	218	Benign neoplasm of uterus	neoplasms	Standardized height	-0.00235771	0.042444	0.997645	0.955701	753	196863	197616
	218.1	Uterine leiomyoma	neoplasms	Standardized height	0.0149901	0.0434229	1.0151	0.729935	715	196863	197578
	222	Benign neoplasm of male genital organs	neoplasms	Standardized height	0.0473855	0.0291206	1.04853	0.103692	1565	192645	194210
	223	Benign neoplasm of kidney and other urinary organs	neoplasms	Standardized height	0.0481763	0.0446966	1.04936	0.2811	657	133327	133984
	224	Benign neoplasm of eye	neoplasms	Standardized height	0.021025	0.0131886	1.02125	0.110894	7840	206493	214333
	224.1	Benign neoplasm of eye, uveal	neoplasms	Standardized height	0.0190222	0.013475	1.0192	0.158049	7500	206493	213993
	225	Benign neoplasm of brain and other parts of nervous system	neoplasms	Standardized height	0.0148049	0.0318706	1.01491	0.642268	1290	206493	207783
	225.1	Benign neoplasm of brain, cranial nerves, meninges	neoplasms	Standardized height	0.0130678	0.0327059	1.01315	0.689484	1225	206493	207718
	226	Benign neoplasm of thyroid glands	neoplasms	Standardized height	0.288588	0.0672384	1.33454	1.77e-05	285	216552	216837
	227	Benign neoplasm of other endocrine glands and related structures	neoplasms	Standardized height	0.0950579	0.0245995	1.09972	0.000111447	2160	216552	218712
	227.1	Benign neoplasm of adrenal gland	neoplasms	Standardized height	0.0982571	0.0360704	1.10325	0.00644899	1003	216552	217555
	227.2	Benign neoplasm of parathyroid gland	neoplasms	Standardized height	0.147221	0.0716591	1.15861	0.0399313	253	216552	216805
	227.3	Benign neoplasm of pituitary gland and craniopharyngeal duct (pouch)	neoplasms	Standardized height	0.0809853	0.0383653	1.08435	0.0347812	878	216552	217430
	228	Hemangioma and lymphangioma, any site	neoplasms	Standardized height	0.12711	0.0211423	1.13554	1.83e-09	2961	211387	214348
	228.1	Hemangioma of skin and subcutaneous tissue	neoplasms	Standardized height	0.118196	0.0314809	1.12546	0.000173663	1329	211387	212716
	229	Benign neoplasm of unspecified sites	neoplasms	Standardized height	-0.0024993	0.059327	0.997504	0.966397	369	219746	220115
	860	Bone marrow or stem cell transplant	neoplasms	Standardized height	0.0899749	0.0772921	1.09415	0.244388	215	222002	222217
	320	Meningitis	neurological	Standardized height	0.012841	0.0596123	1.01292	0.829448	363	220193	220556
	323	Encephalitis	neurological	Standardized height	-0.0193244	0.0770391	0.980861	0.801939	218	220193	220411
	324	Other CNS infection and poliomyelitis	neurological	Standardized height	0.15713	0.0542461	1.17015	0.00377206	444	220193	220637
	327	Sleep disorders	neurological	Standardized height	0.0282054	0.00622178	1.02861	5.81e-06	49029	114222	163251
	327.1	Hypersomnia	neurological	Standardized height	-0.028114	0.0338851	0.972277	0.406715	1138	114222	115360
	327.3	Sleep apnea	neurological	Standardized height	0.0566996	0.00568076	1.05834	1.85e-23	63658	114222	177880
	327.31	Central/nonobstroctive sleep apnea	neurological	Standardized height	0.00225242	0.0260169	1.00225	0.931009	1962	114222	116184
	327.32	Obstructive sleep apnea	neurological	Standardized height	0.0578582	0.00632121	1.05956	5.54e-20	46297	114222	160519
	327.4	Insomnia	neurological	Standardized height	0.0312331	0.0074348	1.03173	2.66e-05	30385	114222	144607
	327.41	Organic or persistent insomnia	neurological	Standardized height	0.00559031	0.0283959	1.00561	0.843929	1633	114222	115855
	327.5	Parasomnia	neurological	Standardized height	0.00679576	0.0196317	1.00682	0.729221	3477	114222	117699
	327.6	Circadian rhythm sleep disorder	neurological	Standardized height	-0.00678894	0.0581854	0.993234	0.907115	382	114222	114604
	327.7	Sleep related movement disorders	neurological	Standardized height	0.0276526	0.0130934	1.02804	0.0346908	8169	114222	122391
	327.71	Restless legs syndrome	neurological	Standardized height	0.0298664	0.0147624	1.03032	0.043058	6332	114222	120554
	327.72	Sleep related leg cramps	neurological	Standardized height	-0.0190643	0.049081	0.981116	0.697701	552	114222	114774
	331	Other cerebral degenerations	neurological	Standardized height	0.0345808	0.0390004	1.03519	0.375252	880	170336	171216
	331.1	Hydrocephalus	neurological	Standardized height	0.110681	0.0548272	1.11704	0.043515	441	170336	170777
	331.9	Cerebral degeneration, unspecified	neurological	Standardized height	-0.0331643	0.0648447	0.96738	0.609041	321	170336	170657
	332	Parkinson's disease	neurological	Standardized height	0.030876	0.019308	1.03136	0.109792	3703	170336	174039
	333	Extrapyramidal disease and abnormal movement disorders	neurological	Standardized height	0.0297267	0.0116788	1.03017	0.0109167	10236	170336	180572
	333.1	Essential tremor	neurological	Standardized height	0.0787707	0.0156585	1.08196	4.89e-07	5585	170336	175921
	333.2	Myoclonus	neurological	Standardized height	-0.0599952	0.0468205	0.941769	0.200058	599	170336	170935
	333.4	Torsion dystonia	neurological	Standardized height	-0.0300468	0.0358015	0.9704	0.401323	1025	170336	171361
	334	Degenerative disease of the spinal cord	neurological	Standardized height	-0.0184984	0.028927	0.981672	0.522506	1580	170336	171916
	334.1	Spinocerebellar disease	neurological	Standardized height	-0.0374379	0.0571696	0.963254	0.51256	403	170336	170739
	334.2	Anterior horn cell disease	neurological	Standardized height	0.0158342	0.0555801	1.01596	0.775728	427	170336	170763
	334.21	Amyotrophic Lateral Sclerosis	neurological	Standardized height	-0.0261283	0.0665543	0.97421	0.694626	298	170336	170634
	335	Multiple sclerosis	neurological	Standardized height	0.0824165	0.0303623	1.08591	0.00663883	1416	170336	171752
	337	Disorders of the autonomic nervous system	neurological	Standardized height	0.349406	0.0179425	1.41823	1.84e-84	4183	170336	174519
	337.1	Peripheral autonomic neuropathy	neurological	Standardized height	0.365276	0.0191453	1.44091	3.77e-81	3666	170336	174002
	338.1	Acute pain	neurological	Standardized height	0.0493837	0.0175828	1.05062	0.0049751	4301	177709	182010
	338.2	Chronic pain	neurological	Standardized height	0.0351119	0.00909369	1.03574	0.000112862	17257	177709	194966
	339	Other headache syndromes	neurological	Standardized height	-0.0411669	0.0270096	0.959669	0.12747	1777	200698	202475
	340	Migraine	neurological	Standardized height	0.0217774	0.0106567	1.02202	0.0409981	13053	200698	213751
	340.1	Migrain with aura	neurological	Standardized height	-0.031467	0.0303295	0.969023	0.299501	1426	200698	202124
	342	Hemiplegia	neurological	Standardized height	0.0120131	0.0368357	1.01209	0.744329	973	170336	171309
	344	Other paralytic syndromes	neurological	Standardized height	0.122582	0.0231144	1.13041	1.14e-07	2477	170336	172813
	345	Epilepsy, recurrent seizures, convulsions	neurological	Standardized height	-0.0496012	0.0128422	0.951609	0.000112301	8266	170336	178602
	345.1	Epilepsy	neurological	Standardized height	-0.0462464	0.0199542	0.954807	0.0204699	3329	170336	173665
	345.11	Generalized convulsive epilepsy	neurological	Standardized height	-0.055366	0.0542382	0.946139	0.307352	442	170336	170778
	345.12	Partial epilepsy	neurological	Standardized height	-0.0210076	0.0288293	0.979211	0.466191	1580	170336	171916
	345.3	Convulsions	neurological	Standardized height	-0.0629531	0.0144304	0.938988	1.29e-05	6487	170336	176823
	346	Abnormal findings on study of brain and/or nervous system	neurological	Standardized height	0.216111	0.0758452	1.24124	0.00438058	225	170336	170561
	346.1	Nonspecific abnormal findings on radiological and other examination of skull and head	neurological	Standardized height	0.0606975	0.0654225	1.06258	0.353523	308	170336	170644
	347	Cataplexy and narcolepsy	neurological	Standardized height	-0.0379921	0.0528626	0.962721	0.472329	465	170336	170801
	348	Other conditions of brain	neurological	Standardized height	-0.0384871	0.0277224	0.962244	0.165045	1723	170336	172059
	348.2	Cerebral edema and compression of brain	neurological	Standardized height	0.0914752	0.0717274	1.09579	0.202197	250	170336	170586
	348.8	Encephalopathy, not elsewhere classified	neurological	Standardized height	-0.0602413	0.0331963	0.941537	0.0695701	1205	170336	171541
	348.9	Other conditions of brain, NOS	neurological	Standardized height	-0.0126784	0.03838	0.987402	0.741144	887	170336	171223
	349	Other and unspecified disorders of the nervous system	neurological	Standardized height	0.040352	0.0331983	1.04118	0.224182	1199	170336	171535
	350	Abnormal movement	neurological	Standardized height	0.0659703	0.00712357	1.0682	2.03e-20	31284	168727	200011
	350.1	Abnormal involuntary movements	neurological	Standardized height	0.0518202	0.0132243	1.05319	8.91e-05	7907	168727	176634
	350.2	Abnormality of gait	neurological	Standardized height	0.0818608	0.00815483	1.0853	1.03e-23	23067	168727	191794
	350.3	Lack of coordination	neurological	Standardized height	0.0190603	0.0261712	1.01924	0.466433	1975	168727	170702
	350.6	Disturbances of sensation of smell and taste	neurological	Standardized height	-0.021202	0.0471929	0.979021	0.653243	599	168727	169326
	351	Other peripheral nerve disorders	neurological	Standardized height	0.0503403	0.00647818	1.05163	7.8e-15	39030	151672	190702
	352	Disorders of other cranial nerves	neurological	Standardized height	0.0191995	0.021495	1.01939	0.371747	2899	151672	154571
	352.1	Trigeminal nerve disorders [CN5]	neurological	Standardized height	0.0703471	0.034571	1.07288	0.0418652	1113	151672	152785
	352.2	Facial nerve disorders [CN7]	neurological	Standardized height	-0.0140366	0.0281349	0.986061	0.617848	1673	151672	153345
	353	Nerve root and plexus disorders	neurological	Standardized height	0.0418523	0.0211307	1.04274	0.0476318	2963	151672	154635
	353.1	Nerve plexus lesions	neurological	Standardized height	-0.0422098	0.0489484	0.958669	0.388504	542	151672	152214
	353.2	Nerve root lesions	neurological	Standardized height	0.0448652	0.0271924	1.04589	0.0989601	1772	151672	153444
	355	Complex regional/central pain syndrome	neurological	Standardized height	0.0576174	0.0382561	1.05931	0.132042	889	151672	152561
	355.1	Chronic pain syndrome	neurological	Standardized height	0.0361989	0.0126436	1.03686	0.00419636	8621	151672	160293
	356	Hereditary and idiopathic peripheral neuropathy	neurological	Standardized height	0.32573	0.00887466	1.38504	6.44e-295	18742	184942	203684
	357	Inflammatory and toxic neuropathy	neurological	Standardized height	0.403103	0.0204837	1.49646	3.25e-86	3209	184942	188151
	358	Myoneural disorders	neurological	Standardized height	0.15582	0.0478521	1.16862	0.00112882	588	184942	185530
	358.1	Myasthenia gravis	neurological	Standardized height	0.178481	0.051547	1.1954	0.00053518	507	184942	185449
	359	Muscular dystrophies and other myopathies	neurological	Standardized height	0.120861	0.0447224	1.12847	0.00688281	662	184942	185604
	359.2	Myopathy	neurological	Standardized height	0.137231	0.0488877	1.14709	0.00499955	555	184942	185497
	464	Acute sinusitis	respiratory	Standardized height	0.0420007	0.0115836	1.0429	0.000287974	10665	139871	150536
	465	Acute upper respiratory infections of multiple or unspecified sites	respiratory	Standardized height	0.00520944	0.00687822	1.00522	0.448821	34990	139871	174861
	465.2	Acute pharyngitis	respiratory	Standardized height	0.0160273	0.0149071	1.01616	0.282309	6201	139871	146072
	465.4	Acute laryngitis and tracheitis	respiratory	Standardized height	0.0479728	0.0656016	1.04914	0.464611	302	139871	140173
	470	Septal Deviations/Turbinate Hypertrophy	respiratory	Standardized height	0.0853832	0.0147678	1.08913	7.39e-09	6195	119797	125992
	471	Nasal polyps	respiratory	Standardized height	0.103203	0.0265996	1.10872	0.000104519	1860	119797	121657
	472	Chronic pharyngitis and nasopharyngitis	respiratory	Standardized height	0.0363402	0.0121067	1.03701	0.00268523	9572	119797	129369
	473	Diseases of the larynx and vocal cords	respiratory	Standardized height	-0.00489587	0.0126067	0.995116	0.697753	8815	119797	128612
	473.1	Chronic laryngitis	respiratory	Standardized height	0.13237	0.0562229	1.14153	0.0185542	412	119797	120209
	473.3	Paralysis/spasm of vocal cords or larynx	respiratory	Standardized height	-0.0237091	0.0450298	0.97657	0.598527	645	119797	120442
	473.4	Voice disturbance	respiratory	Standardized height	-0.0190011	0.0139206	0.981178	0.172263	7146	119797	126943
	474	Acute and chronic tonsillitis	respiratory	Standardized height	0.0334809	0.0355045	1.03405	0.345679	1020	119797	120817
	474.1	Acute tonsillitis	respiratory	Standardized height	-0.0773738	0.0678646	0.925544	0.254236	275	119797	120072
	474.2	Chronic tonsillitis and adenoiditis	respiratory	Standardized height	0.0434939	0.04342	1.04445	0.316488	675	119797	120472
	475	Chronic sinusitis	respiratory	Standardized height	0.0629839	0.00920677	1.06501	7.86e-12	17751	119797	137548
	475.9	Postnasal drip	respiratory	Standardized height	-0.0802858	0.0540983	0.922853	0.137789	447	119797	120244
	476	Allergic rhinitis	respiratory	Standardized height	0.0378141	0.00658553	1.03854	9.36e-09	40673	119797	160470
	477	Epistaxis or throat hemorrhage	respiratory	Standardized height	0.0379504	0.0183852	1.03868	0.0390002	3989	119797	123786
	478	Throat pain	respiratory	Standardized height	-0.0158371	0.0409333	0.984288	0.698829	771	119797	120568
	479	Other upper respiratory disease	respiratory	Standardized height	0.0380212	0.0147126	1.03875	0.00975879	6279	119797	126076
	480	Pneumonia	respiratory	Standardized height	-0.019523	0.00918584	0.980666	0.0335589	17384	161502	178886
	480.1	Bacterial pneumonia	respiratory	Standardized height	-0.0275353	0.0195533	0.97284	0.159066	3541	161502	165043
	480.11	Pneumococcal pneumonia	respiratory	Standardized height	-0.0240752	0.0551075	0.976212	0.6622	437	161502	161939
	480.3	Pneumonia due to fungus (mycoses)	respiratory	Standardized height	-0.0694415	0.0701508	0.932915	0.322229	266	161502	161768
	480.5	Bronchopneumonia and lung abscess	respiratory	Standardized height	-0.0128264	0.0565173	0.987256	0.820466	412	161502	161914
	481	Influenza	respiratory	Standardized height	-0.0251129	0.0310438	0.9752	0.418544	1372	161502	162874
	483	Acute bronchitis and bronchiolitis	respiratory	Standardized height	-0.0255421	0.0099144	0.974781	0.00998735	14535	161502	176037
	495	Asthma	respiratory	Standardized height	-0.0638213	0.00951075	0.938173	1.94e-11	16352	136825	153177
	495.1	Chronic obstructive asthma	respiratory	Standardized height	-0.108281	0.0247023	0.897375	1.17e-05	2209	136825	139034
	495.11	Chronic obstructive asthma with exacerbation	respiratory	Standardized height	-0.133646	0.0481971	0.874899	0.00555563	571	136825	137396
	495.2	Asthma with exacerbation	respiratory	Standardized height	-0.147956	0.0294086	0.862469	4.88e-07	1532	136825	138357
	496	Chronic airway obstruction	respiratory	Standardized height	-0.0257791	0.00620853	0.97455	3.29e-05	46680	136825	183505
	496.1	Emphysema	respiratory	Standardized height	0.00665634	0.0172949	1.00668	0.700331	4621	136825	141446
	496.2	Chronic bronchitis	respiratory	Standardized height	-0.0766064	0.0117613	0.926254	7.35e-11	10383	136825	147208
	496.21	Obstructive chronic bronchitis	respiratory	Standardized height	-0.0878631	0.0127804	0.915886	6.21e-12	8708	136825	145533
	496.3	Bronchiectasis	respiratory	Standardized height	-0.0197344	0.0415154	0.980459	0.634537	783	136825	137608
	497	Bronchitis	respiratory	Standardized height	0.000699451	0.0117879	1.0007	0.952684	10239	136825	147064
	498	Acute bronchospasm	respiratory	Standardized height	-0.0906372	0.0754148	0.913349	0.229422	231	136825	137056
	500	Lung disease due to external agents	respiratory	Standardized height	-0.047034	0.0304663	0.954055	0.122636	1450	183714	185164
	500.2	Pneumoconiosis	respiratory	Standardized height	-0.0410456	0.0350742	0.959785	0.2419	1099	183714	184813
	501	Pneumonitis due to inhalation of food or vomitus	respiratory	Standardized height	-0.0564281	0.0342482	0.945134	0.0994296	1139	183714	184853
	502	Postinflammatory pulmonary fibrosis	respiratory	Standardized height	-0.034967	0.0234162	0.965637	0.135363	2462	183714	186176
	503	Pulmonary congestion and hypostasis	respiratory	Standardized height	-0.0439777	0.0487778	0.956975	0.367273	560	183714	184274
	504	Other alveolar and parietoalveolar pneumonopathy	respiratory	Standardized height	-0.0330019	0.0280664	0.967537	0.239655	1702	183714	185416
	504.1	Idiopathic fibrosing alveolitis	respiratory	Standardized height	-0.0666436	0.0414677	0.935529	0.108028	774	183714	184488
	505	Other pulmonary inflamation or edema	respiratory	Standardized height	-0.0467987	0.0626256	0.954279	0.454896	338	183714	184052
	506	Empyema and pneumothorax	respiratory	Standardized height	0.0920093	0.0300379	1.09637	0.00219055	1468	183714	185182
	507	Pleurisy; pleural effusion	respiratory	Standardized height	0.0272617	0.0152241	1.02764	0.0733425	5938	183714	189652
	508	Pulmonary collapse; interstitial and compensatory emphysema	respiratory	Standardized height	-0.0230412	0.0261981	0.977222	0.379132	1949	183714	185663
	509	Respiratory failure, insufficiency, arrest	respiratory	Standardized height	-0.0298481	0.0118798	0.970593	0.0119876	9880	183714	193594
	509.1	Respiratory failure	respiratory	Standardized height	-0.0324336	0.0149039	0.968087	0.029542	6143	183714	189857
	509.2	Respiratory insufficiency	respiratory	Standardized height	0.0804319	0.0405836	1.08376	0.0474923	800	183714	184514
	509.3	Pulmonary insufficiency or respiratory failure following trauma and surgery	respiratory	Standardized height	-0.0470983	0.0423748	0.953994	0.266367	735	183714	184449
	509.8	Dependence on respirator [Ventilator] or supplemental oxygen	respiratory	Standardized height	-0.0491153	0.0202406	0.952071	0.0152424	3298	183714	187012
	510	Other diseases of lung	respiratory	Standardized height	0.0189241	0.0115384	1.0191	0.100985	10427	200750	211177
	512	Other symptoms of respiratory system	respiratory	Standardized height	-0.0034638	0.00543462	0.996542	0.523891	73450	111824	185274
	512.1	Wheezing	respiratory	Standardized height	-0.123326	0.0293277	0.883975	2.61e-05	1548	111824	113372
	512.2	Painful respiration	respiratory	Standardized height	-0.0380691	0.0196432	0.962646	0.0526198	3494	111824	115318
	512.7	Shortness of breath	respiratory	Standardized height	0.00532809	0.00771435	1.00534	0.489771	27922	111824	139746
	512.8	Cough	respiratory	Standardized height	-0.0311778	0.00755414	0.969303	3.67e-05	29265	111824	141089
	512.9	Other dyspnea	respiratory	Standardized height	0.00650944	0.00793408	1.00653	0.411965	25817	111824	137641
	513	Respiratory abnormalities	respiratory	Standardized height	0.0614783	0.0165804	1.06341	0.000209001	4867	209466	214333
	513.3	Hypoventilation	respiratory	Standardized height	0.074638	0.0301664	1.07749	0.0133531	1438	209466	210904
	513.31	Apnea	respiratory	Standardized height	0.0576875	0.0451623	1.05938	0.201483	638	209466	210104
	513.32	Orthopnea	respiratory	Standardized height	0.0189904	0.0765484	1.01917	0.80407	225	209466	209691
	513.8	Disorders of diaphragm	respiratory	Standardized height	0.0546784	0.0476833	1.0562	0.251506	577	209466	210043
	514	Abnormal findings examination of lungs	respiratory	Standardized height	0.0384347	0.01103	1.03918	0.000492953	11526	191145	202671
	514.2	Solitary pulmonary nodule	respiratory	Standardized height	0.0296979	0.0142765	1.03014	0.0375071	6653	191145	197798
	516	Abnormal sputum	respiratory	Standardized height	0.02825	0.0237405	1.02865	0.234066	2354	216423	218777
	516.1	Hemoptysis	respiratory	Standardized height	0.0275442	0.0245397	1.02793	0.261677	2202	216423	218625
	519	Other diseases of respiratory system, not elsewhere classified	respiratory	Standardized height	0.0376703	0.0141324	1.03839	0.00768697	6779	203620	210399
	519.2	Respiratory complications	respiratory	Standardized height	-0.00785242	0.0713931	0.992178	0.912418	257	203620	203877
	519.8	Other diseases of respiratory system, NEC	respiratory	Standardized height	0.00815922	0.0297411	1.00819	0.783822	1487	203620	205107
	519.9	Symptoms involving respiratory system and other chest symptoms	respiratory	Standardized height	0.0563618	0.0199556	1.05798	0.00473743	3355	203620	206975
	360	Disorders of the globe	sense organs	Standardized height	0.0798016	0.0491904	1.08307	0.104739	550	127021	127571
	360.2	Progressive myopia	sense organs	Standardized height	0.165113	0.0703386	1.17953	0.0189048	264	127021	127285
	361	Retinal detachments and defects	sense organs	Standardized height	0.110346	0.0154703	1.11666	9.84e-13	5861	127021	132882
	361.1	Retinal detachment with retinal defect	sense organs	Standardized height	0.212545	0.024671	1.23682	6.98e-18	2236	127021	129257
	361.2	Retinoschisis and retinal cysts	sense organs	Standardized height	-0.18189	0.0426751	0.833693	2.02e-05	730	127021	127751
	362	Other retinal disorders	sense organs	Standardized height	-0.0386016	0.00702388	0.962134	3.89e-08	39513	122289	161802
	362.2	Degeneration of macula and posterior pole of retina	sense organs	Standardized height	-0.0416183	0.00856886	0.959236	1.19e-06	25190	122289	147479
	362.21	Macular degeneration, dry	sense organs	Standardized height	-0.0682689	0.0124021	0.934009	3.7e-08	10813	122289	133102
	362.22	Macular degeneration, wet	sense organs	Standardized height	-0.0566146	0.0228637	0.944958	0.0132797	2857	122289	125146
	362.23	Cystoid macular degeneration of retina	sense organs	Standardized height	-0.0689819	0.0210251	0.933344	0.00103468	3184	122289	125473
	362.26	Macular puckering of retina	sense organs	Standardized height	0.0082609	0.0141055	1.0083	0.558109	7488	122289	129777
	362.27	Drusen (degenerative) of retina	sense organs	Standardized height	-0.061675	0.0203366	0.940188	0.00242366	3377	122289	125666
	362.29	Macular degeneration (senile) of retina NOS	sense organs	Standardized height	-0.0550057	0.0162159	0.94648	0.000693632	6104	122289	128393
	362.3	Other nondiabetic retinopathy	sense organs	Standardized height	-0.0551937	0.0155589	0.946302	0.000389032	5798	122289	128087
	362.31	Separation of retinal layers	sense organs	Standardized height	-0.0601076	0.0446856	0.941663	0.178586	666	122289	122955
	362.4	Retinal vascular changes and abnomalities	sense organs	Standardized height	-0.0559842	0.0166398	0.945554	0.000766911	5168	122289	127457
	362.6	Peripheral retinal degenerations	sense organs	Standardized height	0.064345	0.0205884	1.06646	0.00177617	3224	122289	125513
	362.7	Hereditary retinal dystrophies	sense organs	Standardized height	-0.110255	0.0459358	0.895605	0.016386	634	122289	122923
	362.8	Retinal hemorrhage/ischemia	sense organs	Standardized height	-0.135467	0.0250256	0.873308	6.19e-08	2182	122289	124471
	362.9	Retinal edema	sense organs	Standardized height	-0.0854638	0.0234337	0.918086	0.000265276	2501	122289	124790
	363	Chorioretinal inflammations, scars, and other disorders of choroid	sense organs	Standardized height	0.021214	0.0188756	1.02144	0.261063	3867	127021	130888
	363.3	Chorioretinal scars	sense organs	Standardized height	0.0350013	0.0201653	1.03562	0.0826137	3373	127021	130394
	364	Corneal opacity and other disorders of cornea	sense organs	Standardized height	0.0154058	0.016514	1.01553	0.350876	5171	127021	132192
	364.1	Corneal opacity	sense organs	Standardized height	-0.0199211	0.0203931	0.980276	0.328641	3266	127021	130287
	364.2	Corneal edema	sense organs	Standardized height	-0.0514802	0.041328	0.949823	0.212894	794	127021	127815
	364.4	Corneal degenerations	sense organs	Standardized height	0.0359906	0.0316807	1.03665	0.25594	1345	127021	128366
	364.41	Keratoconus	sense organs	Standardized height	0.0519307	0.0739166	1.0533	0.482331	238	127021	127259
	364.5	Corneal dystrophy	sense organs	Standardized height	0.0333316	0.0230285	1.03389	0.147782	2597	127021	129618
	364.51	Fuchs' dystrophy	sense organs	Standardized height	0.0460796	0.0298717	1.04716	0.122931	1529	127021	128550
	364.9	Cornea replaced by transplant	sense organs	Standardized height	-0.0627329	0.0486952	0.939194	0.19765	568	127021	127589
	365	Glaucoma	sense organs	Standardized height	-0.0366432	0.00687633	0.96402	9.88e-08	38343	127021	165364
	365.1	Open-angle glaucoma	sense organs	Standardized height	-0.0252683	0.0081833	0.975048	0.00201648	24785	127021	151806
	365.11	Primary open angle glaucoma	sense organs	Standardized height	-0.0454969	0.0131732	0.955523	0.000552861	8721	127021	135742
	365.2	Primary angle-closure glaucoma	sense organs	Standardized height	-0.192194	0.0212725	0.825147	1.64e-19	3040	127021	130061
	365.5	Pseudoexfoliation glaucoma	sense organs	Standardized height	-0.0997425	0.0535331	0.90507	0.0624354	479	127021	127500
	366	Cataract	sense organs	Standardized height	-0.00889736	0.00556496	0.991142	0.109861	107513	91041	198554
	366.1	Nonsenile Cataract	sense organs	Standardized height	0.00976378	0.0219616	1.00981	0.65662	2934	91041	93975
	366.2	Senile cataract	sense organs	Standardized height	-0.00953677	0.00579643	0.990509	0.0999113	87690	91041	178731
	366.3	Traumatic cataract	sense organs	Standardized height	-0.0325276	0.0681559	0.967996	0.633182	283	91041	91324
	367	Disorders of refraction and accommodation; blindness and low vision	sense organs	Standardized height	-0.0196441	0.00517522	0.980548	0.000147171	88129	110323	198452
	367.1	Myopia	sense organs	Standardized height	0.0116228	0.0077446	1.01169	0.133416	27117	110323	137440
	367.2	Astigmatism	sense organs	Standardized height	-0.0232387	0.00642271	0.977029	0.000296653	45227	110323	155550
	367.8	Hypermetropia	sense organs	Standardized height	-0.0371332	0.00756218	0.963548	9.09e-07	29848	110323	140171
	367.9	Blindness and low vision	sense organs	Standardized height	-0.0522907	0.0127349	0.949053	4.02e-05	9112	110323	119435
	368	Visual disturbances	sense organs	Standardized height	-0.0137047	0.00821095	0.986389	0.0951023	22033	168631	190664
	368.1	Amblyopia	sense organs	Standardized height	-0.1406	0.0215703	0.868837	7.11e-11	2869	168631	171500
	368.2	Diplopia and disorders of binocular vision	sense organs	Standardized height	-0.0226416	0.0184596	0.977613	0.219991	3972	168631	172603
	368.3	Anisometropia	sense organs	Standardized height	0.0613028	0.0282432	1.06322	0.0299664	1674	168631	170305
	368.4	Visual field defects	sense organs	Standardized height	-0.0334519	0.0172374	0.967101	0.0522997	4580	168631	173211
	368.9	Subjective visual disturbances	sense organs	Standardized height	0.0180374	0.0193409	1.0182	0.351026	3559	168631	172190
	368.91	Psychophysical visual disturbances	sense organs	Standardized height	-0.0202904	0.0802163	0.979914	0.80031	206	168631	168837
	369	Infection of the eye	sense organs	Standardized height	-0.0223838	0.0149313	0.977865	0.133843	6088	145538	151626
	369.2	Eye infection, viral	sense organs	Standardized height	-0.0225342	0.0313947	0.977718	0.472897	1339	145538	146877
	369.5	Conjunctivitis, infectious	sense organs	Standardized height	-0.0435256	0.0180283	0.957408	0.0157658	4118	145538	149656
	370	Keratitis	sense organs	Standardized height	0.00607318	0.0190011	1.00609	0.749255	3721	145538	149259
	370.1	Corneal ulcer	sense organs	Standardized height	-0.0312928	0.0459168	0.969192	0.495548	618	145538	146156
	370.2	Superficial keratitis	sense organs	Standardized height	-0.0566052	0.0402123	0.944967	0.159232	816	145538	146354
	370.3	Keratoconjunctivitis	sense organs	Standardized height	0.052728	0.0292804	1.05414	0.0717348	1545	145538	147083
	370.31	Keratoconjunctivitis sicca	sense organs	Standardized height	0.0390718	0.0356244	1.03985	0.272743	1038	145538	146576
	371	Inflammation of the eye	sense organs	Standardized height	-0.0093683	0.00815002	0.990675	0.250357	23395	145538	168933
	371.1	Uveitis, noninfectious or NOS	sense organs	Standardized height	-0.00674195	0.0256293	0.993281	0.792507	2012	145538	147550
	371.2	Conjunctivitis, noninfectious	sense organs	Standardized height	-0.0170858	0.0196612	0.983059	0.384842	3452	145538	148990
	371.21	Allergic conjunctivitis	sense organs	Standardized height	-0.0172307	0.0207871	0.982917	0.407154	3079	145538	148617
	371.3	Inflammation of eyelids	sense organs	Standardized height	-0.0101879	0.00916729	0.989864	0.266424	18026	145538	163564
	372	Disorders of conjunctiva	sense organs	Standardized height	-0.0261385	0.0176125	0.9742	0.137785	4389	145538	149927
	374	Other disorders of eyelids	sense organs	Standardized height	0.0248686	0.0103149	1.02518	0.0159119	14058	145538	159596
	374.1	Ectropion or entropion	sense organs	Standardized height	-0.0673958	0.0203783	0.934825	0.000942235	3377	145538	148915
	374.2	Lagophthalmos	sense organs	Standardized height	-0.0303331	0.0554389	0.970122	0.584279	430	145538	145968
	374.3	Ptosis of eyelid	sense organs	Standardized height	0.0449641	0.0161526	1.04599	0.00537422	5285	145538	150823
	374.6	Dermatochalasis	sense organs	Standardized height	0.0704009	0.015361	1.07294	4.58e-06	5932	145538	151470
	375	Disorders of lacrimal system	sense organs	Standardized height	-0.0342915	0.0360071	0.96629	0.340916	1040	127686	128726
	375.1	Dry eyes	sense organs	Standardized height	-0.0188178	0.00720093	0.981358	0.0089685	33137	127686	160823
	375.2	Epiphora	sense organs	Standardized height	-0.046096	0.0410446	0.95495	0.261408	797	127686	128483
	377	Disorders of optic nerve and visual pathways	sense organs	Standardized height	-0.0509344	0.0169322	0.950341	0.00262854	4762	127686	132448
	377.1	Optic atrophy	sense organs	Standardized height	-0.0269186	0.0248377	0.97344	0.278462	2174	127686	129860
	377.3	Optic neuritis/neuropathy	sense organs	Standardized height	-0.0784935	0.0270233	0.924508	0.00367648	1822	127686	129508
	378	Strabismus and other disorders of binocular eye movements	sense organs	Standardized height	-0.0435373	0.0145189	0.957397	0.00271172	6514	127686	134200
	378.1	Strabismus (not specified as paralytic)	sense organs	Standardized height	-0.0469905	0.0173969	0.954096	0.00691136	4475	127686	132161
	378.2	Nystagmus and other irregular eye movements	sense organs	Standardized height	-0.00536407	0.0594497	0.99465	0.928105	365	127686	128051
	378.5	Paralytic strabismus	sense organs	Standardized height	-0.0303335	0.0366351	0.970122	0.407676	989	127686	128675
	379	Other disorders of eye	sense organs	Standardized height	0.0523343	0.00782022	1.05373	2.2e-11	27314	127686	155000
	379.1	Scleritis and episcleritis	sense organs	Standardized height	0.0584844	0.0527766	1.06023	0.267797	467	127686	128153
	379.2	Disorders of vitreous body	sense organs	Standardized height	0.0729113	0.0091262	1.07564	1.36e-15	18821	127686	146507
	379.3	Aphakia and other disorders of lens	sense organs	Standardized height	0.0162649	0.0175606	1.0164	0.354334	4555	127686	132241
	379.4	Anomalies of pupillary function	sense organs	Standardized height	-0.0749722	0.0418999	0.927769	0.0735635	749	127686	128435
	379.5	Disorders of iris and ciliary body	sense organs	Standardized height	0.0156433	0.0255152	1.01577	0.539813	2050	127686	129736
	379.51	Pigmentary iris degeneration	sense organs	Standardized height	0.142415	0.0429289	1.15306	0.000908358	706	127686	128392
	379.9	Pain, swelling or discharge of eye	sense organs	Standardized height	0.0085508	0.0285394	1.00859	0.764471	1620	127686	129306
	380	Disorders of external ear	sense organs	Standardized height	0.00618123	0.0277306	1.0062	0.823611	1716	164056	165772
	380.1	Otitis externa	sense organs	Standardized height	-0.00492082	0.0144751	0.995091	0.733893	6502	164056	170558
	380.4	Impacted cerumen	sense organs	Standardized height	-0.020777	0.00803116	0.979437	0.00968009	24761	164056	188817
	381	Otitis media and Eustachian tube disorders	sense organs	Standardized height	-0.0357512	0.0111648	0.96488	0.00136412	11020	188241	199261
	381.1	Otitis media	sense organs	Standardized height	-0.0453662	0.0132329	0.955647	0.000607422	7706	188241	195947
	381.11	Suppurative and unspecified otitis media	sense organs	Standardized height	-0.0592497	0.015919	0.942471	0.000197689	5255	188241	193496
	381.2	Eustachian tube disorders	sense organs	Standardized height	-0.0203613	0.0205802	0.979845	0.322485	3115	188241	191356
	381.3	Mastoiditis & related conditions	sense organs	Standardized height	-0.161989	0.047377	0.850451	0.000628197	585	188241	188826
	381.9	Otorrhea	sense organs	Standardized height	-0.0450846	0.0546877	0.955917	0.409712	439	188241	188680
	382	Otalgia	sense organs	Standardized height	-0.0229477	0.0199058	0.977314	0.248987	3324	188241	191565
	383	Otosclerosis	sense organs	Standardized height	-0.0133204	0.0712225	0.986768	0.851641	257	188241	188498
	384	Other disorders of tympanic membrane	sense organs	Standardized height	-0.0689288	0.0290894	0.933393	0.0178096	1552	188241	189793
	384.4	Perforation of tympanic membrane	sense organs	Standardized height	-0.0827985	0.0311095	0.920537	0.00777883	1357	188241	189598
	385	Other disorders of middle ear and mastoid	sense organs	Standardized height	-0.0863723	0.0399409	0.917253	0.0305793	818	188241	189059
	385.3	Cholesteatoma	sense organs	Standardized height	-0.0803957	0.0442853	0.922751	0.0694617	664	188241	188905
	386	Vertiginous syndromes and other disorders of vestibular system	sense organs	Standardized height	0.0113587	0.014681	1.01142	0.439109	6337	167478	173815
	386.1	Meniere's disease	sense organs	Standardized height	0.0194866	0.0360698	1.01968	0.589026	1012	167478	168490
	386.2	Peripheral or central vertigo	sense organs	Standardized height	0.0161217	0.0167668	1.01625	0.336289	4814	167478	172292
	386.21	Central origin vertigo	sense organs	Standardized height	-0.0393174	0.0772352	0.961445	0.610709	218	167478	167696
	386.3	Labyrinthitis	sense organs	Standardized height	-0.0758997	0.0556538	0.926909	0.172636	422	167478	167900
	386.9	Dizziness and giddiness (Light-headedness and vertigo)	sense organs	Standardized height	0.0282467	0.0075518	1.02865	0.00018373	26999	167478	194477
	388	Other disorders of ear	sense organs	Standardized height	-0.00602748	0.0321415	0.993991	0.851246	1338	92564	93902
	389	Hearing loss	sense organs	Standardized height	-0.0103474	0.00526396	0.989706	0.0493326	112700	92564	205264
	389.1	Sensorineural hearing loss	sense organs	Standardized height	-0.00489974	0.00577553	0.995112	0.396236	87066	92564	179630
	389.2	Conductive hearing loss	sense organs	Standardized height	-0.0651917	0.0228339	0.936888	0.00430321	2582	92564	95146
	389.3	Degenerative and vascular disorders of ear	sense organs	Standardized height	0.0299753	0.0359761	1.03043	0.404732	1062	92564	93626
	389.4	Tinnitus	sense organs	Standardized height	0.00408472	0.00747791	1.00409	0.584903	31768	92564	124332
	389.5	Disorders of acoustic nerve	sense organs	Standardized height	-0.0596636	0.0609501	0.942081	0.327634	357	92564	92921
	760	Back pain	symptoms	Standardized height	0.0379467	0.00517701	1.03868	2.3e-13	97399	100658	198057
	761	Cervicalgia	symptoms	Standardized height	0.00408834	0.00680596	1.0041	0.54804	33930	169821	203751
	763	Thoracic or lumbosacral neuritis or radiculitis, unspecified	symptoms	Standardized height	0.0599726	0.00929518	1.06181	1.1e-10	16420	167595	184015
	764	Sciatica	symptoms	Standardized height	0.00455814	0.0124324	1.00457	0.713893	8849	167595	176444
	765	Cervical radiculitis	symptoms	Standardized height	0.00394472	0.0125515	1.00395	0.753306	8624	167595	176219
	766	Neuralgia, neuritis, and radiculitis NOS	symptoms	Standardized height	0.0545467	0.0155024	1.05606	0.000433852	5555	167595	173150
	767	Cervicocranial/Cervicobrachial syndrome	symptoms	Standardized height	0.000190831	0.0749511	1.00019	0.997969	231	167595	167826
	769	Nonallopathic lesions NEC	symptoms	Standardized height	0.0200026	0.0182975	1.0202	0.274312	3903	217386	221289
	770	Myalgia and myositis unspecified	symptoms	Standardized height	0.00571271	0.0106177	1.00573	0.590553	12467	196766	209233
	771	Musculoskeletal symptoms referable to limbs	symptoms	Standardized height	-0.0267804	0.0508568	0.973575	0.598482	506	196766	197272
	771.1	Swelling of limb	symptoms	Standardized height	0.183595	0.0184156	1.20153	2.07e-23	3944	196766	200710
	771.2	Cramp of limb	symptoms	Standardized height	0.0323281	0.02186	1.03286	0.139176	2794	196766	199560
	772	Symptoms of the muscles	symptoms	Standardized height	-0.0546109	0.0377141	0.946854	0.147611	922	180265	181187
	772.1	Muscular wasting and disuse atrophy	symptoms	Standardized height	0.0695263	0.046819	1.072	0.137543	602	180265	180867
	772.2	Spasm of muscle	symptoms	Standardized height	0.0114611	0.0169866	1.01153	0.499857	4607	180265	184872
	772.3	Muscle weakness	symptoms	Standardized height	0.0408064	0.0105462	1.04165	0.000109151	12743	180265	193008
	772.4	Rhabdomyolysis	symptoms	Standardized height	-0.0889805	0.0438414	0.914863	0.0423974	679	180265	180944
	772.6	Facial weakness	symptoms	Standardized height	-0.0202152	0.0678991	0.979988	0.765914	286	180265	180551
	781	Symptoms involving nervous and musculoskeletal systems	symptoms	Standardized height	0.0498175	0.0247819	1.05108	0.0444062	2138	213568	215706
	781.2	Abnormal posture	symptoms	Standardized height	0.152974	0.0729517	1.16529	0.0360004	241	213568	213809
	782.3	Edema	symptoms	Standardized height	0.127697	0.00748966	1.13621	3.51e-65	27946	172569	200515
	782.6	Pallor and flushing	symptoms	Standardized height	-0.00433107	0.064568	0.995678	0.94652	317	172569	172886
	783	Fever of unknown origin	symptoms	Standardized height	0.0459556	0.0152583	1.04703	0.00259658	5744	204389	210133
	785	Abdominal pain	symptoms	Standardized height	-0.0352274	0.00661763	0.965386	1.02e-07	37216	157319	194535
	788	Syncope and collapse	symptoms	Standardized height	0.0443933	0.0100022	1.04539	9.07e-06	14038	196523	210561
	789	Nausea and vomiting	symptoms	Standardized height	-0.0365659	0.0107214	0.964095	0.000648339	12071	193022	205093
	790	Nonspecific findings on examination of blood	symptoms	Standardized height	0.0144313	0.0428222	1.01454	0.736114	716	190205	190921
	790.6	Other abnormal blood chemistry	symptoms	Standardized height	0.027702	0.0113333	1.02809	0.0145133	10734	190205	200939
	791	Gangrene	symptoms	Standardized height	0.273391	0.0409713	1.31441	2.51e-11	776	220828	221604
	792	Abnormal Papanicolaou smear of cervix and cervical HPV	symptoms	Standardized height	-0.0298759	0.030367	0.970566	0.3252	1647	216191	217838
	792.1	Papanicolaou smear of cervix or vagina with atypical squamous cells	symptoms	Standardized height	-0.0370044	0.0501302	0.963672	0.460414	540	216191	216731
	794	Abnormal results of other function studies (bladder, pancreas, placenta, spleen, etc)	symptoms	Standardized height	0.137324	0.063142	1.1472	0.0296419	327	219247	219574
	796	Elevated prostate specific antigen [PSA]	symptoms	Standardized height	0.0183081	0.00863731	1.01848	0.0340357	24476	115162	139638
	797	Shock	symptoms	Standardized height	0.0181275	0.0552246	1.01829	0.742722	429	220750	221179
	797.1	Cardiogenic shock	symptoms	Standardized height	0.00767676	0.0766886	1.00771	0.920263	222	220750	220972
	798	Malaise and fatigue	symptoms	Standardized height	0.0502846	0.00796539	1.05157	2.74e-10	23585	173176	196761
	798.1	Chronic fatigue syndrome	symptoms	Standardized height	0.0510302	0.0332536	1.05235	0.124888	1176	173176	174352
