# Supplementary material for: A multi-population phenome-wide association study of genetically-predicted height in the Million Veteran Program
Source: PLoS Genet. 2022 Jun 2;18(6):e1010193. doi: 10.1371/journal.pgen.1010193 (PMC9162317; doi:10.1371/journal.pgen.1010193)
Supplement: S12 Table — (XLSX) [file pgen.1010193.s015.xlsx]

## Sheet: S12 Table
	S12 Table. Phenome-wide association study results for measured height in non-Hispanic Black individuals in MVP.
	Phecode	Description	Group	Exposure	Beta	SE	OR	P-value	n_cases	n_controls	n_total
	394	Rheumatic disease of the heart valves	circulatory system	Standardized height	-0.0437945	0.0499622	0.957151	0.38073	577	50512	51089
	395	Heart valve disorders	circulatory system	Standardized height	0.0125008	0.0250049	1.01258	0.617122	2407	50512	52919
	395.1	Nonrheumatic mitral valve disorders	circulatory system	Standardized height	0.0610042	0.0364656	1.0629	0.0943423	1088	50512	51600
	395.2	Nonrheumatic aortic valve disorders	circulatory system	Standardized height	-0.040976	0.0389933	0.959852	0.293329	966	50512	51478
	395.6	Heart valve replaced	circulatory system	Standardized height	0.0252802	0.0621677	1.0256	0.684269	367	50512	50879
	396	Abnormal heart sounds	circulatory system	Standardized height	-0.0362892	0.0317708	0.964361	0.253363	1443	50512	51955
	401	Hypertension	circulatory system	Standardized height	0.0278996	0.0141759	1.02829	0.0490561	45050	10604	55654
	401.1	Essential hypertension	circulatory system	Standardized height	0.0269431	0.014184	1.02731	0.057494	44909	10604	55513
	401.2	Hypertensive heart and/or renal disease	circulatory system	Standardized height	0.0907948	0.0214239	1.09504	2.26e-05	8176	10604	18780
	401.21	Hypertensive heart disease	circulatory system	Standardized height	0.0919306	0.0305212	1.09629	0.0025951	2210	10604	12814
	401.22	Hypertensive chronic kidney disease	circulatory system	Standardized height	0.103788	0.023635	1.10937	1.13e-05	6027	10604	16631
	401.3	Other hypertensive complications	circulatory system	Standardized height	0.0555999	0.0468387	1.05717	0.235208	737	10604	11341
	411	Ischemic Heart Disease	circulatory system	Standardized height	0.0309089	0.0129697	1.03139	0.0171648	11972	39473	51445
	411.1	Unstable angina (intermediate coronary syndrome)	circulatory system	Standardized height	0.0334796	0.0352075	1.03405	0.341644	1188	39473	40661
	411.2	Myocardial infarction	circulatory system	Standardized height	-0.028525	0.0231941	0.971878	0.218757	2900	39473	42373
	411.3	Angina pectoris	circulatory system	Standardized height	0.00171376	0.0258545	1.00172	0.947151	2281	39473	41754
	411.4	Coronary atherosclerosis	circulatory system	Standardized height	0.0244815	0.014485	1.02478	0.0910032	9053	39473	48526
	411.8	Other chronic ischemic heart disease, unspecified	circulatory system	Standardized height	0.0282277	0.0172617	1.02863	0.10199	5812	39473	45285
	414	Other forms of chronic heart disease	circulatory system	Standardized height	-0.0278887	0.0287196	0.972497	0.331515	1811	39473	41284
	415	Pulmonary heart disease	circulatory system	Standardized height	0.170678	0.0247958	1.18611	5.85e-12	2401	51410	53811
	415.1	Acute pulmonary heart disease	circulatory system	Standardized height	0.231099	0.0318245	1.25998	3.82e-13	1423	51410	52833
	415.11	Pulmonary embolism and infarction, acute	circulatory system	Standardized height	0.231494	0.031869	1.26048	3.76e-13	1419	51410	52829
	415.2	Chronic pulmonary heart disease	circulatory system	Standardized height	0.142442	0.0379912	1.15309	0.000177288	998	51410	52408
	415.21	Primary pulmonary hypertension	circulatory system	Standardized height	-0.12589	0.0712733	0.881712	0.0773453	281	51410	51691
	416	Cardiomegaly	circulatory system	Standardized height	0.13698	0.0325684	1.14681	2.6e-05	1360	51410	52770
	418	Nonspecific chest pain	circulatory system	Standardized height	0.0254947	0.0110526	1.02582	0.0210731	18263	31542	49805
	420	Carditis	circulatory system	Standardized height	0.0317311	0.0412505	1.03224	0.441757	833	52426	53259
	420.2	Pericarditis	circulatory system	Standardized height	0.0195458	0.0554007	1.01974	0.724233	458	52426	52884
	420.3	Endocarditis	circulatory system	Standardized height	0.0869993	0.0633214	1.0909	0.169463	350	52426	52776
	425	Cardiomyopathy	circulatory system	Standardized height	0.153541	0.0224852	1.16596	8.58e-12	2935	52426	55361
	425.1	Primary/intrinsic cardiomyopathies	circulatory system	Standardized height	0.158985	0.0232035	1.17232	7.3e-12	2748	52426	55174
	425.2	Secondary/extrinsic cardiomyopathies	circulatory system	Standardized height	0.269067	0.0622999	1.30874	1.57e-05	359	52426	52785
	426	Cardiac conduction disorders	circulatory system	Standardized height	0.0772378	0.0163746	1.0803	2.39e-06	6641	32339	38980
	426.2	Atrioventricular [AV] block	circulatory system	Standardized height	0.116218	0.0365433	1.12324	0.00147128	1165	32339	33504
	426.21	First degree AV block	circulatory system	Standardized height	0.141362	0.0544527	1.15184	0.00943041	500	32339	32839
	426.24	Atrioventricular block, complete	circulatory system	Standardized height	0.0696448	0.0586307	1.07213	0.23489	430	32339	32769
	426.3	Bundle branch block	circulatory system	Standardized height	0.142891	0.044892	1.1536	0.00145762	744	32339	33083
	426.31	Right bundle branch block	circulatory system	Standardized height	0.118192	0.0611763	1.12546	0.0533603	392	32339	32731
	426.32	Left bundle branch block	circulatory system	Standardized height	0.162429	0.0723148	1.17636	0.0246954	278	32339	32617
	426.7	Abnormal electrocardiogram [ECG] [EKG]	circulatory system	Standardized height	0.0446656	0.0205237	1.04568	0.0295338	3817	32339	36156
	426.9	Cardiac pacemaker/device in situ	circulatory system	Standardized height	0.142636	0.0291937	1.15331	1.03e-06	1809	32339	34148
	426.91	Cardiac pacemaker in situ	circulatory system	Standardized height	0.164327	0.0388276	1.1786	2.31e-05	1012	32339	33351
	426.92	Cardiac defibrillator in situ	circulatory system	Standardized height	0.184868	0.0357867	1.20306	2.39e-07	1154	32339	33493
	427	Cardiac dysrhythmias	circulatory system	Standardized height	0.0968285	0.0125043	1.10167	9.66e-15	13310	32339	45649
	427.1	Paroxysmal tachycardia, unspecified	circulatory system	Standardized height	0.22642	0.033996	1.2541	2.73e-11	1289	32339	33628
	427.11	Paroxysmal supraventricular tachycardia	circulatory system	Standardized height	0.184631	0.0526169	1.20277	0.000449862	521	32339	32860
	427.12	Paroxysmal ventricular tachycardia	circulatory system	Standardized height	0.238656	0.0452928	1.26954	1.37e-07	710	32339	33049
	427.2	Atrial fibrillation and flutter	circulatory system	Standardized height	0.308371	0.0218038	1.36121	2.06e-45	3557	32339	35896
	427.21	Atrial fibrillation	circulatory system	Standardized height	0.330918	0.0225069	1.39225	6.17e-49	3314	32339	35653
	427.22	Atrial flutter	circulatory system	Standardized height	0.314	0.0369913	1.36889	2.09e-17	1106	32339	33445
	427.3	Other specified cardiac dysrhythmias	circulatory system	Standardized height	0.0738067	0.0207628	1.0766	0.000378333	3856	32339	36195
	427.4	Cardiac arrest and ventricular fibrillation	circulatory system	Standardized height	0.030346	0.0768692	1.03081	0.693009	241	32339	32580
	427.5	Arrhythmia (cardiac) NOS	circulatory system	Standardized height	0.115446	0.0214588	1.12237	7.45e-08	3466	32339	35805
	427.6	Premature beats	circulatory system	Standardized height	0.151113	0.0455402	1.16313	0.00090593	705	32339	33044
	427.7	Tachycardia NOS	circulatory system	Standardized height	0.00957617	0.0302079	1.00962	0.751237	1635	32339	33974
	427.8	Sinoatrial node dysfunction (Bradycardia)	circulatory system	Standardized height	0.192561	0.0722584	1.21235	0.00770139	279	32339	32618
	427.9	Palpitations	circulatory system	Standardized height	0.108666	0.0267753	1.11479	4.94e-05	2116	32339	34455
	428	Congestive heart failure; nonhypertensive	circulatory system	Standardized height	0.0812038	0.0163265	1.08459	6.57e-07	6250	46817	53067
	428.1	Congestive heart failure (CHF) NOS	circulatory system	Standardized height	0.105284	0.0184494	1.11103	1.15e-08	4726	46817	51543
	428.2	Heart failure NOS	circulatory system	Standardized height	0.100181	0.0282277	1.10537	0.000386644	1867	46817	48684
	428.3	Heart failure with reduced EF [Systolic or combined heart failure]	circulatory system	Standardized height	0.142641	0.0232157	1.15332	8.04e-10	2816	46817	49633
	428.4	Heart failure with preserved EF [Diastolic heart failure]	circulatory system	Standardized height	0.029778	0.030483	1.03023	0.328633	1609	46817	48426
	429	Ill-defined descriptions and complications of heart disease	circulatory system	Standardized height	0.0994796	0.0366816	1.1046	0.0066883	1076	46817	47893
	429.2	Abnormal function study of cardiovascular system	circulatory system	Standardized height	0.138121	0.0524095	1.14811	0.00840352	516	46817	47333
	429.3	Symptoms involving cardiovascular system	circulatory system	Standardized height	0.0561435	0.0607487	1.05775	0.355386	388	46817	47205
	430	Intracranial hemorrhage	circulatory system	Standardized height	-0.086715	0.0558746	0.916938	0.120673	455	47720	48175
	433	Cerebrovascular disease	circulatory system	Standardized height	-0.0146579	0.0156124	0.985449	0.347799	6921	47720	54641
	433.1	Occlusion and stenosis of precerebral arteries	circulatory system	Standardized height	-0.0239564	0.032945	0.976328	0.467126	1382	47720	49102
	433.2	Occlusion of cerebral arteries	circulatory system	Standardized height	-0.0505976	0.0236872	0.950661	0.032673	2673	47720	50393
	433.21	Cerebral artery occlusion, with cerebral infarction	circulatory system	Standardized height	-0.0490749	0.0238822	0.95211	0.0398916	2626	47720	50346
	433.3	Cerebral ischemia	circulatory system	Standardized height	-0.00910361	0.0229817	0.990938	0.692014	2897	47720	50617
	433.31	Transient cerebral ischemia	circulatory system	Standardized height	-0.00230341	0.0231969	0.997699	0.920902	2836	47720	50556
	433.6	Acute, but ill-defined cerebrovascular disease	circulatory system	Standardized height	-0.0498678	0.0241932	0.951355	0.0392805	2580	47720	50300
	433.8	Late effects of cerebrovascular disease	circulatory system	Standardized height	-0.0524568	0.0261027	0.948895	0.0444702	2176	47720	49896
	440	Atherosclerosis	circulatory system	Standardized height	0.0686973	0.0264911	1.07111	0.00950815	2172	46677	48849
	440.2	Atherosclerosis of the extremities	circulatory system	Standardized height	0.063241	0.0287796	1.06528	0.0279902	1811	46677	48488
	440.21	Atherosclerosis of native arteries of the extremities with ulceration or gangrene	circulatory system	Standardized height	0.256447	0.0599191	1.29233	1.87e-05	397	46677	47074
	440.22	Atherosclerosis of native arteries of the extremities with intermittent claudication	circulatory system	Standardized height	0.00205306	0.0346334	1.00206	0.952729	1225	46677	47902
	442	Other aneurysm	circulatory system	Standardized height	0.20314	0.0328709	1.22524	6.41e-10	1377	46677	48054
	442.1	Aortic aneurysm	circulatory system	Standardized height	0.261422	0.0370018	1.29878	1.6e-12	1085	46677	47762
	442.11	Abdominal aortic aneurysm	circulatory system	Standardized height	0.222335	0.0447247	1.24899	6.65e-07	735	46677	47412
	443	Peripheral vascular disease	circulatory system	Standardized height	0.0622995	0.0194197	1.06428	0.00133636	4316	46677	50993
	443.8	Other specified peripheral vascular diseases	circulatory system	Standardized height	0.14349	0.0775399	1.15429	0.0642379	236	46677	46913
	443.9	Peripheral vascular disease, unspecified	circulatory system	Standardized height	0.0666978	0.0200855	1.06897	0.000897929	4032	46677	50709
	444	Arterial embolism and thrombosis	circulatory system	Standardized height	0.0781278	0.0566062	1.08126	0.167526	443	46677	47120
	444.1	Arterial embolism and thrombosis of lower extremity artery	circulatory system	Standardized height	0.110129	0.0788383	1.11642	0.162443	226	46677	46903
	447	Other disorders of arteries and arterioles	circulatory system	Standardized height	0.0348088	0.0531581	1.03542	0.512585	503	46677	47180
	450	Noninfectious disorders of lymphatic channels	circulatory system	Standardized height	0.228339	0.0598194	1.25651	0.000135007	396	57292	57688
	451	Phlebitis and thrombophlebitis	circulatory system	Standardized height	0.188085	0.048163	1.20694	9.42e-05	627	32810	33437
	451.2	Phlebitis and thrombophlebitis of lower extremities	circulatory system	Standardized height	0.259106	0.0782284	1.29577	0.000925742	235	32810	33045
	452	Other venous embolism and thrombosis	circulatory system	Standardized height	0.208622	0.0225199	1.23198	1.97e-20	3106	32810	35916
	452.2	Deep vein thrombosis [DVT]	circulatory system	Standardized height	0.218855	0.0290877	1.24465	5.31e-14	1781	32810	34591
	453	Chronic venous hypertension	circulatory system	Standardized height	0.55219	0.0798846	1.73705	4.77e-12	225	32810	33035
	454	Varicose veins	circulatory system	Standardized height	0.312179	0.030703	1.3664	2.76e-24	1599	32810	34409
	454.1	Varicose veins of lower extremity	circulatory system	Standardized height	0.358628	0.034699	1.43136	4.87e-25	1256	32810	34066
	454.11	Varicose veins of lower extremity, symptomtic	circulatory system	Standardized height	0.369625	0.045828	1.44719	7.3e-16	705	32810	33515
	455	Hemorrhoids	circulatory system	Standardized height	0.0225229	0.0148478	1.02278	0.129289	8131	32810	40941
	456	Chronic venous insufficiency [CVI]	circulatory system	Standardized height	0.358138	0.0276808	1.43066	2.74e-38	2053	32810	34863
	457	Encounter for long-term (current) use of anticoagulants, antithrombotics, aspirin	circulatory system	Standardized height	0.047512	0.0286125	1.04866	0.0968074	1871	32810	34681
	457.2	Encounter for long-term (current) use of antiplatelets/antithrombotics	circulatory system	Standardized height	0.00434801	0.0646143	1.00436	0.946349	344	32810	33154
	457.3	Encounter for long-term (current) use of aspirin	circulatory system	Standardized height	0.0242188	0.0320141	1.02451	0.449346	1474	32810	34284
	458	Hypotension	circulatory system	Standardized height	0.114122	0.020484	1.12089	2.53e-08	3700	47053	50753
	458.1	Orthostatic hypotension	circulatory system	Standardized height	0.215703	0.0359877	1.24073	2.05e-09	1124	47053	48177
	458.9	Hypotension NOS	circulatory system	Standardized height	0.0959147	0.0263478	1.10067	0.000272284	2136	47053	49189
	459	Other disorders of circulatory system	circulatory system	Standardized height	0.0381017	0.0293629	1.03884	0.19442	1692	47053	48745
	459.9	Circulatory disease NEC	circulatory system	Standardized height	-0.000471909	0.0318523	0.999528	0.988179	1430	47053	48483
	747	Cardiac and circulatory congenital anomalies	congenital anomalies	Standardized height	0.05644	0.0654752	1.05806	0.388685	328	57147	57475
	747.1	Cardiac congenital anomalies	congenital anomalies	Standardized height	-0.0133633	0.0786413	0.986726	0.865067	227	57147	57374
	751	Genitourinary congenital anomalies	congenital anomalies	Standardized height	0.0764179	0.0357257	1.07941	0.0324341	1115	54515	55630
	751.2	Congenital anomalies of urinary system	congenital anomalies	Standardized height	0.0849412	0.0398219	1.08865	0.0329223	898	54515	55413
	751.21	Cystic kidney disease	congenital anomalies	Standardized height	0.100315	0.0412508	1.10552	0.0150231	836	54515	55351
	754	Congenital musculoskeletal deformities of spine	congenital anomalies	Standardized height	-0.0206997	0.0732239	0.979513	0.777414	262	53494	53756
	755	Congenital anomalies of limbs	congenital anomalies	Standardized height	0.133519	0.0305786	1.14284	1.26e-05	1527	53494	55021
	755.1	Congenital deformities of feet	congenital anomalies	Standardized height	0.124083	0.0313394	1.13211	7.52e-05	1451	53494	54945
	681	Superficial cellulitis and abscess	dermatologic	Standardized height	0.100632	0.0138712	1.10587	4.03e-13	8859	40297	49156
	681.1	Cellulitis and abscess of fingers/toes	dermatologic	Standardized height	0.123093	0.0336793	1.13099	0.000257331	1275	40297	41572
	681.2	Cellulitis and abscess of face/neck	dermatologic	Standardized height	-0.094208	0.0569305	0.910093	0.0979673	435	40297	40732
	681.3	Cellulitis and abscess of arm/hand	dermatologic	Standardized height	-0.0160831	0.0489487	0.984046	0.742481	593	40297	40890
	681.5	Cellulitis and abscess of leg, except foot	dermatologic	Standardized height	0.215948	0.0353054	1.24104	9.56e-10	1163	40297	41460
	681.6	Cellulitis and abscess of foot, toe	dermatologic	Standardized height	0.413536	0.0600146	1.51215	5.56e-12	393	40297	40690
	681.7	Cellulitis and abscess of trunk	dermatologic	Standardized height	0.104935	0.0387421	1.11064	0.00675783	955	40297	41252
	686	Other local infections of skin and subcutaneous tissue	dermatologic	Standardized height	0.112999	0.0519035	1.11963	0.0294731	527	40297	40824
	686.1	Carbuncle and furuncle	dermatologic	Standardized height	0.068172	0.0385693	1.07055	0.0771413	961	40297	41258
	687.1	Rash and other nonspecific skin eruption	dermatologic	Standardized height	0.0241939	0.0179324	1.02449	0.177281	4947	36045	40992
	687.4	Disturbance of skin sensation	dermatologic	Standardized height	0.0222442	0.017269	1.02249	0.197712	5435	36045	41480
	689	Disorder of skin and subcutaneous tissue NOS	dermatologic	Standardized height	0.0616292	0.024614	1.06357	0.0122858	2420	50037	52457
	690	Erythematosquamous dermatosis	dermatologic	Standardized height	0.0165507	0.0288194	1.01669	0.565771	1751	45215	46966
	690.1	Seborrheic dermatitis	dermatologic	Standardized height	0.0111191	0.0290645	1.01118	0.702042	1721	45215	46936
	691	Congenital anomalies of skin	dermatologic	Standardized height	0.173039	0.0537343	1.18891	0.00128073	483	45215	45698
	694	Dyschromia and Vitiligo	dermatologic	Standardized height	0.0187119	0.0319994	1.01889	0.558711	1431	45215	46646
	694.1	Vitiligo	dermatologic	Standardized height	0.0121825	0.0720505	1.01226	0.865732	271	45215	45486
	694.2	Other dyschromia	dermatologic	Standardized height	0.0153475	0.0357923	1.01547	0.668074	1140	45215	46355
	695	Erythematous conditions	dermatologic	Standardized height	0.0403391	0.0228555	1.04116	0.0775702	2867	45215	48082
	695.4	Lupus (localized and systemic)	dermatologic	Standardized height	0.071789	0.0562908	1.07443	0.202195	460	44954	45414
	695.41	Cutaneous lupus erythematosus	dermatologic	Standardized height	0.066623	0.0709126	1.06889	0.347469	285	44954	45239
	695.42	Systemic lupus erythematosus	dermatologic	Standardized height	0.092244	0.0655011	1.09663	0.159048	341	44954	45295
	695.7	Prurigo and Lichen	dermatologic	Standardized height	0.0289556	0.029458	1.02938	0.325634	1669	45215	46884
	695.8	Other specified erythematous conditions	dermatologic	Standardized height	0.0569579	0.0585744	1.05861	0.33085	415	45215	45630
	696	Psoriasis and related disorders	dermatologic	Standardized height	0.0866548	0.0407443	1.09052	0.0334371	856	43940	44796
	696.4	Psoriasis	dermatologic	Standardized height	0.0903561	0.0436668	1.09456	0.0385259	745	43940	44685
	696.41	Psoriasis vulgaris	dermatologic	Standardized height	0.0897821	0.0442543	1.09394	0.0424809	725	43940	44665
	697	Sarcoidosis	dermatologic	Standardized height	0.0826092	0.0411018	1.08612	0.0444452	842	45215	46057
	698	Pruritus and related conditions	dermatologic	Standardized height	0.00462405	0.0264024	1.00463	0.860972	2093	52277	54370
	700	Corns and callosities	dermatologic	Standardized height	0.23117	0.0164671	1.26007	9.09e-45	6056	41519	47575
	701	Other hypertrophic and atrophic conditions of skin	dermatologic	Standardized height	0.175729	0.0171643	1.19211	1.34e-24	5479	41519	46998
	701.1	Keratoderma, acquired	dermatologic	Standardized height	0.207171	0.0240274	1.23019	6.56e-18	2622	41519	44141
	701.2	Scar conditions and fibrosis of skin	dermatologic	Standardized height	0.0278245	0.0532568	1.02822	0.601351	511	41519	42030
	701.4	Keloid scar	dermatologic	Standardized height	0.172973	0.0372528	1.18883	3.43e-06	1045	41519	42564
	702	Degenerative skin conditions and other dermatoses	dermatologic	Standardized height	0.149909	0.033754	1.16173	8.94e-06	1328	39639	40967
	702.2	Seborrheic keratosis	dermatologic	Standardized height	0.0768619	0.0358478	1.07989	0.0320235	1140	54112	55252
	703	Diseases of nail, NOS	dermatologic	Standardized height	0.195245	0.0183277	1.21561	1.69e-26	4824	41344	46168
	703.1	Ingrowing nail	dermatologic	Standardized height	0.1502	0.0235184	1.16207	1.7e-10	2722	41344	44066
	704	Diseases of hair and hair follicles	dermatologic	Standardized height	0.0612936	0.0208165	1.06321	0.0032351	3514	41344	44858
	704.1	Alopecia	dermatologic	Standardized height	0.107242	0.0422203	1.1132	0.0110833	853	41344	42197
	704.8	Other specified diseases of hair and hair follicles	dermatologic	Standardized height	0.066273	0.0237149	1.06852	0.00519687	2613	41344	43957
	705	Disorders of sweat glands	dermatologic	Standardized height	0.0831065	0.0423071	1.08666	0.0494883	793	42013	42806
	705.1	Dyshidrosis	dermatologic	Standardized height	0.00945505	0.0711244	1.0095	0.894243	279	42013	42292
	705.3	Hidradenitis	dermatologic	Standardized height	0.143406	0.0557774	1.1542	0.0101396	451	42013	42464
	705.8	Hyperhidrosis	dermatologic	Standardized height	-0.0516392	0.060863	0.949671	0.396187	378	42013	42391
	706	Diseases of sebaceous glands	dermatologic	Standardized height	0.0616781	0.0146172	1.06362	2.45e-05	7756	42013	49769
	706.1	Acne	dermatologic	Standardized height	0.0760139	0.0287968	1.07898	0.00829893	1810	42013	43823
	706.2	Sebaceous cyst	dermatologic	Standardized height	0.0765218	0.0206287	1.07953	0.000207684	3556	42013	45569
	706.8	Other specified diseases of sebaceous glands	dermatologic	Standardized height	0.0611263	0.0248954	1.06303	0.0140757	2407	42013	44420
	707	Chronic ulcer of skin	dermatologic	Standardized height	0.324586	0.0235368	1.38346	2.9e-43	2716	53715	56431
	707.1	Decubitus ulcer	dermatologic	Standardized height	0.278062	0.0427309	1.32057	7.65e-11	795	53715	54510
	707.2	Chronic ulcer of leg or foot	dermatologic	Standardized height	0.398976	0.0275017	1.4903	1.09e-47	1955	53715	55670
	707.3	Chronic ulcer of unspecified site	dermatologic	Standardized height	0.45216	0.047234	1.5717	1.04e-21	643	53715	54358
	709	Diffuse diseases of connective tissue	dermatologic	Standardized height	0.0816874	0.0627783	1.08512	0.193188	364	44894	45258
	939	Atopic/contact dermatitis due to other or unspecified	dermatologic	Standardized height	0.0259796	0.0141943	1.02632	0.0672066	8616	36939	45555
	520	Disorders of tooth development	digestive	Standardized height	-0.0242155	0.0514293	0.976075	0.637747	537	28365	28902
	520.1	Hereditary disturbances in tooth structure	digestive	Standardized height	0.0817357	0.0830538	1.08517	0.325052	206	28365	28571
	521	Diseases of hard tissues of teeth	digestive	Standardized height	0.059585	0.0113919	1.0614	1.69e-07	17381	28365	45746
	521.1	Dental caries	digestive	Standardized height	0.0594437	0.0114815	1.06125	2.25e-07	16980	28365	45345
	521.2	Dental abrasion, erosion and attrition	digestive	Standardized height	0.10152	0.0389318	1.10685	0.00911718	958	28365	29323
	522	Diseases of pulp and periapical tissues	digestive	Standardized height	0.119339	0.0203916	1.12675	4.85e-09	3820	28365	32185
	522.1	Pulpitis and necrosis of tooth pulp	digestive	Standardized height	0.144509	0.027211	1.15547	1.09e-07	2034	28365	30399
	522.5	Periapical abscess	digestive	Standardized height	0.0781942	0.0378852	1.08133	0.0390196	1006	28365	29371
	523	Gingival and periodontal diseases	digestive	Standardized height	0.0582085	0.0119733	1.05994	1.16e-06	14817	28365	43182
	523.1	Gingivitis	digestive	Standardized height	0.0962391	0.0211707	1.10102	5.47e-06	3531	28365	31896
	523.3	Periodontitis (acute or chronic)	digestive	Standardized height	0.0700421	0.0149665	1.07255	2.87e-06	8020	28365	36385
	523.31	Acute periodontitis	digestive	Standardized height	0.0681494	0.0161802	1.07053	2.53e-05	6591	28365	34956
	523.32	Chronic periodontitis	digestive	Standardized height	0.0959024	0.0255205	1.10065	0.000171376	2337	28365	30702
	524	Dentofacial anomalies, including malocclusion	digestive	Standardized height	0.100174	0.035618	1.10536	0.00491652	1160	28365	29525
	524.3	Anomalies of tooth position/malocclusion	digestive	Standardized height	0.144141	0.0459726	1.15505	0.00171635	686	28365	29051
	525	Other diseases of the teeth and supporting structures	digestive	Standardized height	0.05873	0.0114377	1.06049	2.82e-07	17139	28365	45504
	525.1	Loss of teeth or edentulism	digestive	Standardized height	0.0851325	0.0135738	1.08886	3.57e-10	10569	28365	38934
	525.2	Atrophy of edentulous alveolar ridge	digestive	Standardized height	0.141701	0.0484668	1.15223	0.00345926	614	28365	28979
	526	Diseases of the jaws	digestive	Standardized height	0.0165947	0.0325608	1.01673	0.610295	1405	28365	29770
	526.4	Temporomandibular joint disorders	digestive	Standardized height	0.0473417	0.0453297	1.04848	0.296307	715	28365	29080
	526.41	Temporomandibular joint disorder, unspecified	digestive	Standardized height	0.0485176	0.0488593	1.04971	0.320707	613	28365	28978
	527	Diseases of the salivary glands	digestive	Standardized height	0.0446914	0.0436338	1.04571	0.305723	748	51115	51863
	527.2	Sialoadenitis	digestive	Standardized height	0.0133841	0.0711178	1.01347	0.850723	280	51115	51395
	527.7	Disturbance of salivary secretion	digestive	Standardized height	0.0440598	0.0644348	1.04504	0.494108	340	51115	51455
	528	Diseases of the oral soft tissues, excluding lesions specific for gingiva and tongue	digestive	Standardized height	-0.0121793	0.0300116	0.987895	0.684874	1593	51115	52708
	528.1	Stomatitis and mucositis	digestive	Standardized height	-0.0161784	0.0822762	0.983952	0.844113	206	51115	51321
	528.3	Cellulitis and abscess of oral soft tissues	digestive	Standardized height	0.0464506	0.067629	1.04755	0.492181	303	51115	51418
	529	Diseases and other conditions of the tongue	digestive	Standardized height	0.0308921	0.0822162	1.03137	0.707109	207	51115	51322
	530	Diseases of esophagus	digestive	Standardized height	-0.0200906	0.0108041	0.98011	0.0629511	20779	29409	50188
	530.1	Esophagitis, GERD and related diseases	digestive	Standardized height	-0.0204505	0.0108756	0.979757	0.0600532	20281	29409	49690
	530.11	GERD	digestive	Standardized height	-0.0217557	0.0110024	0.978479	0.0480024	19556	29409	48965
	530.13	Barrett's esophagus	digestive	Standardized height	0.00196754	0.0690078	1.00197	0.977254	296	29409	29705
	530.14	Reflux esophagitis	digestive	Standardized height	-0.0299757	0.0368431	0.970469	0.415872	1070	29409	30479
	530.2	Esophageal bleeding (varices/hemorrhage)	digestive	Standardized height	0.0797367	0.0620702	1.083	0.198925	364	29409	29773
	530.3	Stricture and stenosis of esophagus	digestive	Standardized height	-0.0314205	0.0663039	0.969068	0.635581	324	29409	29733
	530.9	Heartburn	digestive	Standardized height	-0.000574982	0.0594536	0.999425	0.992284	400	29409	29809
	531	Peptic ulcer (excl. esophageal)	digestive	Standardized height	-0.00327845	0.0252158	0.996727	0.896554	2306	54102	56408
	531.1	Hemorrhage from gastrointestinal ulcer	digestive	Standardized height	-0.00771022	0.0823578	0.992319	0.925412	207	54102	54309
	531.2	Gastric ulcer	digestive	Standardized height	-0.0241416	0.0574275	0.976147	0.674205	430	54102	54532
	531.3	Duodenal ulcer	digestive	Standardized height	0.0490421	0.0703633	1.05026	0.485812	284	54102	54386
	531.4	Peptic ulcer, site unspecified	digestive	Standardized height	-0.0127645	0.0308337	0.987317	0.678889	1517	54102	55619
	532	Dysphagia	digestive	Standardized height	-0.0440348	0.0185075	0.956921	0.017346	4985	29409	34394
	535	Gastritis and duodenitis	digestive	Standardized height	0.00489911	0.0215528	1.00491	0.820185	3228	45884	49112
	535.1	Acute gastritis	digestive	Standardized height	0.124527	0.0692581	1.13261	0.0721743	291	45884	46175
	535.2	Atrophic gastritis	digestive	Standardized height	0.0635042	0.0711975	1.06556	0.372422	277	45884	46161
	535.6	Duodenitis	digestive	Standardized height	-0.0419667	0.078132	0.958902	0.591181	229	45884	46113
	535.8	Other specified gastritis	digestive	Standardized height	-0.0187334	0.0599065	0.981441	0.7545	393	45884	46277
	535.9	Gastritis and duodenitis, NOS	digestive	Standardized height	-0.0219484	0.0341009	0.978291	0.519815	1234	45884	47118
	536	Disorders of function of stomach	digestive	Standardized height	-0.0123051	0.0264254	0.98777	0.641463	2109	45884	47993
	536.3	Gastroparesis	digestive	Standardized height	0.00625618	0.0608659	1.00628	0.918133	383	45884	46267
	536.8	Dyspepsia and other specified disorders of function of stomach	digestive	Standardized height	-0.0184194	0.0297063	0.981749	0.535225	1651	45884	47535
	537	Other disorders of stomach and duodenum	digestive	Standardized height	0.0342466	0.0447057	1.03484	0.443649	716	45884	46600
	539	Bariatric surgery	digestive	Standardized height	0.165505	0.0768175	1.17999	0.0311993	241	57757	57998
	540	Appendiceal conditions	digestive	Standardized height	-0.00524785	0.0626753	0.994766	0.93327	353	57656	58009
	540.1	Appendicitis	digestive	Standardized height	-0.0033644	0.0649708	0.996641	0.958701	328	57656	57984
	540.11	Acute appendicitis	digestive	Standardized height	-0.0319007	0.0726567	0.968603	0.660617	262	57656	57918
	550	Abdominal hernia	digestive	Standardized height	-0.0274443	0.0159612	0.972929	0.0855334	6254	48254	54508
	550.1	Inguinal hernia	digestive	Standardized height	-0.0414737	0.0224444	0.959375	0.0646254	2981	48254	51235
	550.2	Diaphragmatic hernia	digestive	Standardized height	-0.023217	0.0311092	0.97705	0.455483	1512	48254	49766
	550.4	Umbilical hernia	digestive	Standardized height	0.020644	0.0345306	1.02086	0.549942	1185	48254	49439
	550.5	Ventral hernia	digestive	Standardized height	-0.0408617	0.0445219	0.959962	0.358729	719	48254	48973
	550.6	Incisional hernia	digestive	Standardized height	-0.023023	0.0621991	0.97724	0.711271	367	48254	48621
	555	Inflammatory bowel disease and other gastroenteritis and colitis	digestive	Standardized height	0.0481425	0.0536569	1.04932	0.369597	490	38712	39202
	555.1	Regional enteritis	digestive	Standardized height	0.0528468	0.0781944	1.05427	0.499143	229	38712	38941
	555.2	Ulcerative colitis	digestive	Standardized height	0.0147762	0.066911	1.01489	0.825222	314	38712	39026
	558	Noninfectious gastroenteritis	digestive	Standardized height	0.0417634	0.0283006	1.04265	0.140022	1828	38712	40540
	560	Intestinal obstruction without mention of hernia	digestive	Standardized height	0.0353922	0.0395766	1.03603	0.371176	931	38712	39643
	560.1	Paralytic ileus	digestive	Standardized height	0.0782611	0.0725445	1.0814	0.280676	269	38712	38981
	560.4	Other intestinal obstruction	digestive	Standardized height	0.027493	0.0503648	1.02787	0.58515	570	38712	39282
	561	Symptoms involving digestive system	digestive	Standardized height	0.000180898	0.0453695	1.00018	0.996819	701	38712	39413
	562	Diverticulosis and diverticulitis	digestive	Standardized height	0.029022	0.0187565	1.02945	0.12179	4700	38712	43412
	562.1	Diverticulosis	digestive	Standardized height	0.0363446	0.019814	1.03701	0.0666102	4174	38712	42886
	562.2	Diverticulitis	digestive	Standardized height	-0.0995854	0.0448862	0.905213	0.0265127	713	38712	39425
	564	Functional digestive disorders	digestive	Standardized height	0.0187919	0.0310406	1.01897	0.544915	1555	38712	40267
	564.1	Irritable Bowel Syndrome	digestive	Standardized height	-0.00123041	0.035512	0.99877	0.972361	1190	38712	39902
	565	Anal and rectal conditions	digestive	Standardized height	0.0628916	0.0253131	1.06491	0.0129716	2259	50489	52748
	565.1	Anal and rectal polyp	digestive	Standardized height	0.0677739	0.0707784	1.07012	0.338289	281	50489	50770
	567	Peritonitis and retroperitoneal infections	digestive	Standardized height	0.0996355	0.0809725	1.10477	0.218515	212	50489	50701
	568	Other disorders of peritoneum	digestive	Standardized height	0.101291	0.0771503	1.1066	0.189216	238	50489	50727
	569	Other disorders of intestine	digestive	Standardized height	0.0432927	0.0543172	1.04424	0.425431	482	50489	50971
	571	Chronic liver disease and cirrhosis	digestive	Standardized height	0.0166649	0.0223031	1.0168	0.45494	2978	44240	47218
	571.5	Other chronic nonalcoholic liver disease	digestive	Standardized height	0.0204517	0.022909	1.02066	0.371998	2811	44240	47051
	571.51	Cirrhosis of liver without mention of alcohol	digestive	Standardized height	0.0122022	0.027275	1.01228	0.654604	1950	44240	46190
	571.8	Liver abscess and sequelae of chronic liver disease	digestive	Standardized height	-0.0260739	0.0568366	0.974263	0.646412	431	44240	44671
	572	Ascites (non malignant)	digestive	Standardized height	-0.0240274	0.058156	0.976259	0.679494	413	44240	44653
	573	Other disorders of liver	digestive	Standardized height	0.0129455	0.0399413	1.01303	0.745852	893	44240	45133
	573.3	Hepatomegaly	digestive	Standardized height	0.153082	0.0641237	1.16542	0.0169734	338	44240	44578
	573.5	Jaundice (not of newborn)	digestive	Standardized height	-0.0284232	0.0816999	0.971977	0.727917	206	44240	44446
	573.6	Nonspecific elevation of levels of transaminase or lactic acid dehydrogenase [LDH]	digestive	Standardized height	0.0027798	0.0468301	1.00278	0.952666	636	44240	44876
	573.7	Abnormal results of function study of liver	digestive	Standardized height	-0.0268292	0.0204246	0.973528	0.188991	3569	44240	47809
	573.9	Abnormal serum enzyme levels	digestive	Standardized height	-0.00168312	0.0435442	0.998318	0.969167	739	44240	44979
	574	Cholelithiasis and cholecystitis	digestive	Standardized height	0.0617145	0.0284178	1.06366	0.0298796	1804	54258	56062
	574.1	Cholelithiasis	digestive	Standardized height	0.0496672	0.0312952	1.05092	0.1125	1480	54258	55738
	574.12	Cholelithiasis with other cholecystitis	digestive	Standardized height	0.0722681	0.0837716	1.07494	0.388313	201	54258	54459
	574.3	Cholecystitis without cholelithiasis	digestive	Standardized height	-0.00961603	0.0548935	0.99043	0.860941	472	54258	54730
	575	Other biliary tract disease	digestive	Standardized height	-0.0693964	0.0443644	0.932957	0.117762	722	54258	54980
	575.7	Other disorders of gallbladder	digestive	Standardized height	-0.114794	0.0780105	0.89155	0.141151	232	54258	54490
	577	Diseases of pancreas	digestive	Standardized height	-0.0414719	0.0277203	0.959376	0.134632	1871	55345	57216
	577.1	Acute pancreatitis	digestive	Standardized height	-0.0177706	0.0334903	0.982386	0.595682	1262	55345	56607
	577.2	Chronic pancreatitis	digestive	Standardized height	-0.0660983	0.0460977	0.936039	0.151608	658	55345	56003
	577.3	Cyst and pseudocyst of pancreas	digestive	Standardized height	-0.000427514	0.0717525	0.999573	0.995246	273	55345	55618
	578	Gastrointestinal hemorrhage	digestive	Standardized height	-0.0174622	0.014074	0.982689	0.214701	8650	40831	49481
	578.1	Hematemesis	digestive	Standardized height	-0.132301	0.0689685	0.876078	0.0550764	295	40831	41126
	578.2	Blood in stool	digestive	Standardized height	-0.0237926	0.0191479	0.976488	0.214026	4251	40831	45082
	578.8	Hemorrhage of rectum and anus	digestive	Standardized height	-0.0143501	0.0225456	0.985752	0.524456	2947	40831	43778
	578.9	Hemorrhage of gastrointestinal tract	digestive	Standardized height	-0.020462	0.029203	0.979746	0.483502	1738	40831	42569
	579	Other symptoms involving abdomen and pelvis	digestive	Standardized height	-0.0108831	0.0478056	0.989176	0.819917	633	40831	41464
	579.8	Nonspecific abnormal findings in stool contents	digestive	Standardized height	0.00958578	0.0347035	1.00963	0.78238	1198	40831	42029
	240	Simple and unspecified goiter	endocrine/metabolic	Standardized height	0.152009	0.0474084	1.16417	0.00134417	650	49881	50531
	241	Nontoxic nodular goiter	endocrine/metabolic	Standardized height	0.135993	0.0263958	1.14567	2.58e-07	2172	49881	52053
	241.1	Nontoxic uninodular goiter	endocrine/metabolic	Standardized height	0.134107	0.0305377	1.14352	1.13e-05	1594	49881	51475
	241.2	Nontoxic multinodular goiter	endocrine/metabolic	Standardized height	0.147968	0.0385372	1.15948	0.000123226	994	49881	50875
	242	Thyrotoxicosis with or without goiter	endocrine/metabolic	Standardized height	0.0841794	0.0354769	1.08782	0.0176541	1154	49881	51035
	242.1	Graves' disease	endocrine/metabolic	Standardized height	0.0799702	0.0557022	1.08325	0.151095	458	49881	50339
	242.3	Exophthalmos	endocrine/metabolic	Standardized height	-0.0153074	0.073807	0.984809	0.835699	258	49881	50139
	244	Hypothyroidism	endocrine/metabolic	Standardized height	0.0962912	0.0216699	1.10108	8.85e-06	3281	49881	53162
	244.1	Secondary hypothyroidism	endocrine/metabolic	Standardized height	0.141168	0.0490153	1.15162	0.00397572	595	49881	50476
	244.4	Hypothyroidism NOS	endocrine/metabolic	Standardized height	0.0945539	0.0223486	1.09917	2.33e-05	3070	49881	52951
	246	Other disorders of thyroid	endocrine/metabolic	Standardized height	0.0345163	0.0475536	1.03512	0.467937	643	49881	50524
	246.7	Abnormal results of function study of thyroid	endocrine/metabolic	Standardized height	0.0192086	0.0588891	1.01939	0.744286	410	49881	50291
	249	Secondary diabetes mellitus	endocrine/metabolic	Standardized height	0.164452	0.0354418	1.17875	3.48e-06	1154	25597	26751
	250	Diabetes mellitus	endocrine/metabolic	Standardized height	0.0453173	0.0110297	1.04636	3.98e-05	24249	25597	49846
	250.1	Type 1 diabetes	endocrine/metabolic	Standardized height	0.114801	0.0228343	1.12165	4.97e-07	3073	25597	28670
	250.13	Type 1 diabetes with ophthalmic manifestations	endocrine/metabolic	Standardized height	0.06709	0.073205	1.06939	0.359422	261	25597	25858
	250.14	Type 1 diabetes with neurological manifestations	endocrine/metabolic	Standardized height	0.254835	0.0645482	1.29025	7.88e-05	337	25597	25934
	250.2	Type 2 diabetes	endocrine/metabolic	Standardized height	0.0460633	0.0110496	1.04714	3.06e-05	24117	25597	49714
	250.21	Type 2 diabetes with ketoacidosis	endocrine/metabolic	Standardized height	0.051361	0.0618128	1.0527	0.406024	362	25597	25959
	250.22	Type 2 diabetes with renal manifestations	endocrine/metabolic	Standardized height	0.108358	0.0223055	1.11445	1.19e-06	3357	25597	28954
	250.23	Type 2 diabetes with ophthalmic manifestations	endocrine/metabolic	Standardized height	0.0769905	0.0200653	1.08003	0.000124549	4280	25597	29877
	250.24	Type 2 diabetes with neurological manifestations	endocrine/metabolic	Standardized height	0.206339	0.0169753	1.22917	5.38e-34	6560	25597	32157
	250.25	Diabetes type 2 with peripheral circulatory disorders	endocrine/metabolic	Standardized height	0.255372	0.0429843	1.29094	2.83e-09	797	25597	26394
	250.3	Insulin pump user	endocrine/metabolic	Standardized height	0.122389	0.0207549	1.13019	3.7e-09	3805	25597	29402
	250.4	Abnormal glucose	endocrine/metabolic	Standardized height	0.0365103	0.0147632	1.03718	0.0133962	8629	25597	34226
	250.41	Impaired fasting glucose	endocrine/metabolic	Standardized height	0.033417	0.0205137	1.03398	0.103311	3819	25597	29416
	250.42	Other abnormal glucose	endocrine/metabolic	Standardized height	0.0458248	0.0181667	1.04689	0.0116538	5046	25597	30643
	250.6	Polyneuropathy in diabetes	endocrine/metabolic	Standardized height	0.291293	0.0251406	1.33816	4.82e-31	2543	25597	28140
	250.7	Diabetic retinopathy	endocrine/metabolic	Standardized height	0.0398841	0.0199449	1.04069	0.0455308	4404	26794	31198
	251.1	Hypoglycemia	endocrine/metabolic	Standardized height	-0.0227614	0.0393099	0.977496	0.562573	947	23331	24278
	252	Disorders of parathyroid gland	endocrine/metabolic	Standardized height	-0.0103242	0.0413182	0.989729	0.802687	839	49034	49873
	252.1	Hyperparathyroidism	endocrine/metabolic	Standardized height	-0.0170548	0.0432752	0.98309	0.693506	764	49034	49798
	253	Disorders of the pituitary gland and its hypothalamic control	endocrine/metabolic	Standardized height	0.0463313	0.0439581	1.04742	0.291889	727	49034	49761
	253.4	Anterior pituitary disorders	endocrine/metabolic	Standardized height	0.0685846	0.0695553	1.07099	0.324111	283	49034	49317
	255	Disorders of adrenal glands	endocrine/metabolic	Standardized height	0.0572306	0.0404943	1.0589	0.157567	862	49034	49896
	255.1	Adrenal hyperfunction	endocrine/metabolic	Standardized height	0.109202	0.0661429	1.11539	0.0987394	318	49034	49352
	255.12	Hyperaldosteronism	endocrine/metabolic	Standardized height	0.122981	0.069572	1.13086	0.0771152	287	49034	49321
	257	Testicular dysfunction	endocrine/metabolic	Standardized height	0.123688	0.0263499	1.13166	2.68e-06	2065	49034	51099
	257.1	Testicular hypofunction	endocrine/metabolic	Standardized height	0.12589	0.0272713	1.13416	3.91e-06	1921	49034	50955
	260	Protein-calorie malnutrition	endocrine/metabolic	Standardized height	0.0451382	0.0307361	1.04617	0.141949	1575	37831	39406
	260.2	severe protein-calorie malnutrition	endocrine/metabolic	Standardized height	0.151772	0.0799276	1.16389	0.0575818	220	37831	38051
	260.3	Adult failure to thrive	endocrine/metabolic	Standardized height	-0.0752898	0.0663323	0.927475	0.256359	330	37831	38161
	260.6	Anorexia	endocrine/metabolic	Standardized height	-0.0198445	0.0636236	0.980351	0.755113	354	37831	38185
	261	Vitamin deficiency	endocrine/metabolic	Standardized height	0.0072791	0.0124833	1.00731	0.559821	11871	37831	49702
	261.2	Vitamin B-complex deficiencies	endocrine/metabolic	Standardized height	0.0637003	0.0267152	1.06577	0.0171058	2094	37831	39925
	261.4	Vitamin D deficiency	endocrine/metabolic	Standardized height	-0.00485037	0.0132643	0.995161	0.71461	10155	37831	47986
	263	Other nutritional deficiency	endocrine/metabolic	Standardized height	-0.0541962	0.0754813	0.947246	0.472752	245	37831	38076
	269	Proteinuria	endocrine/metabolic	Standardized height	0.0356793	0.0266602	1.03632	0.180798	2033	52280	54313
	270	Disorders of protein plasma/amino-acid transport and metabolism	endocrine/metabolic	Standardized height	-0.00983315	0.0338503	0.990215	0.771442	1259	52280	53539
	270.2	Disorders of amino-acid metabolism	endocrine/metabolic	Standardized height	-0.0621816	0.0721353	0.939712	0.38868	267	52280	52547
	270.3	Disorders of plasma protein metabolism	endocrine/metabolic	Standardized height	0.02065	0.0387133	1.02086	0.593751	964	52280	53244
	270.32	Paraproteinemia	endocrine/metabolic	Standardized height	0.0396457	0.0433129	1.04044	0.360017	769	52280	53049
	271	Disorders of carbohydrate transport and metabolism	endocrine/metabolic	Standardized height	0.0577871	0.0545218	1.05949	0.289194	470	56927	57397
	271.3	Intestinal disaccharidase deficiencies and disaccharide malabsorption	endocrine/metabolic	Standardized height	0.0683931	0.0596796	1.07079	0.251793	391	56927	57318
	272	Disorders of lipoid metabolism	endocrine/metabolic	Standardized height	-0.0130457	0.0115562	0.987039	0.258943	37776	16430	54206
	272.1	Hyperlipidemia	endocrine/metabolic	Standardized height	-0.0129464	0.0115604	0.987137	0.26276	37725	16430	54155
	272.11	Hypercholesterolemia	endocrine/metabolic	Standardized height	-0.0415135	0.0166512	0.959336	0.0126622	8713	16430	25143
	272.12	Hyperglyceridemia	endocrine/metabolic	Standardized height	-0.0281698	0.0310302	0.972223	0.363975	1586	16430	18016
	272.13	Mixed hyperlipidemia	endocrine/metabolic	Standardized height	0.0130915	0.0170724	1.01318	0.443188	7552	16430	23982
	272.9	Unspecified disorder of lipoid metabolism	endocrine/metabolic	Standardized height	0.0468879	0.0752411	1.048	0.533174	247	16430	16677
	274	Gout and other crystal arthropathies	endocrine/metabolic	Standardized height	0.043743	0.0157117	1.04471	0.00536748	6648	49671	56319
	274.1	Gout	endocrine/metabolic	Standardized height	0.0427452	0.0158686	1.04367	0.00706639	6491	49671	56162
	274.11	Gouty arthropathy	endocrine/metabolic	Standardized height	0.0679942	0.0283185	1.07036	0.0163479	1823	49671	51494
	274.2	Crystal arthropathies	endocrine/metabolic	Standardized height	0.0296667	0.0797219	1.03011	0.709798	223	49671	49894
	275	Disorders of mineral metabolism	endocrine/metabolic	Standardized height	0.00815899	0.0224842	1.00819	0.716697	2943	52393	55336
	275.3	Disorders of magnesium metabolism	endocrine/metabolic	Standardized height	0.039341	0.0400556	1.04013	0.326022	885	52393	53278
	275.5	Disorders of calcium/phosphorus metabolism	endocrine/metabolic	Standardized height	-0.0140671	0.036984	0.986031	0.703681	1042	52393	53435
	275.51	Hypocalcemia	endocrine/metabolic	Standardized height	-0.0624796	0.0694142	0.939432	0.368068	292	52393	52685
	275.53	Disorders of phosphorus metabolism	endocrine/metabolic	Standardized height	-0.0172962	0.0506402	0.982853	0.732689	547	52393	52940
	275.6	Hypercalcemia	endocrine/metabolic	Standardized height	-0.0385415	0.0421281	0.962192	0.360263	811	52393	53204
	276	Disorders of fluid, electrolyte, and acid-base balance	endocrine/metabolic	Standardized height	0.0165646	0.0133827	1.0167	0.215805	10042	40718	50760
	276.1	Electrolyte imbalance	endocrine/metabolic	Standardized height	-0.000387981	0.0151473	0.999612	0.979565	7389	40718	48107
	276.11	Hyperosmolality and/or hypernatremia	endocrine/metabolic	Standardized height	-0.0768503	0.0841811	0.926029	0.361287	200	40718	40918
	276.12	Hyposmolality and/or hyponatremia	endocrine/metabolic	Standardized height	-0.0261516	0.0347912	0.974187	0.452249	1191	40718	41909
	276.13	Hyperpotassemia	endocrine/metabolic	Standardized height	-0.0313665	0.0279374	0.96912	0.261548	1929	40718	42647
	276.14	Hypopotassemia	endocrine/metabolic	Standardized height	0.00454071	0.0192994	1.00455	0.813993	4195	40718	44913
	276.4	Acid-base balance disorder	endocrine/metabolic	Standardized height	-0.0178121	0.033488	0.982346	0.594799	1291	40718	42009
	276.41	Acidosis	endocrine/metabolic	Standardized height	-0.0251875	0.0366529	0.975127	0.491963	1071	40718	41789
	276.5	Hypovolemia	endocrine/metabolic	Standardized height	0.0537423	0.0234485	1.05521	0.02191	2763	40718	43481
	276.6	Fluid overload	endocrine/metabolic	Standardized height	0.0458743	0.050819	1.04694	0.366685	553	40718	41271
	277.5	Other disorders of lipoid metabolism	endocrine/metabolic	Standardized height	-0.00692368	0.04052	0.9931	0.864325	857	54219	55076
	277.7	Dysmetabolic syndrome X	endocrine/metabolic	Standardized height	0.0428435	0.0574834	1.04377	0.456078	422	54219	54641
	278	Overweight, obesity and other hyperalimentation	endocrine/metabolic	Standardized height	0.0298191	0.0103113	1.03027	0.00382944	26928	26111	53039
	278.1	Obesity	endocrine/metabolic	Standardized height	0.0331065	0.0105779	1.03366	0.00174947	24368	26111	50479
	278.11	Morbid obesity	endocrine/metabolic	Standardized height	0.0582194	0.0159022	1.05995	0.000251143	7104	26111	33215
	278.4	Abnormal weight gain	endocrine/metabolic	Standardized height	0.0700698	0.0642576	1.07258	0.275514	347	26111	26458
	279.7	Other immunological findings	endocrine/metabolic	Standardized height	-0.000498669	0.081172	0.999501	0.995098	215	57095	57310
	580	Nephritis; nephrosis; renal sclerosis	genitourinary	Standardized height	0.0733882	0.0322461	1.07615	0.0228533	1393	38210	39603
	580.1	Glomerulonephritis	genitourinary	Standardized height	-0.0583091	0.0604249	0.943358	0.334553	383	38210	38593
	580.2	Nephrotic syndrome without mention of glomerulonephritis	genitourinary	Standardized height	-0.0456333	0.0707002	0.955392	0.518637	280	38210	38490
	580.3	Nephritis and nephropathy without mention of glomerulonephritis	genitourinary	Standardized height	0.135195	0.0394047	1.14476	0.000601495	920	38210	39130
	580.31	Nephritis and nephropathy in diseases classified elsewhere	genitourinary	Standardized height	0.133827	0.0479497	1.14319	0.00525485	618	38210	38828
	580.32	Nephritis and nephropathy with pathological lesion	genitourinary	Standardized height	0.0929783	0.0667731	1.09744	0.163786	312	38210	38522
	585	Renal failure	genitourinary	Standardized height	0.0560127	0.0127096	1.05761	1.05e-05	12767	38210	50977
	585.1	Acute renal failure	genitourinary	Standardized height	0.0430363	0.0172505	1.04398	0.0126034	5693	38210	43903
	585.2	Renal failure NOS	genitourinary	Standardized height	0.0558957	0.0287445	1.05749	0.0518266	1807	38210	40017
	585.3	Chronic renal failure [CKD]	genitourinary	Standardized height	0.0660721	0.0144119	1.0683	4.55e-06	9282	38210	47492
	585.31	Renal dialysis	genitourinary	Standardized height	0.0381592	0.0336076	1.0389	0.256194	1284	38210	39494
	585.32	End stage renal disease	genitourinary	Standardized height	0.0290232	0.0282601	1.02945	0.304419	1853	38210	40063
	585.33	Chronic Kidney Disease, Stage III	genitourinary	Standardized height	0.0275765	0.0184382	1.02796	0.134752	5097	38210	43307
	585.34	Chronic Kidney Disease, Stage IV	genitourinary	Standardized height	0.067222	0.0290641	1.06953	0.0207287	1785	38210	39995
	585.4	Chronic kidney disease, Stage I or II	genitourinary	Standardized height	0.0528956	0.0286466	1.05432	0.0648217	1808	38210	40018
	586	Other disorders of the kidney and ureters	genitourinary	Standardized height	0.060302	0.0204232	1.06216	0.00315085	3912	38210	42122
	586.2	Cyst of kidney, acquired	genitourinary	Standardized height	0.0620506	0.0365966	1.06402	0.0899751	1102	38210	39312
	587	Kidney replaced by transpant	genitourinary	Standardized height	0.0286692	0.0578207	1.02908	0.620014	416	38210	38626
	588	Disorders resulting from impaired renal function	genitourinary	Standardized height	0.014617	0.0318622	1.01472	0.646408	1447	38210	39657
	588.1	Renal osteodystrophy	genitourinary	Standardized height	0.0232183	0.0741001	1.02349	0.754025	254	38210	38464
	588.2	Secondary hyperparathyroidism (of renal origin)	genitourinary	Standardized height	0.0128689	0.0352314	1.01295	0.714912	1168	38210	39378
	589	Abnormal results of function study of kidney	genitourinary	Standardized height	0.0736652	0.0754777	1.07645	0.329071	245	38210	38455
	590	Pyelonephritis	genitourinary	Standardized height	0.112304	0.0693961	1.11885	0.105596	298	38098	38396
	591	Urinary tract infection	genitourinary	Standardized height	0.0855012	0.0163089	1.08926	1.58e-07	6591	38098	44689
	592	Cystitis and urethritis	genitourinary	Standardized height	-0.00423698	0.0391918	0.995772	0.913909	939	38098	39037
	592.1	Cystitis	genitourinary	Standardized height	-0.0312922	0.0573647	0.969192	0.585413	448	38098	38546
	592.2	Urethritis and urethral syndrome	genitourinary	Standardized height	0.0259605	0.0567409	1.0263	0.647292	433	38098	38531
	593	Hematuria	genitourinary	Standardized height	0.0985444	0.0178844	1.10356	3.59e-08	5138	38098	43236
	593.1	Gross hematuria	genitourinary	Standardized height	0.112985	0.0304688	1.11961	0.000208735	1604	38098	39702
	593.2	Microscopic hematuria	genitourinary	Standardized height	0.0504831	0.0266187	1.05178	0.0578905	2093	38098	40191
	594	Urinary calculus	genitourinary	Standardized height	-0.0200515	0.0246617	0.980148	0.416182	2408	53676	56084
	594.1	Calculus of kidney	genitourinary	Standardized height	-0.0128171	0.0268278	0.987265	0.632824	2021	53676	55697
	594.3	Calculus of ureter	genitourinary	Standardized height	-0.0152951	0.0523853	0.984821	0.770307	514	53676	54190
	595	Hydronephrosis	genitourinary	Standardized height	-0.00118072	0.0504209	0.99882	0.981317	558	53676	54234
	596	Other disorders of bladder	genitourinary	Standardized height	0.0263565	0.024587	1.02671	0.283733	2470	51818	54288
	596.1	Bladder neck obstruction	genitourinary	Standardized height	-0.0362779	0.0526363	0.964372	0.490687	517	51818	52335
	596.5	Functional disorders of bladder	genitourinary	Standardized height	0.0502683	0.0317702	1.05155	0.113593	1438	51818	53256
	597	Other disorders of urethra and urinary tract	genitourinary	Standardized height	-0.00543585	0.0442	0.994579	0.90212	728	51818	52546
	597.1	Urethral stricture (not specified as infectious)	genitourinary	Standardized height	-0.0191999	0.0470404	0.980983	0.683157	640	51818	52458
	599	Other symptoms/disorders or the urinary system	genitourinary	Standardized height	0.0279612	0.0131463	1.02836	0.033426	10898	38857	49755
	599.1	Urinary obstruction	genitourinary	Standardized height	0.0703049	0.0677847	1.07284	0.299652	310	38857	39167
	599.2	Retention of urine	genitourinary	Standardized height	0.0909406	0.0280137	1.0952	0.0011692	1958	38857	40815
	599.3	Dysuria	genitourinary	Standardized height	0.0632466	0.0330179	1.06529	0.0554256	1318	38857	40175
	599.4	Urinary incontinence	genitourinary	Standardized height	0.0655478	0.0213324	1.06774	0.00212138	3561	38857	42418
	599.5	Frequency of urination and polyuria	genitourinary	Standardized height	0.0361513	0.0192551	1.03681	0.0604511	4348	38857	43205
	599.8	Other symptoms involving urinary system	genitourinary	Standardized height	0.0291992	0.0379098	1.02963	0.441164	999	38857	39856
	599.9	Other abnormality of urination	genitourinary	Standardized height	0.000143782	0.0291768	1.00014	0.996068	1732	38857	40589
	600	Hyperplasia of prostate	genitourinary	Standardized height	0.0382872	0.014051	1.03903	0.00643259	13545	32749	46294
	601	Inflammatory diseases of prostate	genitourinary	Standardized height	0.0414538	0.0218377	1.04232	0.0576609	3434	32749	36183
	601.1	Prostatitis	genitourinary	Standardized height	0.0160703	0.0298095	1.0162	0.589819	1729	32749	34478
	601.11	Acute prostatitis	genitourinary	Standardized height	0.0676863	0.0702214	1.07003	0.335097	281	32749	33030
	601.12	Chronic prostatitis	genitourinary	Standardized height	0.0169119	0.0463749	1.01706	0.715351	671	32749	33420
	601.3	Orchitis and epididymitis	genitourinary	Standardized height	0.0431942	0.0346324	1.04414	0.212318	1215	32749	33964
	601.4	Balanoposthitis	genitourinary	Standardized height	-0.00746482	0.0634507	0.992563	0.906347	343	32749	33092
	602	Other disorders of prostate	genitourinary	Standardized height	0.0437297	0.0489093	1.0447	0.371269	616	32749	33365
	603	Other disorders of testis	genitourinary	Standardized height	0.0497104	0.0388161	1.05097	0.200312	999	22813	23812
	603.1	Hydrocele	genitourinary	Standardized height	0.043293	0.0428157	1.04424	0.311946	814	22813	23627
	604	Disorders of penis	genitourinary	Standardized height	0.0503686	0.0353343	1.05166	0.154016	1192	22813	24005
	604.1	Redundant prepuce and phimosis/BXO	genitourinary	Standardized height	0.0462822	0.047274	1.04737	0.32757	640	22813	23453
	605	Erectile dysfunction [ED]	genitourinary	Standardized height	0.0857011	0.0129438	1.08948	3.57e-11	21458	22813	44271
	608	Other disorders of male genital organs	genitourinary	Standardized height	0.0535346	0.0323352	1.05499	0.0977999	1434	22813	24247
	609	Male infertility and abnormal spermatozoa	genitourinary	Standardized height	0.24403	0.0766621	1.27638	0.00145663	229	22813	23042
	610	Benign mammary dysplasias	genitourinary	Standardized height	-0.0758899	0.0552154	0.926918	0.169307	577	52798	53375
	610.1	Cystic mastopathy	genitourinary	Standardized height	-0.115153	0.0716643	0.89123	0.108091	333	52798	53131
	611	Abnormal findings on mammogram or breast exam	genitourinary	Standardized height	-0.00805938	0.034987	0.991973	0.817817	1456	52798	54254
	611.1	Abnormal mammogram	genitourinary	Standardized height	0.0410651	0.0609651	1.04192	0.500576	468	52798	53266
	611.3	Lump or mass in breast	genitourinary	Standardized height	-0.015894	0.0401636	0.984232	0.692304	1014	52798	53812
	612	Breast conditions, congenital or relating to hormones	genitourinary	Standardized height	0.0191215	0.0360961	1.01931	0.596292	1122	52798	53920
	612.2	Hypertrophy of breast (Gynecomastia)	genitourinary	Standardized height	0.0417355	0.0372714	1.04262	0.262811	1041	52798	53839
	613	Other nonmalignant breast conditions	genitourinary	Standardized height	-0.098377	0.0433306	0.906307	0.0231846	862	56015	56877
	613.5	Mastodynia	genitourinary	Standardized height	-0.20108	0.071436	0.817847	0.00488033	307	56015	56322
	614	Inflammatory diseases of female pelvic organs	genitourinary	Standardized height	-0.0245384	0.0335512	0.97576	0.464553	2171	54466	56637
	614.5	Inflammatory disease of cervix, vagina, and vulva	genitourinary	Standardized height	-0.0399883	0.0343579	0.960801	0.244475	2030	54466	56496
	614.52	Vaginitis and vulvovaginitis	genitourinary	Standardized height	-0.0548173	0.0355456	0.946658	0.123033	1850	54466	56316
	615	Endometriosis	genitourinary	Standardized height	0.0677128	0.0819285	1.07006	0.408528	238	54466	54704
	619	Noninflammatory female genital disorders	genitourinary	Standardized height	-0.0343719	0.040175	0.966212	0.392244	1165	55731	56896
	619.2	Disorders of uterus, NEC	genitourinary	Standardized height	-0.00220078	0.0535128	0.997802	0.967195	612	55731	56343
	619.4	Noninflammatory disorders of vagina	genitourinary	Standardized height	0.0324979	0.0762934	1.03303	0.670138	272	55731	56003
	624	Symptoms involving female genital tract	genitourinary	Standardized height	-0.000153436	0.0881573	0.999847	0.998611	201	55815	56016
	624.9	stress incontinence, female	genitourinary	Standardized height	0.0691339	0.074146	1.07158	0.351129	289	55815	56104
	625	Pain and other symptoms associated with female genital organs	genitourinary	Standardized height	-0.0742663	0.0504992	0.928424	0.141387	672	55815	56487
	626	Disorders of menstruation and other abnormal bleeding from female genital tract	genitourinary	Standardized height	0.00274224	0.036418	1.00275	0.939977	2399	52800	55199
	626.1	Irregular menstrual cycle/bleeding	genitourinary	Standardized height	0.0079723	0.0386575	1.008	0.836612	1883	52800	54683
	626.11	Absent or infrequent menstruation	genitourinary	Standardized height	-0.1551	0.0833149	0.856329	0.0626574	245	52800	53045
	626.12	Excessive or frequent menstruation	genitourinary	Standardized height	0.0562403	0.0456391	1.05785	0.217843	1077	52800	53877
	626.13	Irregular menstrual cycle	genitourinary	Standardized height	-0.0368371	0.0703492	0.963833	0.600534	346	52800	53146
	626.2	Dysmenorrhea	genitourinary	Standardized height	-0.080869	0.0576935	0.922315	0.161005	596	52800	53396
	627	Menopausal and postmenopausal disorders	genitourinary	Standardized height	-0.0251854	0.0394224	0.975129	0.522914	2240	52800	55040
	627.1	Postmenopausal bleeding	genitourinary	Standardized height	0.0605368	0.08115	1.06241	0.455675	264	52800	53064
	627.2	Symptomatic menopause	genitourinary	Standardized height	-0.0463002	0.0440317	0.954755	0.29302	1572	52800	54372
	627.22	Need for Hormone replacement therapy (postmenopausal)	genitourinary	Standardized height	-0.0911562	0.0910035	0.912875	0.3165	212	52800	53012
	627.3	Postmenopausal atrophic vaginitis	genitourinary	Standardized height	-0.0884452	0.0848618	0.915353	0.297307	268	52800	53068
	628	Ovarian cyst	genitourinary	Standardized height	0.0435664	0.0605493	1.04453	0.471821	497	52800	53297
	275.1	Disorders of iron metabolism	hematopoietic	Standardized height	0.188262	0.081783	1.20715	0.0213366	208	52393	52601
	280	Iron deficiency anemias	hematopoietic	Standardized height	-0.00917085	0.0173677	0.990871	0.59747	5685	34869	40554
	280.1	Iron deficiency anemias, unspecified or not due to blood loss	hematopoietic	Standardized height	-0.00904534	0.0178443	0.990995	0.612223	5326	34869	40195
	280.2	Iron deficiency anemia secondary to blood loss (chronic)	hematopoietic	Standardized height	-0.129945	0.0501173	0.878144	0.0095193	586	34869	35455
	281	Other deficiency anemia	hematopoietic	Standardized height	0.0549202	0.0314329	1.05646	0.0805996	1506	34869	36375
	281.1	Megaloblastic anemia	hematopoietic	Standardized height	0.0721331	0.0392571	1.0748	0.0661432	947	34869	35816
	281.12	Other vitamin B12 deficiency anemia	hematopoietic	Standardized height	0.0339675	0.0434943	1.03455	0.434824	770	34869	35639
	281.9	Deficiency anemias	hematopoietic	Standardized height	0.0215018	0.0524096	1.02173	0.681613	521	34869	35390
	282	Hereditary hemolytic anemias	hematopoietic	Standardized height	-0.0272459	0.0347732	0.973122	0.433314	1196	34869	36065
	282.5	Sickle cell anemia	hematopoietic	Standardized height	-0.0609352	0.0487953	0.940884	0.21174	600	34869	35469
	282.8	Other hemoglobinopathies	hematopoietic	Standardized height	-0.024237	0.0604845	0.976054	0.68863	387	34869	35256
	282.9	Other hereditary hemolytic anemias	hematopoietic	Standardized height	-0.0306388	0.0743953	0.969826	0.680459	250	34869	35119
	284	Aplastic anemia	hematopoietic	Standardized height	0.0521858	0.0526743	1.05357	0.32182	516	34869	35385
	284.1	Pancytopenia	hematopoietic	Standardized height	0.0762558	0.0592532	1.07924	0.198113	406	34869	35275
	285	Other anemias	hematopoietic	Standardized height	0.00999672	0.0121924	1.01005	0.412263	14057	34869	48926
	285.1	Acute posthemorrhagic anemia	hematopoietic	Standardized height	0.0736411	0.05997	1.07642	0.21946	395	34869	35264
	285.2	Anemia of chronic disease	hematopoietic	Standardized height	0.0391464	0.0239277	1.03992	0.101834	2752	34869	37621
	285.21	Anemia in chronic kidney disease	hematopoietic	Standardized height	0.0115752	0.0292279	1.01164	0.69208	1768	34869	36637
	285.22	Anemia in neoplastic disease	hematopoietic	Standardized height	0.103259	0.0835792	1.10878	0.216658	204	34869	35073
	286	Coagulation defects	hematopoietic	Standardized height	0.219347	0.0344047	1.24526	1.82e-10	1230	48156	49386
	286.2	Encounter for long-term (current) use of anticoagulants	hematopoietic	Standardized height	0.235096	0.0173799	1.26503	1.08e-41	5312	48156	53468
	286.7	Other and unspecified coagulation defects	hematopoietic	Standardized height	0.302923	0.0517336	1.35381	4.76e-09	534	48156	48690
	286.8	Hypercoagulable state	hematopoietic	Standardized height	0.190908	0.0779945	1.21035	0.0143769	232	48156	48388
	286.81	Primary hypercoagulable state	hematopoietic	Standardized height	0.208266	0.080704	1.23154	0.00986229	216	48156	48372
	286.9	Abnormal coagulation profile	hematopoietic	Standardized height	0.0847465	0.0603505	1.08844	0.160248	396	48156	48552
	287	Purpura and other hemorrhagic conditions	hematopoietic	Standardized height	0.0106266	0.0287983	1.01068	0.712128	1777	48156	49933
	287.3	Thrombocytopenia	hematopoietic	Standardized height	0.0130267	0.0292628	1.01311	0.656201	1718	48156	49874
	288	Diseases of white blood cells	hematopoietic	Standardized height	-0.0695318	0.0297359	0.932831	0.0193711	1641	47228	48869
	288.1	Decreased white blood cell count	hematopoietic	Standardized height	0.0209372	0.0311212	1.02116	0.501098	1484	47228	48712
	288.11	Neutropenia	hematopoietic	Standardized height	-0.00133229	0.0404198	0.998669	0.973705	870	47228	48098
	288.2	Elevated white blood cell count	hematopoietic	Standardized height	-0.135312	0.0388081	0.873443	0.000489023	953	47228	48181
	289	Other diseases of blood and blood-forming organs	hematopoietic	Standardized height	0.017586	0.0557344	1.01774	0.752358	454	47228	47682
	289.4	Lymphadenitis	hematopoietic	Standardized height	0.0606899	0.0300627	1.06257	0.0435102	1591	47228	48819
	8	Intestinal infection	infectious diseases	Standardized height	-0.000291412	0.0406695	0.999709	0.994283	856	54975	55831
	8.5	Bacterial enteritis	infectious diseases	Standardized height	-0.0194222	0.0602871	0.980765	0.74733	389	54975	55364
	8.52	Intestinal infection due to C. difficile	infectious diseases	Standardized height	-0.0235314	0.0719823	0.976743	0.743739	273	54975	55248
	10	Tuberculosis	infectious diseases	Standardized height	0.0590657	0.0466688	1.06084	0.205644	648	47325	47973
	38	Septicemia	infectious diseases	Standardized height	0.0720011	0.0283109	1.07466	0.0109832	1827	47325	49152
	38.3	Bacteremia	infectious diseases	Standardized height	0.0691651	0.0421088	1.07161	0.10048	804	47325	48129
	41	Bacterial infection NOS	infectious diseases	Standardized height	0.0626871	0.0198445	1.06469	0.00158354	3843	47325	51168
	41.1	Staphylococcus infections	infectious diseases	Standardized height	0.0883836	0.0371818	1.09241	0.0174509	1026	47325	48351
	41.11	Methicillin sensitive Staphylococcus aureus	infectious diseases	Standardized height	0.145247	0.053923	1.15633	0.00706842	483	47325	47808
	41.12	Methicillin resistant Staphylococcus aureus	infectious diseases	Standardized height	0.0475043	0.058118	1.04865	0.413713	414	47325	47739
	41.2	Streptococcus infection	infectious diseases	Standardized height	0.219765	0.0724446	1.24578	0.00241689	267	47325	47592
	41.4	E. coli	infectious diseases	Standardized height	0.157627	0.0694008	1.17073	0.0231312	296	47325	47621
	41.8	H. pylori	infectious diseases	Standardized height	-0.00182427	0.0376488	0.998177	0.961354	1011	47325	48336
	53	Herpes zoster	infectious diseases	Standardized height	0.0759671	0.0348856	1.07893	0.0294353	1181	39373	40554
	53.1	Herpes zoster with nervous system complications	infectious diseases	Standardized height	0.151959	0.0786675	1.16411	0.0534014	227	39373	39600
	54	Herpes simplex	infectious diseases	Standardized height	-0.0331088	0.0300598	0.967433	0.270709	1623	39373	40996
	70	Viral hepatitis	infectious diseases	Standardized height	0.0223322	0.0149072	1.02258	0.134113	7481	39373	46854
	70.2	Viral hepatitis B	infectious diseases	Standardized height	0.0466885	0.0385625	1.0478	0.226002	945	39373	40318
	70.3	Viral hepatitis C	infectious diseases	Standardized height	0.0181605	0.0154567	1.01833	0.240024	6880	39373	46253
	70.4	Chronic hepatitis	infectious diseases	Standardized height	-0.0526661	0.0544138	0.948697	0.333104	474	39373	39847
	70.9	Hepatitis NOS	infectious diseases	Standardized height	-0.0403011	0.0485411	0.9605	0.4064	595	39373	39968
	71	Human immunodeficiency virus [HIV] disease	infectious diseases	Standardized height	-0.053294	0.028384	0.948101	0.0604352	1776	39373	41149
	71.1	HIV infection, symptomatic	infectious diseases	Standardized height	-0.0486229	0.0285408	0.95254	0.0884508	1755	39373	41128
	78	Viral warts & HPV	infectious diseases	Standardized height	0.0766298	0.0274143	1.07964	0.00518589	1914	39373	41287
	79	Viral infection	infectious diseases	Standardized height	0.0250229	0.0436452	1.02534	0.566424	739	39373	40112
	80	Postoperative infection	infectious diseases	Standardized height	0.110518	0.053569	1.11686	0.0391028	489	55946	56435
	81	Infection/inflammation of internal prosthetic device; implant; and graft	infectious diseases	Standardized height	0.0755675	0.0515119	1.0785	0.142379	528	55946	56474
	90	Sexually transmitted infections (not HIV or hepatitis)	infectious diseases	Standardized height	0.00735122	0.0294417	1.00738	0.802829	1632	54450	56082
	110	Dermatophytosis / Dermatomycosis	infectious diseases	Standardized height	0.110625	0.0113011	1.11698	1.26e-22	17856	31035	48891
	110.1	Dermatophytosis	infectious diseases	Standardized height	0.112711	0.0114816	1.11931	9.54e-23	17104	31035	48139
	110.11	Dermatophytosis of nail	infectious diseases	Standardized height	0.155501	0.0128647	1.16824	1.23e-33	12663	31035	43698
	110.12	Althete's foot	infectious diseases	Standardized height	0.0520946	0.0194199	1.05348	0.00730667	4233	31035	35268
	110.13	Dermatophytosis of the body	infectious diseases	Standardized height	0.144874	0.0467261	1.15589	0.00193194	650	31035	31685
	110.2	Dermatomycoses	infectious diseases	Standardized height	0.12294	0.0381775	1.13082	0.00128089	983	31035	32018
	112	Candidiasis	infectious diseases	Standardized height	0.0789424	0.0326196	1.08214	0.0155167	1476	31035	32511
	117	Mycoses	infectious diseases	Standardized height	0.210561	0.0625298	1.23437	0.000758878	362	31035	31397
	131	Protozoan infection	infectious diseases	Standardized height	0.0275137	0.0656492	1.0279	0.675141	349	53350	53699
	136	Other infectious and parasitic diseases	infectious diseases	Standardized height	0.0384151	0.0523055	1.03916	0.462682	511	53350	53861
	980	Encounter for long-term (current) use of antibiotics	infectious diseases	Standardized height	-0.011287	0.0623746	0.988776	0.856403	361	57163	57524
	800	Fracture of lower limb	injuries & poisonings	Standardized height	0.0777184	0.0320852	1.08082	0.0154246	1389	49181	50570
	800.1	Fracture of neck of femur	injuries & poisonings	Standardized height	0.104703	0.0716866	1.11038	0.144135	274	49181	49455
	800.3	Fracture of tibia and fibula	injuries & poisonings	Standardized height	0.0500424	0.0497941	1.05132	0.314903	567	49181	49748
	801	Fracture of ankle and foot	injuries & poisonings	Standardized height	0.0595845	0.0275853	1.0614	0.0307721	1909	49181	51090
	801.1	Fracture of foot	injuries & poisonings	Standardized height	0.0182917	0.0375949	1.01846	0.626579	1008	49181	50189
	803	Fracture of upper limb	injuries & poisonings	Standardized height	0.00152418	0.0361676	1.00153	0.966385	1087	49181	50268
	803.1	Fracture of humerus	injuries & poisonings	Standardized height	-0.0777796	0.0754556	0.925168	0.302635	247	49181	49428
	803.2	Fracture of radius and ulna	injuries & poisonings	Standardized height	0.0214586	0.0517632	1.02169	0.678469	526	49181	49707
	804	Fracture of hand or wrist	injuries & poisonings	Standardized height	0.0286773	0.0345393	1.02909	0.40638	1182	49181	50363
	805	Fracture of vertebral column without mention of spinal cord injury	injuries & poisonings	Standardized height	0.029345	0.0646849	1.02978	0.650073	335	49181	49516
	807	Fracture of ribs	injuries & poisonings	Standardized height	0.0201199	0.0619204	1.02032	0.745232	366	49181	49547
	809	Fracture of unspecified bones	injuries & poisonings	Standardized height	0.0470632	0.0404383	1.04819	0.244494	867	49181	50048
	817	Concussion	injuries & poisonings	Standardized height	-0.240314	0.0668005	0.786381	0.000321299	310	54082	54392
	819	Skull and face fracture and other intercranial injury	injuries & poisonings	Standardized height	-0.076159	0.0282817	0.926669	0.00708401	1787	54082	55869
	830	Dislocation	injuries & poisonings	Standardized height	0.189698	0.0263622	1.20888	6.21e-13	2092	48706	50798
	835	Internal derangement of knee	injuries & poisonings	Standardized height	0.165664	0.020269	1.18018	3e-16	3676	48706	52382
	836	Traumatic arthropathy	injuries & poisonings	Standardized height	0.180183	0.0392822	1.19744	4.5e-06	917	48706	49623
	840	Sprains and strains	injuries & poisonings	Standardized height	0.048506	0.0161754	1.0497	0.00271096	6205	38757	44962
	840.2	Rotator cuff (capsule) sprain	injuries & poisonings	Standardized height	0.0478146	0.0325778	1.04898	0.142184	1370	38757	40127
	840.3	Joint/ligament sprain	injuries & poisonings	Standardized height	0.0806119	0.0474924	1.08395	0.0896282	630	38757	39387
	841	Sprains and strains of back and neck	injuries & poisonings	Standardized height	0.012945	0.0270455	1.01303	0.632198	2019	38757	40776
	842	Other sprains and strains	injuries & poisonings	Standardized height	-0.0365196	0.0362438	0.964139	0.313643	1098	38757	39855
	850	Hemorrhage or hematoma complicating a procedure	injuries & poisonings	Standardized height	0.102544	0.0501277	1.10799	0.0407907	562	53204	53766
	854	Complications of cardiac/vascular device, implant, and graft	injuries & poisonings	Standardized height	0.0539137	0.0469944	1.05539	0.251284	640	53204	53844
	858	Complication of internal orthopedic device	injuries & poisonings	Standardized height	0.101134	0.0446901	1.10642	0.0236352	706	53204	53910
	859	Complication due to other implant and internal device	injuries & poisonings	Standardized height	-0.0464829	0.0752477	0.954581	0.536752	249	53204	53453
	870	Open wounds of head; neck; and trunk	injuries & poisonings	Standardized height	0.0706092	0.0314285	1.07316	0.0246615	1457	48370	49827
	870.1	Open wound or laceration of eye or eyelid	injuries & poisonings	Standardized height	0.0619203	0.0684989	1.06388	0.366017	300	48370	48670
	871	Open wounds of extremities	injuries & poisonings	Standardized height	0.209453	0.0280083	1.233	7.53e-14	1841	48370	50211
	871.2	Open wound of finger(s)	injuries & poisonings	Standardized height	-0.00212639	0.0652308	0.997876	0.973995	330	48370	48700
	871.3	Open wound of foot except toe(s) alone	injuries & poisonings	Standardized height	0.393071	0.0707858	1.48152	2.81e-08	280	48370	48650
	872	Traumatic amputation	injuries & poisonings	Standardized height	0.238004	0.0545741	1.26871	1.29e-05	474	48370	48844
	874	Complication of amputation stump	injuries & poisonings	Standardized height	0.320565	0.0813059	1.37791	8.06e-05	213	48370	48583
	875	Non-healing surgical wound	injuries & poisonings	Standardized height	0.182413	0.0569625	1.20011	0.00136319	436	48370	48806
	907	Injuries to the nervous system	injuries & poisonings	Standardized height	0.160724	0.0445972	1.17436	0.000313484	704	56436	57140
	911	Blister	injuries & poisonings	Standardized height	0.181567	0.0735016	1.1991	0.0135019	259	57080	57339
	912	Insect bite	injuries & poisonings	Standardized height	0.0710661	0.0531354	1.07365	0.181075	498	55299	55797
	916	Contusion	injuries & poisonings	Standardized height	0.0174881	0.0243385	1.01764	0.472427	2483	50160	52643
	930	Allergic reaction to food	injuries & poisonings	Standardized height	-0.134664	0.0783656	0.87401	0.0857234	235	36939	37174
	946	Anaphylactic shock NOS	injuries & poisonings	Standardized height	0.00991028	0.0423887	1.00996	0.815144	793	36939	37732
	947	Urticaria	injuries & poisonings	Standardized height	-0.0243177	0.0390629	0.975976	0.533595	957	36939	37896
	949	Allergies, other	injuries & poisonings	Standardized height	0.0199811	0.0295267	1.02018	0.498587	1704	36939	38643
	960	Poisoning by antibiotics	injuries & poisonings	Standardized height	0.137654	0.0793066	1.14758	0.0826127	224	49854	50078
	969	Poisoning by psychotropic agents	injuries & poisonings	Standardized height	-0.0379381	0.0604207	0.962773	0.53007	380	49854	50234
	972	Poisoning by agents primarily affecting the cardiovascular system	injuries & poisonings	Standardized height	0.030272	0.0811143	1.03073	0.708998	213	49854	50067
	977	Personal history of allergy to medicinal agents	injuries & poisonings	Standardized height	-0.0698549	0.0745849	0.932529	0.348974	256	49854	50110
	979	Adverse drug events and drug allergies	injuries & poisonings	Standardized height	-0.0197144	0.0403346	0.980479	0.625004	877	49854	50731
	990	Effects radiation NOS	injuries & poisonings	Standardized height	0.0992183	0.0479893	1.10431	0.038686	619	54792	55411
	994	Sepsis and SIRS	injuries & poisonings	Standardized height	0.0669007	0.040579	1.06919	0.099219	861	56031	56892
	994.2	Sepsis	injuries & poisonings	Standardized height	0.049999	0.0443458	1.05127	0.25954	719	56031	56750
	290	Delirium dementia and amnestic and other cognitive disorders	mental disorders	Standardized height	-0.0680809	0.026896	0.934185	0.0113653	2214	45289	47503
	290.1	Dementias	mental disorders	Standardized height	-0.124507	0.0324903	0.882932	0.000127043	1516	45289	46805
	290.11	Alzheimer's disease	mental disorders	Standardized height	-0.0557579	0.0773049	0.945768	0.470742	256	45289	45545
	290.16	Vascular dementia	mental disorders	Standardized height	-0.122474	0.0562475	0.884729	0.0294498	471	45289	45760
	290.2	Delirium due to conditions classified elsewhere	mental disorders	Standardized height	0.0856326	0.0677984	1.08941	0.206572	306	45289	45595
	290.3	Other persistent mental disorders due to conditions classified elsewhere	mental disorders	Standardized height	-0.0792766	0.0237534	0.923784	0.000845414	2662	45289	47951
	291	Other specified nonpsychotic and/or transient mental disorders	mental disorders	Standardized height	-0.0218183	0.0415144	0.978418	0.599195	813	45289	46102
	291.4	Specific nonpsychotic mental disorders due to brain damage	mental disorders	Standardized height	0.000986473	0.0590634	1.00099	0.986674	396	45289	45685
	291.8	Alteration of consciousness	mental disorders	Standardized height	0.0526774	0.0719383	1.05409	0.464011	271	45289	45560
	292	Neurological disorders	mental disorders	Standardized height	-0.0593993	0.0173207	0.94233	0.000604968	5285	45289	50574
	292.1	Aphasia/speech disturbance	mental disorders	Standardized height	0.00530556	0.0329584	1.00532	0.872111	1322	45289	46611
	292.11	Aphasia	mental disorders	Standardized height	-0.0250345	0.0671257	0.975276	0.709186	312	45289	45601
	292.2	Mild cognitive impairment	mental disorders	Standardized height	-0.0712149	0.0364953	0.931262	0.051016	1100	45289	46389
	292.3	Memory loss	mental disorders	Standardized height	-0.103173	0.0327844	0.901971	0.00164941	1355	45289	46644
	292.4	Altered mental status	mental disorders	Standardized height	-0.0540391	0.0348406	0.947395	0.120892	1203	45289	46492
	292.6	Hallucinations	mental disorders	Standardized height	-0.16471	0.0684464	0.84814	0.0161104	297	45289	45586
	293.1	Swelling, mass, or lump in head and neck [Space-occupying lesion, intracranial NOS]	mental disorders	Standardized height	-0.00195792	0.0349101	0.998044	0.955274	1173	54268	55441
	295	Schizophrenia and other psychotic disorders	mental disorders	Standardized height	-0.022297	0.0184385	0.97795	0.226563	5712	15405	21117
	295.1	Schizophrenia	mental disorders	Standardized height	-0.0155173	0.0217352	0.984602	0.475273	3719	15405	19124
	295.2	Paranoid disorders	mental disorders	Standardized height	-0.0529424	0.0549082	0.948435	0.334947	478	15405	15883
	295.3	Psychosis	mental disorders	Standardized height	-0.0323147	0.0225222	0.968202	0.151346	3414	15405	18819
	296	Mood disorders	mental disorders	Standardized height	0.0226085	0.0119656	1.02287	0.0588293	29446	15405	44851
	296.1	Bipolar	mental disorders	Standardized height	0.0241439	0.0219387	1.02444	0.271109	3866	15405	19271
	296.2	Depression	mental disorders	Standardized height	0.0221082	0.0120811	1.02235	0.0672529	27909	15405	43314
	296.22	Major depressive disorder	mental disorders	Standardized height	0.0229368	0.0134185	1.0232	0.0873886	17464	15405	32869
	297	Suicidal ideation or attempt	mental disorders	Standardized height	-0.0127024	0.0221347	0.987378	0.566056	3683	15405	19088
	297.1	Suicidal ideation	mental disorders	Standardized height	-0.0247606	0.0236984	0.975543	0.296106	3119	15405	18524
	297.2	Suicide or self-inflicted injury	mental disorders	Standardized height	-0.0104526	0.0483631	0.989602	0.828889	628	15405	16033
	300	Anxiety, phobic and dissociative disorders	mental disorders	Standardized height	0.0205309	0.0122542	1.02074	0.0938539	26188	15405	41593
	300.1	Anxiety disorder	mental disorders	Standardized height	0.0104529	0.0144326	1.01051	0.468909	13467	15405	28872
	300.11	Generalized anxiety disorder	mental disorders	Standardized height	-0.00548694	0.0253018	0.994528	0.828318	2731	15405	18136
	300.12	Agorophobia, social phobia, and panic disorder	mental disorders	Standardized height	0.0464667	0.032118	1.04756	0.147967	1592	15405	16997
	300.13	Phobia	mental disorders	Standardized height	0.234357	0.0798302	1.2641	0.00332808	223	15405	15628
	300.3	Obsessive-compulsive disorders	mental disorders	Standardized height	-0.0783217	0.0720963	0.924667	0.277325	282	15405	15687
	300.4	Dysthymic disorder	mental disorders	Standardized height	0.000244843	0.020553	1.00024	0.990495	4393	15405	19798
	300.8	Acute reaction to stress	mental disorders	Standardized height	0.0465346	0.047594	1.04763	0.328203	658	15405	16063
	300.9	Posttraumatic stress disorder	mental disorders	Standardized height	0.0320622	0.0134195	1.03258	0.016884	17077	15405	32482
	301	Personality disorders	mental disorders	Standardized height	0.0118214	0.0233409	1.01189	0.61253	3229	15405	18634
	301.2	Antisocial/borderline personality disorder	mental disorders	Standardized height	-0.0145793	0.0343805	0.985526	0.671524	1338	15405	16743
	302	Sexual and gender identity disorders	mental disorders	Standardized height	0.068085	0.0423345	1.07046	0.107778	816	15405	16221
	302.1	Decreased libido	mental disorders	Standardized height	0.224669	0.0799219	1.25191	0.00493714	222	15405	15627
	303	Psychogenic and somatoform disorders	mental disorders	Standardized height	0.0748922	0.0310846	1.07777	0.015983	1655	15405	17060
	303.4	Somatoform disorder	mental disorders	Standardized height	0.0844611	0.0325401	1.08813	0.00944249	1493	15405	16898
	304	Adjustment reaction	mental disorders	Standardized height	0.0126382	0.0150507	1.01272	0.40107	11195	15405	26600
	306	Other mental disorder	mental disorders	Standardized height	0.0318429	0.0178527	1.03236	0.0744818	6376	15405	21781
	306.9	Tension headache	mental disorders	Standardized height	-0.00246379	0.070301	0.997539	0.972043	295	15405	15700
	312	Conduct disorders	mental disorders	Standardized height	-0.00507989	0.0355282	0.994933	0.886305	1114	54660	55774
	312.3	Impulse control disorder	mental disorders	Standardized height	0.00946248	0.0384017	1.00951	0.805367	950	54660	55610
	313	Pervasive developmental disorders	mental disorders	Standardized height	0.0528354	0.0551444	1.05426	0.337998	461	54660	55121
	313.1	Attention deficit hyperactivity disorder	mental disorders	Standardized height	0.0491186	0.0651788	1.05034	0.451091	330	54660	54990
	315	Develomental delays and disorders	mental disorders	Standardized height	0.00370856	0.0757695	1.00372	0.960963	242	54660	54902
	316	Substance addiction and disorders	mental disorders	Standardized height	-0.00937737	0.0121606	0.990666	0.44063	15795	25454	41249
	317	Alcohol-related disorders	mental disorders	Standardized height	-0.040445	0.0117804	0.960362	0.000596407	17826	25454	43280
	317.1	Alcoholism	mental disorders	Standardized height	-0.0454038	0.0129977	0.955612	0.00047721	12969	25454	38423
	317.11	Alcoholic liver damage	mental disorders	Standardized height	-0.0247997	0.0395346	0.975505	0.530468	932	25454	26386
	318	Tobacco use disorder	mental disorders	Standardized height	-0.00683197	0.0111141	0.993191	0.538746	21029	25454	46483
	710	Osteomyelitis, periostitis, and other infections involving bone	musculoskeletal	Standardized height	0.341851	0.0344476	1.40755	3.28e-23	1222	41150	42372
	710.1	Osteomyelitis	musculoskeletal	Standardized height	0.353994	0.0349912	1.42475	4.66e-24	1184	41150	42334
	710.11	Acute osteomyelitis	musculoskeletal	Standardized height	0.481097	0.0598921	1.61785	9.53e-16	396	41150	41546
	710.12	Chronic osteomyelitis	musculoskeletal	Standardized height	0.334922	0.0516761	1.39783	9.1e-11	531	41150	41681
	710.19	Unspecified osteomyelitis	musculoskeletal	Standardized height	0.416773	0.0410715	1.51706	3.4e-24	853	41150	42003
	711	Arthropathy associated with infections	musculoskeletal	Standardized height	0.119425	0.0618319	1.12685	0.0534274	369	41150	41519
	711.1	Pyogenic arthritis	musculoskeletal	Standardized height	0.12491	0.0781081	1.13305	0.109778	230	41150	41380
	714	Rheumatoid arthritis and other inflammatory polyarthropathies	musculoskeletal	Standardized height	0.0294624	0.0353697	1.0299	0.404853	1174	41761	42935
	714.1	Rheumatoid arthritis	musculoskeletal	Standardized height	0.0362365	0.0374668	1.0369	0.333462	1044	41761	42805
	715	Other inflammatory spondylopathies	musculoskeletal	Standardized height	0.148296	0.0460846	1.15986	0.00129133	672	41761	42433
	715.1	Sacroiliitis NEC	musculoskeletal	Standardized height	0.133056	0.0539925	1.14231	0.0137261	487	41761	42248
	716	Other arthropathies	musculoskeletal	Standardized height	0.0875871	0.0151748	1.09154	7.84e-09	7276	41150	48426
	716.1	Unspecified polyarthropathy or polyarthritis	musculoskeletal	Standardized height	0.0836312	0.0647798	1.08723	0.196701	338	41150	41488
	716.2	Unspecified monoarthritis	musculoskeletal	Standardized height	0.0777006	0.0723023	1.0808	0.282526	269	41150	41419
	716.9	Arthropathy NOS	musculoskeletal	Standardized height	0.0896427	0.0165421	1.09378	5.99e-08	5958	41150	47108
	720	Spinal stenosis	musculoskeletal	Standardized height	0.122577	0.0184161	1.13041	2.81e-11	4676	35888	40564
	720.1	Spinal stenosis of lumbar region	musculoskeletal	Standardized height	0.160704	0.0246789	1.17434	7.43e-11	2468	35888	38356
	721	Spondylosis and allied disorders	musculoskeletal	Standardized height	0.135267	0.0147248	1.14484	4.06e-20	7858	35888	43746
	721.1	Spondylosis without myelopathy	musculoskeletal	Standardized height	0.140294	0.0154444	1.15061	1.05e-19	6999	35888	42887
	721.2	Spondylosis with myelopathy	musculoskeletal	Standardized height	0.0417364	0.0346668	1.04262	0.228617	1184	35888	37072
	722	Intervertebral disc disorders	musculoskeletal	Standardized height	0.136471	0.013512	1.14622	5.52e-24	9728	35888	45616
	722.1	Displacement of intervertebral disc	musculoskeletal	Standardized height	0.169416	0.0260246	1.18461	7.52e-11	2156	35888	38044
	722.6	Degeneration of intervertebral disc	musculoskeletal	Standardized height	0.14088	0.0154075	1.15129	6.04e-20	7034	35888	42922
	722.7	Intervertebral disc disorder with myelopathy	musculoskeletal	Standardized height	0.0498521	0.0468668	1.05112	0.287466	637	35888	36525
	722.8	Postlaminectomy syndrome	musculoskeletal	Standardized height	0.233241	0.0521976	1.26269	7.88e-06	508	35888	36396
	722.9	Other and unspecified disc disorder	musculoskeletal	Standardized height	0.15684	0.0341042	1.16981	4.25e-06	1220	35888	37108
	723	Other disorders of cervical region	musculoskeletal	Standardized height	0.0123991	0.0690225	1.01248	0.857437	293	35888	36181
	724	Other and unspecified disorders of back	musculoskeletal	Standardized height	0.160919	0.0283237	1.17459	1.34e-08	1807	35888	37695
	724.1	Disorders of sacrum	musculoskeletal	Standardized height	0.188826	0.0632058	1.20783	0.00281292	349	35888	36237
	724.8	Other symptoms referable to back	musculoskeletal	Standardized height	0.164293	0.0506509	1.17856	0.00118014	542	35888	36430
	724.9	Other unspecified back disorders	musculoskeletal	Standardized height	0.123371	0.0424389	1.1313	0.00364878	782	35888	36670
	726	Peripheral enthesopathies and allied syndromes	musculoskeletal	Standardized height	0.0798493	0.0124149	1.08312	1.26e-10	13149	29432	42581
	726.1	Enthesopathy	musculoskeletal	Standardized height	0.0791459	0.01729	1.08236	4.7e-06	5621	29432	35053
	726.2	Synoviopathy	musculoskeletal	Standardized height	0.0220684	0.0589266	1.02231	0.708027	406	29432	29838
	726.3	Bursitis	musculoskeletal	Standardized height	0.162938	0.0294934	1.17696	3.3e-08	1686	29432	31118
	726.4	Calcaneal spur; Exostosis NOS	musculoskeletal	Standardized height	0.178893	0.0317524	1.19589	1.76e-08	1462	29432	30894
	727	Other disorders of synovium, tendon, and bursa	musculoskeletal	Standardized height	0.0254822	0.0160418	1.02581	0.112176	6752	29432	36184
	727.1	Synovitis and tenosynovitis	musculoskeletal	Standardized height	-0.0574707	0.0237882	0.94415	0.0156949	2769	29432	32201
	727.2	Bursitis disorders	musculoskeletal	Standardized height	0.0397911	0.0406172	1.04059	0.327254	887	29432	30319
	727.4	Ganglion and cyst of synovium, tendon, and bursa	musculoskeletal	Standardized height	0.0605672	0.0355289	1.06244	0.0882447	1153	29432	30585
	727.5	Rupture of synovium	musculoskeletal	Standardized height	0.0660416	0.0706835	1.06827	0.350135	283	29432	29715
	727.6	Rupture of tendon, nontraumatic	musculoskeletal	Standardized height	0.102565	0.0311851	1.10801	0.00100573	1493	29432	30925
	728	Disorders of muscle, ligament, and fascia	musculoskeletal	Standardized height	0.0315433	0.0774968	1.03205	0.683988	233	29432	29665
	728.7	Fasciitis	musculoskeletal	Standardized height	0.0453089	0.0195104	1.04635	0.0202174	4260	29432	33692
	729	Other disorders of soft tissues	musculoskeletal	Standardized height	-0.0616716	0.0499777	0.940192	0.217209	587	29432	30019
	729.1	Rheumatism, unspecified and fibrositis	musculoskeletal	Standardized height	-0.139761	0.0799461	0.869566	0.0804316	240	29432	29672
	731	Osteitis deformans and osteopathies associated with other disorders classified elsewhere	musculoskeletal	Standardized height	0.413258	0.0670394	1.51174	7.07e-10	318	34733	35051
	733	Other disorders of bone and cartilage	musculoskeletal	Standardized height	0.0632937	0.0512832	1.06534	0.217129	546	34733	35279
	733.4	Aseptic necrosis of bone	musculoskeletal	Standardized height	0.026698	0.0473828	1.02706	0.573127	636	34733	35369
	733.9	Chondromalacia	musculoskeletal	Standardized height	0.183016	0.0705114	1.20083	0.00944398	284	34733	35017
	735	Acquired foot deformities	musculoskeletal	Standardized height	0.158116	0.0125074	1.1713	1.24e-36	11876	37585	49461
	735.1	Flat foot	musculoskeletal	Standardized height	0.0400679	0.0183468	1.04088	0.0289679	4695	37585	42280
	735.2	Acquired toe deformities	musculoskeletal	Standardized height	0.247108	0.0174989	1.28032	2.8e-45	5317	37585	42902
	735.21	Hammer toe (acquired)	musculoskeletal	Standardized height	0.358699	0.022442	1.43147	1.67e-57	3095	37585	40680
	735.23	Hallux rigidus	musculoskeletal	Standardized height	0.0910936	0.0362502	1.09537	0.0119737	1101	37585	38686
	735.3	Hallux valgus (Bunion)	musculoskeletal	Standardized height	0.203287	0.0197226	1.22542	6.53e-25	4068	37585	41653
	736	Other acquired deformities of limbs	musculoskeletal	Standardized height	0.156059	0.0316274	1.1689	8.04e-07	1459	37585	39044
	736.2	Acquired deformities of finger	musculoskeletal	Standardized height	0.0380535	0.0740096	1.03879	0.607133	257	37585	37842
	736.6	Unequal leg length (acquired)	musculoskeletal	Standardized height	0.117692	0.0528574	1.1249	0.0259748	513	37585	38098
	737	Curvature of spine	musculoskeletal	Standardized height	0.0245411	0.0582444	1.02484	0.673502	425	37585	38010
	737.3	Kyphoscoliosis and scoliosis	musculoskeletal	Standardized height	0.0673128	0.0661747	1.06963	0.309059	328	37585	37913
	738	Other acquired musculoskeletal deformity	musculoskeletal	Standardized height	0.0896424	0.0540766	1.09378	0.0973794	486	37585	38071
	738.4	Acquired spondylolisthesis	musculoskeletal	Standardized height	0.123672	0.0704897	1.13164	0.0793505	285	37585	37870
	739	Contracture of joint	musculoskeletal	Standardized height	0.182641	0.0632688	1.20038	0.00389257	352	37585	37937
	740	Osteoarthrosis	musculoskeletal	Standardized height	0.14234	0.0107059	1.15297	2.46e-40	24996	26368	51364
	740.1	Osteoarthritis; localized	musculoskeletal	Standardized height	0.185534	0.0131203	1.20386	2.12e-45	12412	26368	38780
	740.11	Osteoarthrosis, localized, primary	musculoskeletal	Standardized height	0.205541	0.0177058	1.22819	3.72e-31	5532	26368	31900
	740.12	Osteoarthrosis, localized, secondary	musculoskeletal	Standardized height	0.291609	0.0461979	1.33858	2.75e-10	665	26368	27033
	740.2	Osteoarthrosis, generalized	musculoskeletal	Standardized height	0.148059	0.03348	1.15958	9.76e-06	1347	26368	27715
	740.3	Osteoarthrosis involving more than one site, but not specified as generalized	musculoskeletal	Standardized height	0.151341	0.0532151	1.16339	0.00445594	514	26368	26882
	740.9	Osteoarthrosis NOS	musculoskeletal	Standardized height	0.14431	0.0113685	1.15524	6.39e-37	20409	26368	46777
	741	Symptoms and disorders of the joints	musculoskeletal	Standardized height	0.0705281	0.0158077	1.07307	8.13e-06	6535	43251	49786
	741.2	Stiffness of joint	musculoskeletal	Standardized height	0.0912326	0.0530312	1.09552	0.0853676	507	43251	43758
	741.3	Difficulty in walking	musculoskeletal	Standardized height	0.0285272	0.0219466	1.02894	0.193653	3210	43251	46461
	741.4	Joint effusions	musculoskeletal	Standardized height	0.205068	0.0325891	1.22761	3.12e-10	1363	43251	44614
	742	Derangement of joint, non-traumatic	musculoskeletal	Standardized height	0.0297296	0.0419939	1.03018	0.478976	809	43251	44060
	742.9	Other derangement of joint	musculoskeletal	Standardized height	0.0412089	0.0507163	1.04207	0.416483	552	43251	43803
	743	Osteoporosis, osteopenia and pathological fracture	musculoskeletal	Standardized height	-0.105135	0.0236399	0.900203	8.69e-06	2837	52957	55794
	743.1	Osteoporosis	musculoskeletal	Standardized height	-0.209065	0.0371442	0.811343	1.82e-08	1126	52957	54083
	743.11	Osteoporosis NOS	musculoskeletal	Standardized height	-0.210711	0.0416007	0.810008	4.08e-07	893	52957	53850
	743.12	Senile osteoporosis	musculoskeletal	Standardized height	-0.260179	0.0776067	0.770913	0.000800743	251	52957	53208
	743.13	Other specified osteoporosis	musculoskeletal	Standardized height	-0.276318	0.0771326	0.758572	0.000340485	247	52957	53204
	743.9	Osteopenia or other disorder of bone and cartilage	musculoskeletal	Standardized height	-0.0881757	0.0293314	0.9156	0.00264544	1791	52957	54748
	745	Pain in joint	musculoskeletal	Standardized height	0.0883228	0.0122216	1.09234	4.95e-13	39376	12303	51679
	145	Cancer of mouth	neoplasms	Standardized height	-0.0992669	0.0670389	0.905501	0.138677	313	56331	56644
	149	Cancer of larynx, pharynx, nasal cavities	neoplasms	Standardized height	-0.022211	0.0500988	0.978034	0.657517	565	56331	56896
	149.4	Cancer of larynx	neoplasms	Standardized height	-0.0565415	0.0574811	0.945027	0.325286	428	56331	56759
	153	Colorectal cancer	neoplasms	Standardized height	-0.0306794	0.0362366	0.969786	0.397194	1117	37068	38185
	153.2	Colon cancer	neoplasms	Standardized height	-0.0372889	0.0395552	0.963398	0.345831	937	37068	38005
	153.3	Malignant neoplasm of rectum, rectosigmoid junction, and anus	neoplasms	Standardized height	-0.000156639	0.0638203	0.999843	0.998042	344	37068	37412
	155	Cancer of liver and intrahepatic bile duct	neoplasms	Standardized height	0.000966785	0.0556538	1.00097	0.98614	453	52395	52848
	155.1	Malignant neoplasm of liver, primary	neoplasms	Standardized height	0.0265863	0.0595837	1.02694	0.655451	394	52395	52789
	158	Neoplasm of unspecified nature of digestive system	neoplasms	Standardized height	-0.0701977	0.0691492	0.93221	0.310029	294	52395	52689
	165	Cancer within the respiratory system	neoplasms	Standardized height	0.110577	0.0376846	1.11692	0.00334322	1014	56701	57715
	165.1	Cancer of bronchus; lung	neoplasms	Standardized height	0.107692	0.0381932	1.11371	0.00480726	986	56701	57687
	172	Skin cancer	neoplasms	Standardized height	0.0214787	0.0618109	1.02171	0.728223	369	54697	55066
	172.2	Other non-epithelial cancer of skin	neoplasms	Standardized height	0.013352	0.0699789	1.01344	0.848682	288	54697	54985
	173	Neoplasm of uncertain behavior of skin	neoplasms	Standardized height	0.0882327	0.0503723	1.09224	0.0798407	557	54697	55254
	174	Breast cancer	neoplasms	Standardized height	0.110078	0.0619596	1.11636	0.0756333	425	55761	56186
	174.1	Breast cancer [female]	neoplasms	Standardized height	0.112489	0.0638025	1.11906	0.0778868	402	55761	56163
	174.11	Malignant neoplasm of female breast	neoplasms	Standardized height	0.109592	0.0653698	1.11582	0.0936423	382	55761	56143
	180	Cervical cancer and dysplasia	neoplasms	Standardized height	0.024834	0.0705095	1.02514	0.724683	331	54584	54915
	180.3	Cervical intraepithelial neoplasia [CIN] [Cervical dysplasia]	neoplasms	Standardized height	0.00808728	0.0729257	1.00812	0.911698	310	54584	54894
	185	Cancer of prostate	neoplasms	Standardized height	0.0377275	0.018293	1.03845	0.0391697	6709	32749	39458
	189	Cancer of urinary organs (incl. kidney and bladder)	neoplasms	Standardized height	0.0773242	0.0345961	1.08039	0.0254137	1207	56444	57651
	189.1	Cancer of kidney and renal pelvis	neoplasms	Standardized height	0.0675622	0.0443142	1.0699	0.127355	722	56444	57166
	189.11	Malignant neoplasm of kidney, except pelvis	neoplasms	Standardized height	0.0499296	0.0461952	1.0512	0.279768	664	56444	57108
	189.2	Cancer of bladder	neoplasms	Standardized height	0.111692	0.0525175	1.11817	0.0334404	518	56444	56962
	189.21	Malignant neoplasm of bladder	neoplasms	Standardized height	0.128434	0.0574454	1.13705	0.0253681	432	56444	56876
	193	Thyroid cancer	neoplasms	Standardized height	0.175243	0.0799572	1.19154	0.0284008	221	56291	56512
	195	Cancer, suspected or other	neoplasms	Standardized height	0.0298949	0.039584	1.03035	0.450113	914	50517	51431
	195.1	Malignant neoplasm, other	neoplasms	Standardized height	0.00355628	0.0571807	1.00356	0.950409	433	50517	50950
	196	Radiotherapy	neoplasms	Standardized height	0.0266889	0.0332772	1.02705	0.422543	1318	50517	51835
	197	Chemotherapy	neoplasms	Standardized height	0.0501297	0.0335943	1.05141	0.135645	1289	50517	51806
	198	Secondary malignant neoplasm	neoplasms	Standardized height	0.0600139	0.0314643	1.06185	0.0564736	1479	50517	51996
	198.1	Secondary malignancy of lymph nodes	neoplasms	Standardized height	0.0544906	0.0529176	1.056	0.303139	507	50517	51024
	198.2	Secondary malignancy of respiratory organs	neoplasms	Standardized height	0.124879	0.0740017	1.13301	0.0915036	257	50517	50774
	198.4	Secondary malignant neoplasm of liver	neoplasms	Standardized height	0.0168844	0.0720603	1.01703	0.814745	271	50517	50788
	198.6	Secondary malignancy of bone	neoplasms	Standardized height	0.0624196	0.0532838	1.06441	0.241416	503	50517	51020
	199	Neoplasm of uncertain behavior	neoplasms	Standardized height	0.0635714	0.032689	1.06564	0.0518073	1350	50517	51867
	200	Myeloproliferative disease	neoplasms	Standardized height	0.0383134	0.0505155	1.03906	0.448183	554	55863	56417
	202	Cancer of other lymphoid, histiocytic tissue	neoplasms	Standardized height	0.165154	0.055691	1.17958	0.00302148	451	55863	56314
	202.2	Non-Hodgkins lymphoma	neoplasms	Standardized height	0.165234	0.0570997	1.17967	0.00380638	429	55863	56292
	204	Leukemia	neoplasms	Standardized height	0.0656797	0.0497757	1.06788	0.186997	570	55863	56433
	204.4	Multiple myeloma	neoplasms	Standardized height	0.0953309	0.0673076	1.10002	0.156674	310	55863	56173
	208	Benign neoplasm of colon	neoplasms	Standardized height	0.0554832	0.0125859	1.05705	1.04e-05	12790	37910	50700
	210	Benign neoplasm of lip, oral cavity, and pharynx	neoplasms	Standardized height	0.088642	0.0676726	1.09269	0.190241	305	56331	56636
	211	Benign neoplasm of other parts of digestive system	neoplasms	Standardized height	-0.0999801	0.0641685	0.904855	0.119213	344	53826	54170
	214	Lipoma	neoplasms	Standardized height	0.0798455	0.0239386	1.08312	0.000851684	2546	52498	55044
	214.1	Lipoma of skin and subcutaneous tissue	neoplasms	Standardized height	0.100344	0.0350774	1.10555	0.0042278	1153	52498	53651
	215	Other benign neoplasm of connective and other soft tissue	neoplasms	Standardized height	0.0482146	0.0570466	1.0494	0.398011	451	52498	52949
	216	Benign neoplasm of skin	neoplasms	Standardized height	0.120349	0.0297075	1.12789	5.1e-05	1636	51909	53545
	216.1	Screening for malignant neoplasms of the skin	neoplasms	Standardized height	-0.0411675	0.0778036	0.959668	0.596721	233	51909	52142
	217	Vascular hamartomas and non-neoplastic nevi	neoplasms	Standardized height	-0.177697	0.0792558	0.837196	0.0249565	227	51909	52136
	217.1	Nevus, non-neoplastic	neoplasms	Standardized height	-0.190522	0.0803716	0.826528	0.0177636	221	51909	52130
	218	Benign neoplasm of uterus	neoplasms	Standardized height	0.0386722	0.0366721	1.03943	0.291636	1454	52845	54299
	218.1	Uterine leiomyoma	neoplasms	Standardized height	0.0355324	0.0368625	1.03617	0.335088	1436	52845	54281
	222	Benign neoplasm of male genital organs	neoplasms	Standardized height	0.00313897	0.0581927	1.00314	0.956982	416	49351	49767
	224	Benign neoplasm of eye	neoplasms	Standardized height	0.0518284	0.0553613	1.05319	0.349178	461	56428	56889
	224.1	Benign neoplasm of eye, uveal	neoplasms	Standardized height	0.0661796	0.0677512	1.06842	0.328667	307	56428	56735
	225	Benign neoplasm of brain and other parts of nervous system	neoplasms	Standardized height	-0.0300443	0.0742725	0.970403	0.685835	256	56428	56684
	225.1	Benign neoplasm of brain, cranial nerves, meninges	neoplasms	Standardized height	-0.0410027	0.0774268	0.959827	0.596412	236	56428	56664
	227	Benign neoplasm of other endocrine glands and related structures	neoplasms	Standardized height	0.0500913	0.0398838	1.05137	0.209141	893	56291	57184
	227.1	Benign neoplasm of adrenal gland	neoplasms	Standardized height	0.0643377	0.0588804	1.06645	0.274533	405	56291	56696
	227.3	Benign neoplasm of pituitary gland and craniopharyngeal duct (pouch)	neoplasms	Standardized height	0.0514765	0.0585815	1.05282	0.379556	410	56291	56701
	228	Hemangioma and lymphangioma, any site	neoplasms	Standardized height	0.136311	0.0735992	1.14604	0.0640148	259	57378	57637
	327	Sleep disorders	neurological	Standardized height	0.00548381	0.0123525	1.0055	0.657084	13720	28252	41972
	327.1	Hypersomnia	neurological	Standardized height	0.0926476	0.0664673	1.09708	0.163353	321	28252	28573
	327.3	Sleep apnea	neurological	Standardized height	0.0280295	0.0113167	1.02843	0.0132553	17758	28252	46010
	327.31	Central/nonobstroctive sleep apnea	neurological	Standardized height	0.0555588	0.0654373	1.05713	0.39586	326	28252	28578
	327.32	Obstructive sleep apnea	neurological	Standardized height	0.0394984	0.0125725	1.04029	0.00168003	12758	28252	41010
	327.4	Insomnia	neurological	Standardized height	-0.00411264	0.0145467	0.995896	0.777391	8671	28252	36923
	327.41	Organic or persistent insomnia	neurological	Standardized height	0.0234159	0.0530278	1.02369	0.658795	502	28252	28754
	327.5	Parasomnia	neurological	Standardized height	-6.92e-05	0.0336855	0.999931	0.99836	1270	28252	29522
	327.7	Sleep related movement disorders	neurological	Standardized height	0.00974407	0.0409715	1.00979	0.812016	859	28252	29111
	327.71	Restless legs syndrome	neurological	Standardized height	0.00901205	0.0533649	1.00905	0.865894	501	28252	28753
	332	Parkinson's disease	neurological	Standardized height	-0.0449549	0.0779293	0.956041	0.564029	236	45621	45857
	333	Extrapyramidal disease and abnormal movement disorders	neurological	Standardized height	0.0113907	0.033743	1.01146	0.735686	1266	45621	46887
	333.1	Essential tremor	neurological	Standardized height	0.13547	0.0510323	1.14508	0.00794023	545	45621	46166
	333.4	Torsion dystonia	neurological	Standardized height	-0.0770141	0.0637473	0.925877	0.227003	348	45621	45969
	334	Degenerative disease of the spinal cord	neurological	Standardized height	0.11587	0.0565159	1.12285	0.0403428	440	45621	46061
	335	Multiple sclerosis	neurological	Standardized height	-0.0153986	0.0724781	0.984719	0.83175	271	45621	45892
	337	Disorders of the autonomic nervous system	neurological	Standardized height	0.243099	0.0426608	1.27519	1.21e-08	779	45621	46400
	337.1	Peripheral autonomic neuropathy	neurological	Standardized height	0.26107	0.0449452	1.29832	6.3e-09	700	45621	46321
	338.1	Acute pain	neurological	Standardized height	0.035211	0.0335312	1.03584	0.293674	1270	44047	45317
	338.2	Chronic pain	neurological	Standardized height	0.083116	0.0168707	1.08667	8.37e-07	5494	44047	49541
	339	Other headache syndromes	neurological	Standardized height	0.0378542	0.0485116	1.03858	0.435207	597	50800	51397
	340	Migraine	neurological	Standardized height	-0.0203035	0.0195235	0.979901	0.298361	4469	50800	55269
	340.1	Migrain with aura	neurological	Standardized height	-0.0772567	0.0571227	0.925652	0.176226	452	50800	51252
	342	Hemiplegia	neurological	Standardized height	-0.0732972	0.0557688	0.929325	0.188743	454	45621	46075
	344	Other paralytic syndromes	neurological	Standardized height	0.107017	0.0434614	1.11295	0.0138027	747	45621	46368
	345	Epilepsy, recurrent seizures, convulsions	neurological	Standardized height	-0.0641771	0.0234837	0.937839	0.00627921	2653	45621	48274
	345.1	Epilepsy	neurological	Standardized height	-0.06764	0.0348436	0.934597	0.0522284	1168	45621	46789
	345.12	Partial epilepsy	neurological	Standardized height	-0.109248	0.0541603	0.896508	0.0436834	478	45621	46099
	345.3	Convulsions	neurological	Standardized height	-0.05895	0.0263998	0.942754	0.0255509	2073	45621	47694
	348	Other conditions of brain	neurological	Standardized height	0.0394419	0.0497672	1.04023	0.428053	572	45621	46193
	348.8	Encephalopathy, not elsewhere classified	neurological	Standardized height	0.0944755	0.0612076	1.09908	0.122703	376	45621	45997
	348.9	Other conditions of brain, NOS	neurological	Standardized height	-0.111874	0.0716693	0.894157	0.11853	273	45621	45894
	349	Other and unspecified disorders of the nervous system	neurological	Standardized height	0.0663456	0.0796991	1.0686	0.405154	220	45621	45841
	350	Abnormal movement	neurological	Standardized height	0.0823143	0.0149956	1.0858	4.04e-08	7558	43838	51396
	350.1	Abnormal involuntary movements	neurological	Standardized height	0.0726173	0.0364057	1.07532	0.0460789	1093	43838	44931
	350.2	Abnormality of gait	neurological	Standardized height	0.0932938	0.0163148	1.09778	1.08e-08	6231	43838	50069
	350.3	Lack of coordination	neurological	Standardized height	0.0507669	0.0620864	1.05208	0.413539	371	43838	44209
	351	Other peripheral nerve disorders	neurological	Standardized height	0.0442081	0.0131135	1.0452	0.000748456	10478	38265	48743
	352	Disorders of other cranial nerves	neurological	Standardized height	0.0808204	0.0414631	1.08418	0.0512703	833	38265	39098
	352.1	Trigeminal nerve disorders [CN5]	neurological	Standardized height	0.0272905	0.0726699	1.02767	0.707258	270	38265	38535
	352.2	Facial nerve disorders [CN7]	neurological	Standardized height	0.114366	0.0516193	1.12116	0.0267214	531	38265	38796
	353	Nerve root and plexus disorders	neurological	Standardized height	0.0515653	0.0397003	1.05292	0.19399	903	38265	39168
	353.2	Nerve root lesions	neurological	Standardized height	0.0395782	0.0484955	1.04037	0.414431	600	38265	38865
	355	Complex regional/central pain syndrome	neurological	Standardized height	0.184975	0.083858	1.20319	0.027397	201	38265	38466
	355.1	Chronic pain syndrome	neurological	Standardized height	0.118182	0.0259372	1.12545	5.2e-06	2211	38265	40476
	356	Hereditary and idiopathic peripheral neuropathy	neurological	Standardized height	0.266383	0.0198908	1.30523	6.71e-41	3880	48952	52832
	357	Inflammatory and toxic neuropathy	neurological	Standardized height	0.326891	0.0499205	1.38665	5.82e-11	567	48952	49519
	359	Muscular dystrophies and other myopathies	neurological	Standardized height	0.1952	0.0736612	1.21555	0.00805002	257	48952	49209
	359.2	Myopathy	neurological	Standardized height	0.182443	0.0752983	1.20015	0.0153954	246	48952	49198
	464	Acute sinusitis	respiratory	Standardized height	0.0499661	0.0219447	1.05124	0.0227915	3291	30674	33965
	465	Acute upper respiratory infections of multiple or unspecified sites	respiratory	Standardized height	-0.00291869	0.012125	0.997086	0.809775	13966	30674	44640
	465.2	Acute pharyngitis	respiratory	Standardized height	-0.0104197	0.0242359	0.989634	0.667249	2622	30674	33296
	470	Septal Deviations/Turbinate Hypertrophy	respiratory	Standardized height	0.0424964	0.0372795	1.04341	0.254311	1021	28863	29884
	471	Nasal polyps	respiratory	Standardized height	0.0857709	0.0599096	1.08956	0.152238	390	28863	29253
	472	Chronic pharyngitis and nasopharyngitis	respiratory	Standardized height	0.00904024	0.0244571	1.00908	0.711653	2535	28863	31398
	473	Diseases of the larynx and vocal cords	respiratory	Standardized height	-0.00816345	0.0264342	0.99187	0.757457	2185	28863	31048
	473.4	Voice disturbance	respiratory	Standardized height	-1.58e-06	0.0293292	0.999998	0.999957	1743	28863	30606
	474	Acute and chronic tonsillitis	respiratory	Standardized height	-0.0549083	0.0477637	0.946572	0.250316	626	28863	29489
	474.1	Acute tonsillitis	respiratory	Standardized height	-0.116373	0.0809063	0.890143	0.15033	215	28863	29078
	474.2	Chronic tonsillitis and adenoiditis	respiratory	Standardized height	-0.0337506	0.0631541	0.966813	0.593053	354	28863	29217
	475	Chronic sinusitis	respiratory	Standardized height	0.0435679	0.017961	1.04453	0.0152791	5191	28863	34054
	476	Allergic rhinitis	respiratory	Standardized height	0.0160432	0.0127744	1.01617	0.209159	12509	28863	41372
	477	Epistaxis or throat hemorrhage	respiratory	Standardized height	0.025624	0.0348767	1.02596	0.46252	1187	28863	30050
	478	Throat pain	respiratory	Standardized height	0.0144333	0.0734233	1.01454	0.844158	261	28863	29124
	479	Other upper respiratory disease	respiratory	Standardized height	0.00786094	0.0298908	1.00789	0.792559	1640	28863	30503
	480	Pneumonia	respiratory	Standardized height	0.0375604	0.0193012	1.03827	0.0516537	4176	40905	45081
	480.1	Bacterial pneumonia	respiratory	Standardized height	0.0786257	0.0446454	1.0818	0.0782188	711	40905	41616
	481	Influenza	respiratory	Standardized height	-0.0377863	0.0524026	0.962919	0.470862	514	40905	41419
	483	Acute bronchitis and bronchiolitis	respiratory	Standardized height	-0.00508483	0.0190237	0.994928	0.789247	4300	40905	45205
	495	Asthma	respiratory	Standardized height	-0.0652783	0.0177953	0.936807	0.000244178	5149	36716	41865
	495.1	Chronic obstructive asthma	respiratory	Standardized height	-0.117368	0.050888	0.889258	0.0210883	558	36716	37274
	495.11	Chronic obstructive asthma with exacerbation	respiratory	Standardized height	-0.26018	0.083035	0.770913	0.00172811	207	36716	36923
	495.2	Asthma with exacerbation	respiratory	Standardized height	-0.0637248	0.0444126	0.938263	0.151334	738	36716	37454
	496	Chronic airway obstruction	respiratory	Standardized height	0.0209513	0.0142985	1.02117	0.142845	9006	36716	45722
	496.1	Emphysema	respiratory	Standardized height	0.0977579	0.0433907	1.1027	0.0242611	774	36716	37490
	496.2	Chronic bronchitis	respiratory	Standardized height	-0.00124768	0.0275523	0.998753	0.963881	2002	36716	38718
	496.21	Obstructive chronic bronchitis	respiratory	Standardized height	0.00429067	0.0306987	1.0043	0.888844	1598	36716	38314
	497	Bronchitis	respiratory	Standardized height	0.0182994	0.021795	1.01847	0.401124	3263	36716	39979
	502	Postinflammatory pulmonary fibrosis	respiratory	Standardized height	0.0232926	0.0591716	1.02357	0.693844	409	49273	49682
	504	Other alveolar and parietoalveolar pneumonopathy	respiratory	Standardized height	-0.0336063	0.0728878	0.966952	0.644749	270	49273	49543
	506	Empyema and pneumothorax	respiratory	Standardized height	0.0639133	0.0673383	1.066	0.34255	310	49273	49583
	507	Pleurisy; pleural effusion	respiratory	Standardized height	0.0316951	0.0354397	1.0322	0.371141	1155	49273	50428
	508	Pulmonary collapse; interstitial and compensatory emphysema	respiratory	Standardized height	0.0946296	0.0582265	1.09925	0.10412	421	49273	49694
	509	Respiratory failure, insufficiency, arrest	respiratory	Standardized height	-0.035683	0.0269131	0.964946	0.184886	2037	49273	51310
	509.1	Respiratory failure	respiratory	Standardized height	-0.0201322	0.0331464	0.980069	0.543604	1317	49273	50590
	509.2	Respiratory insufficiency	respiratory	Standardized height	0.0110026	0.0698093	1.01106	0.874765	288	49273	49561
	509.8	Dependence on respirator [Ventilator] or supplemental oxygen	respiratory	Standardized height	-0.0535655	0.0496169	0.947844	0.280328	581	49273	49854
	510	Other diseases of lung	respiratory	Standardized height	0.0900901	0.0266876	1.09427	0.000736196	2053	53552	55605
	512	Other symptoms of respiratory system	respiratory	Standardized height	0.0148616	0.011089	1.01497	0.180176	20141	27551	47692
	512.1	Wheezing	respiratory	Standardized height	-0.125568	0.0506493	0.881996	0.013169	564	27551	28115
	512.2	Painful respiration	respiratory	Standardized height	-0.00118847	0.0314414	0.998812	0.969847	1488	27551	29039
	512.7	Shortness of breath	respiratory	Standardized height	0.0491842	0.0161717	1.05041	0.00235499	6973	27551	34524
	512.8	Cough	respiratory	Standardized height	-0.00248944	0.0147637	0.997514	0.866096	8670	27551	36221
	512.9	Other dyspnea	respiratory	Standardized height	0.00855476	0.0169668	1.00859	0.614118	6063	27551	33614
	513	Respiratory abnormalities	respiratory	Standardized height	0.0406983	0.0304944	1.04154	0.182003	1547	54049	55596
	513.3	Hypoventilation	respiratory	Standardized height	0.0341209	0.0641341	1.03471	0.594709	340	54049	54389
	513.8	Disorders of diaphragm	respiratory	Standardized height	-0.0877066	0.0683245	0.91603	0.199255	299	54049	54348
	514	Abnormal findings examination of lungs	respiratory	Standardized height	0.103415	0.0241907	1.10895	1.91e-05	2540	51308	53848
	514.2	Solitary pulmonary nodule	respiratory	Standardized height	0.0657568	0.0342063	1.06797	0.0545605	1227	51308	52535
	516	Abnormal sputum	respiratory	Standardized height	0.100436	0.0439294	1.10565	0.0222371	732	56187	56919
	516.1	Hemoptysis	respiratory	Standardized height	0.114988	0.0459398	1.12186	0.0123139	669	56187	56856
	519	Other diseases of respiratory system, not elsewhere classified	respiratory	Standardized height	0.122856	0.0285959	1.13072	1.74e-05	1762	53084	54846
	519.8	Other diseases of respiratory system, NEC	respiratory	Standardized height	0.0229404	0.0674937	1.02321	0.73394	308	53084	53392
	519.9	Symptoms involving respiratory system and other chest symptoms	respiratory	Standardized height	0.163038	0.0378847	1.17708	1.68e-05	990	53084	54074
	360	Disorders of the globe	sense organs	Standardized height	-0.0261179	0.0727308	0.97422	0.719517	264	28187	28451
	361	Retinal detachments and defects	sense organs	Standardized height	0.0483662	0.0303395	1.04955	0.110899	1614	28187	29801
	361.1	Retinal detachment with retinal defect	sense organs	Standardized height	0.131992	0.0643002	1.1411	0.0400976	339	28187	28526
	362	Other retinal disorders	sense organs	Standardized height	-0.0318783	0.0153361	0.968624	0.0376502	8791	26794	35585
	362.2	Degeneration of macula and posterior pole of retina	sense organs	Standardized height	-0.0423113	0.0247945	0.958571	0.0879184	2836	26794	29630
	362.21	Macular degeneration, dry	sense organs	Standardized height	-0.132599	0.0654225	0.875816	0.0426818	351	26794	27145
	362.23	Cystoid macular degeneration of retina	sense organs	Standardized height	0.00447449	0.0433948	1.00448	0.917875	790	26794	27584
	362.26	Macular puckering of retina	sense organs	Standardized height	-0.000946079	0.0404979	0.999054	0.981362	933	26794	27727
	362.27	Drusen (degenerative) of retina	sense organs	Standardized height	-0.0642359	0.0470342	0.937784	0.172025	660	26794	27454
	362.29	Macular degeneration (senile) of retina NOS	sense organs	Standardized height	0.0449286	0.0784647	1.04595	0.566918	237	26794	27031
	362.3	Other nondiabetic retinopathy	sense organs	Standardized height	-0.0552171	0.0241922	0.94628	0.0224636	2759	26794	29553
	362.4	Retinal vascular changes and abnomalities	sense organs	Standardized height	-0.0549672	0.0340924	0.946516	0.106897	1324	26794	28118
	362.6	Peripheral retinal degenerations	sense organs	Standardized height	0.10388	0.0331389	1.10947	0.00172036	1327	26794	28121
	362.8	Retinal hemorrhage/ischemia	sense organs	Standardized height	-0.0387072	0.0527219	0.962032	0.46284	516	26794	27310
	362.9	Retinal edema	sense organs	Standardized height	-0.0261834	0.0407583	0.974156	0.52061	893	26794	27687
	363	Chorioretinal inflammations, scars, and other disorders of choroid	sense organs	Standardized height	-0.00130344	0.0373172	0.998697	0.972137	1050	28187	29237
	363.3	Chorioretinal scars	sense organs	Standardized height	0.000808989	0.0395575	1.00081	0.983684	928	28187	29115
	364	Corneal opacity and other disorders of cornea	sense organs	Standardized height	-0.0567038	0.0362661	0.944874	0.117924	1130	28187	29317
	364.1	Corneal opacity	sense organs	Standardized height	0.0258273	0.0449765	1.02616	0.565806	706	28187	28893
	364.4	Corneal degenerations	sense organs	Standardized height	-0.0542376	0.0483332	0.947207	0.261794	614	28187	28801
	364.5	Corneal dystrophy	sense organs	Standardized height	-0.0245401	0.0775061	0.975759	0.751531	239	28187	28426
	365	Glaucoma	sense organs	Standardized height	-0.0138907	0.0119895	0.986205	0.246632	17422	28187	45609
	365.1	Open-angle glaucoma	sense organs	Standardized height	-0.00566563	0.0132335	0.99435	0.668558	12990	28187	41177
	365.11	Primary open angle glaucoma	sense organs	Standardized height	3.8e-05	0.0186092	1.00004	0.998369	5627	28187	33814
	365.2	Primary angle-closure glaucoma	sense organs	Standardized height	-0.079551	0.0424812	0.923531	0.061121	829	28187	29016
	366	Cataract	sense organs	Standardized height	-0.0331211	0.0124883	0.967421	0.00799779	25275	25479	50754
	366.1	Nonsenile Cataract	sense organs	Standardized height	0.138952	0.0535748	1.14907	0.00949738	532	25479	26011
	366.2	Senile cataract	sense organs	Standardized height	-0.0298262	0.0129866	0.970614	0.0216363	21551	25479	47030
	367	Disorders of refraction and accommodation; blindness and low vision	sense organs	Standardized height	-0.0282748	0.0107516	0.972121	0.00854297	21927	28003	49930
	367.1	Myopia	sense organs	Standardized height	-0.00769007	0.015127	0.992339	0.611195	7822	28003	35825
	367.2	Astigmatism	sense organs	Standardized height	-0.0371277	0.0143722	0.963553	0.00978599	9125	28003	37128
	367.8	Hypermetropia	sense organs	Standardized height	-0.0368087	0.0174592	0.963861	0.0350083	5819	28003	33822
	367.9	Blindness and low vision	sense organs	Standardized height	-0.0346864	0.0259619	0.965908	0.181534	2289	28003	30292
	368	Visual disturbances	sense organs	Standardized height	-0.0104897	0.0161186	0.989565	0.515186	6184	42461	48645
	368.1	Amblyopia	sense organs	Standardized height	-0.0703764	0.0563031	0.932043	0.211316	442	42461	42903
	368.2	Diplopia and disorders of binocular vision	sense organs	Standardized height	0.0753855	0.0507431	1.0783	0.137377	545	42461	43006
	368.3	Anisometropia	sense organs	Standardized height	0.0469048	0.0726988	1.04802	0.518802	264	42461	42725
	368.4	Visual field defects	sense organs	Standardized height	0.0145914	0.0304694	1.0147	0.632019	1579	42461	44040
	368.9	Subjective visual disturbances	sense organs	Standardized height	0.00642375	0.0355378	1.00644	0.856557	1131	42461	43592
	369	Infection of the eye	sense organs	Standardized height	0.0100282	0.0244763	1.01008	0.682019	2487	36276	38763
	369.2	Eye infection, viral	sense organs	Standardized height	-0.00897821	0.0622803	0.991062	0.885376	364	36276	36640
	369.5	Conjunctivitis, infectious	sense organs	Standardized height	0.0131132	0.028037	1.0132	0.639992	1866	36276	38142
	370	Keratitis	sense organs	Standardized height	-0.00374419	0.0380475	0.996263	0.921608	999	36276	37275
	370.2	Superficial keratitis	sense organs	Standardized height	0.0931981	0.0752327	1.09768	0.21542	248	36276	36524
	370.3	Keratoconjunctivitis	sense organs	Standardized height	-0.0743158	0.0619803	0.928378	0.230519	375	36276	36651
	370.31	Keratoconjunctivitis sicca	sense organs	Standardized height	-0.134542	0.0735003	0.874116	0.0671746	268	36276	36544
	371	Inflammation of the eye	sense organs	Standardized height	-0.00995224	0.0158021	0.990097	0.528822	6742	36276	43018
	371.1	Uveitis, noninfectious or NOS	sense organs	Standardized height	-0.0364661	0.0314008	0.964191	0.245515	1480	36276	37756
	371.2	Conjunctivitis, noninfectious	sense organs	Standardized height	-0.00601423	0.0322477	0.994004	0.852052	1415	36276	37691
	371.21	Allergic conjunctivitis	sense organs	Standardized height	-0.0063711	0.0331987	0.993649	0.847814	1333	36276	37609
	371.3	Inflammation of eyelids	sense organs	Standardized height	-0.0130149	0.0199094	0.987069	0.513302	3953	36276	40229
	372	Disorders of conjunctiva	sense organs	Standardized height	-0.0608776	0.0287085	0.940938	0.0339603	1791	36276	38067
	374	Other disorders of eyelids	sense organs	Standardized height	0.0640105	0.0293697	1.0661	0.0292966	1743	36276	38019
	374.1	Ectropion or entropion	sense organs	Standardized height	0.002717	0.0672167	1.00272	0.967757	316	36276	36592
	374.3	Ptosis of eyelid	sense organs	Standardized height	0.122672	0.0438149	1.13051	0.00511365	755	36276	37031
	374.6	Dermatochalasis	sense organs	Standardized height	0.2328	0.0760681	1.26213	0.00221033	248	36276	36524
	375	Disorders of lacrimal system	sense organs	Standardized height	-0.0118544	0.0739345	0.988216	0.872616	259	31299	31558
	375.1	Dry eyes	sense organs	Standardized height	-0.0397857	0.0137173	0.960995	0.00372692	10480	31299	41779
	377	Disorders of optic nerve and visual pathways	sense organs	Standardized height	-0.0112321	0.0316751	0.988831	0.722887	1478	31299	32777
	377.1	Optic atrophy	sense organs	Standardized height	0.0264882	0.0394582	1.02684	0.502031	933	31299	32232
	377.3	Optic neuritis/neuropathy	sense organs	Standardized height	-0.0344565	0.0545884	0.96613	0.527906	477	31299	31776
	378	Strabismus and other disorders of binocular eye movements	sense organs	Standardized height	-0.0146701	0.0365655	0.985437	0.688274	1078	31299	32377
	378.1	Strabismus (not specified as paralytic)	sense organs	Standardized height	0.0139856	0.0442376	1.01408	0.751891	728	31299	32027
	379	Other disorders of eye	sense organs	Standardized height	-0.0186435	0.017895	0.981529	0.297493	5591	31299	36890
	379.1	Scleritis and episcleritis	sense organs	Standardized height	-0.0347312	0.0659952	0.965865	0.598701	323	31299	31622
	379.2	Disorders of vitreous body	sense organs	Standardized height	0.0128322	0.0219527	1.01291	0.558857	3449	31299	34748
	379.3	Aphakia and other disorders of lens	sense organs	Standardized height	-0.0419145	0.0453353	0.958952	0.355203	731	31299	32030
	379.5	Disorders of iris and ciliary body	sense organs	Standardized height	-0.125455	0.0546372	0.882095	0.0216673	476	31299	31775
	379.9	Pain, swelling or discharge of eye	sense organs	Standardized height	0.0353837	0.0399335	1.03602	0.375582	899	31299	32198
	380	Disorders of external ear	sense organs	Standardized height	-0.0576002	0.0668998	0.944027	0.389242	317	46375	46692
	380.1	Otitis externa	sense organs	Standardized height	-0.0126438	0.0357486	0.987436	0.723574	1127	46375	47502
	380.4	Impacted cerumen	sense organs	Standardized height	-0.022458	0.0184419	0.977792	0.223312	4628	46375	51003
	381	Otitis media and Eustachian tube disorders	sense organs	Standardized height	-0.0164913	0.0252254	0.983644	0.513269	2309	49690	51999
	381.1	Otitis media	sense organs	Standardized height	-0.0291811	0.0287882	0.971241	0.31075	1754	49690	51444
	381.11	Suppurative and unspecified otitis media	sense organs	Standardized height	-0.0120903	0.0346779	0.987982	0.727356	1194	49690	50884
	381.2	Eustachian tube disorders	sense organs	Standardized height	-0.0536623	0.0503742	0.947752	0.286752	557	49690	50247
	382	Otalgia	sense organs	Standardized height	-0.0519511	0.0382547	0.949375	0.174453	984	49690	50674
	386	Vertiginous syndromes and other disorders of vestibular system	sense organs	Standardized height	0.0109191	0.0367801	1.01098	0.766562	1080	44855	45935
	386.2	Peripheral or central vertigo	sense organs	Standardized height	0.033905	0.0400831	1.03449	0.397626	904	44855	45759
	386.9	Dizziness and giddiness (Light-headedness and vertigo)	sense organs	Standardized height	0.0406723	0.0164663	1.04151	0.0135099	6020	44855	50875
	388	Other disorders of ear	sense organs	Standardized height	-0.0488528	0.0747712	0.952321	0.513522	253	38306	38559
	389	Hearing loss	sense organs	Standardized height	-0.0321005	0.0117798	0.968409	0.00642911	14354	38306	52660
	389.1	Sensorineural hearing loss	sense organs	Standardized height	-0.0130172	0.0147039	0.987067	0.376001	8611	38306	46917
	389.2	Conductive hearing loss	sense organs	Standardized height	-0.0695433	0.056098	0.93282	0.215096	447	38306	38753
	389.4	Tinnitus	sense organs	Standardized height	-0.0238672	0.0183115	0.976415	0.19244	4666	38306	42972
	760	Back pain	symptoms	Standardized height	0.101842	0.0106656	1.10721	1.31e-21	31161	20358	51519
	761	Cervicalgia	symptoms	Standardized height	0.0329655	0.0129064	1.03351	0.0106432	10496	41503	51999
	763	Thoracic or lumbosacral neuritis or radiculitis, unspecified	symptoms	Standardized height	0.15275	0.0175596	1.16503	3.35e-18	5054	40904	45958
	764	Sciatica	symptoms	Standardized height	0.0735579	0.0244927	1.07633	0.00267108	2458	40904	43362
	765	Cervical radiculitis	symptoms	Standardized height	0.0671871	0.0216061	1.0695	0.0018732	3193	40904	44097
	766	Neuralgia, neuritis, and radiculitis NOS	symptoms	Standardized height	0.0691594	0.0290484	1.07161	0.0172735	1716	40904	42620
	769	Nonallopathic lesions NEC	symptoms	Standardized height	0.159831	0.0407555	1.17331	8.79e-05	847	57052	57899
	770	Myalgia and myositis unspecified	symptoms	Standardized height	0.0383445	0.0199394	1.03909	0.0544734	3889	49654	53543
	771.1	Swelling of limb	symptoms	Standardized height	0.111014	0.0320594	1.11741	0.000534668	1408	50001	51409
	771.2	Cramp of limb	symptoms	Standardized height	0.0789426	0.0440793	1.08214	0.0733056	732	50001	50733
	772	Symptoms of the muscles	symptoms	Standardized height	0.0492677	0.0610086	1.0505	0.419348	379	43596	43975
	772.1	Muscular wasting and disuse atrophy	symptoms	Standardized height	0.308445	0.0806499	1.36131	0.000131043	217	43596	43813
	772.2	Spasm of muscle	symptoms	Standardized height	-0.0128682	0.0275998	0.987214	0.641042	1930	43596	45526
	772.3	Muscle weakness	symptoms	Standardized height	0.0498026	0.0196806	1.05106	0.0113887	4030	43596	47626
	772.4	Rhabdomyolysis	symptoms	Standardized height	0.110225	0.0568064	1.11653	0.0523346	432	43596	44028
	781	Symptoms involving nervous and musculoskeletal systems	symptoms	Standardized height	-0.047269	0.0535467	0.953831	0.377364	493	55976	56469
	782.3	Edema	symptoms	Standardized height	0.165615	0.0150556	1.18012	3.81e-28	7569	44496	52065
	783	Fever of unknown origin	symptoms	Standardized height	0.0164099	0.0283365	1.01655	0.562517	1790	52621	54411
	785	Abdominal pain	symptoms	Standardized height	-0.0224615	0.0123566	0.977789	0.0690994	12485	37241	49726
	788	Syncope and collapse	symptoms	Standardized height	0.0593225	0.0194809	1.06112	0.00232552	4008	50897	54905
	789	Nausea and vomiting	symptoms	Standardized height	-0.0204106	0.0196803	0.979796	0.299686	3951	48620	52571
	790.6	Other abnormal blood chemistry	symptoms	Standardized height	0.0161684	0.0196273	1.0163	0.410069	3901	47701	51602
	791	Gangrene	symptoms	Standardized height	0.349386	0.0573524	1.4182	1.12e-09	428	57488	57916
	792	Abnormal Papanicolaou smear of cervix and cervical HPV	symptoms	Standardized height	0.0698593	0.0451665	1.07236	0.121934	895	54584	55479
	792.1	Papanicolaou smear of cervix or vagina with atypical squamous cells	symptoms	Standardized height	0.167954	0.0668872	1.18288	0.0120387	358	54584	54942
	796	Elevated prostate specific antigen [PSA]	symptoms	Standardized height	0.00925773	0.0169768	1.0093	0.585537	7783	32749	40532
	798	Malaise and fatigue	symptoms	Standardized height	0.0543806	0.0172701	1.05589	0.00163921	5351	46291	51642
