# Supplementary material for: A multi-population phenome-wide association study of genetically-predicted height in the Million Veteran Program
Source: PLoS Genet. 2022 Jun 2;18(6):e1010193. doi: 10.1371/journal.pgen.1010193 (PMC9162317; doi:10.1371/journal.pgen.1010193)
Supplement: S13 Table — (XLSX) [file pgen.1010193.s016.xlsx]

## Sheet: S13 Table
	S13 Table. Phenome-wide association study results for genetically-predicted height in non-Hispanic White individuals in MVP.
	Phecode	Description	Group	Exposure	Beta	SE	OR	P-value	n_cases	n_controls	n_total
	394	Rheumatic disease of the heart valves	circulatory system	Genetically-predicted height	0.0814333	0.0453694	1.08484	0.0726705	3041	188200	191241
	394.1	Mitral valve stenosis and aortic valve stenosis	circulatory system	Genetically-predicted height	0.078528	0.0846863	1.08169	0.35378	859	188200	189059
	394.2	Mitral valve disease	circulatory system	Genetically-predicted height	0.0794041	0.11457	1.08264	0.488271	464	188200	188664
	394.7	Disease of tricuspid valve	circulatory system	Genetically-predicted height	0.146468	0.090482	1.15774	0.1055	748	188200	188948
	395	Heart valve disorders	circulatory system	Genetically-predicted height	0.0209659	0.021151	1.02119	0.321564	15214	188200	203414
	395.1	Nonrheumatic mitral valve disorders	circulatory system	Genetically-predicted height	0.14826	0.0345983	1.15981	1.83e-05	5271	188200	193471
	395.2	Nonrheumatic aortic valve disorders	circulatory system	Genetically-predicted height	-0.0372977	0.0276827	0.963389	0.177874	8559	188200	196759
	395.3	Nonrheumatic tricuspid valve disorders	circulatory system	Genetically-predicted height	0.0546257	0.106723	1.05615	0.608759	535	188200	188735
	395.6	Heart valve replaced	circulatory system	Genetically-predicted height	0.100539	0.0399334	1.10577	0.0118136	3920	188200	192120
	396	Abnormal heart sounds	circulatory system	Genetically-predicted height	-0.0906021	0.0320669	0.913381	0.00472206	6138	188200	194338
	401	Hypertension	circulatory system	Genetically-predicted height	-0.108651	0.0135782	0.897043	1.23e-15	159662	50778	210440
	401.1	Essential hypertension	circulatory system	Genetically-predicted height	-0.109108	0.0135855	0.896634	9.65e-16	159045	50778	209823
	401.2	Hypertensive heart and/or renal disease	circulatory system	Genetically-predicted height	-0.148797	0.0224553	0.861744	3.44e-11	21601	50778	72379
	401.21	Hypertensive heart disease	circulatory system	Genetically-predicted height	-0.154115	0.0336901	0.857173	4.77e-06	6549	50778	57327
	401.22	Hypertensive chronic kidney disease	circulatory system	Genetically-predicted height	-0.147383	0.0257163	0.862964	9.98e-09	14990	50778	65768
	401.3	Other hypertensive complications	circulatory system	Genetically-predicted height	-0.234333	0.0728404	0.791099	0.00129506	1195	50778	51973
	411	Ischemic Heart Disease	circulatory system	Genetically-predicted height	-0.0964868	0.0122054	0.908022	2.67e-15	68899	134585	203484
	411.1	Unstable angina (intermediate coronary syndrome)	circulatory system	Genetically-predicted height	-0.142957	0.0329889	0.866792	1.47e-05	5934	134585	140519
	411.2	Myocardial infarction	circulatory system	Genetically-predicted height	-0.161443	0.0208833	0.850915	1.07e-14	16321	134585	150906
	411.3	Angina pectoris	circulatory system	Genetically-predicted height	-0.170725	0.0243978	0.843053	2.6e-12	11396	134585	145981
	411.4	Coronary atherosclerosis	circulatory system	Genetically-predicted height	-0.11183	0.0128554	0.894196	3.35e-18	59414	134585	193999
	411.8	Other chronic ischemic heart disease, unspecified	circulatory system	Genetically-predicted height	-0.121883	0.014773	0.885252	1.58e-16	39802	134585	174387
	411.9	Other acute and subacute forms of ischemic heart disease	circulatory system	Genetically-predicted height	-0.205125	0.130107	0.814546	0.114891	362	134585	134947
	414	Other forms of chronic heart disease	circulatory system	Genetically-predicted height	-0.129888	0.0305574	0.878194	2.13e-05	7034	134585	141619
	414.2	ASCVD	circulatory system	Genetically-predicted height	-0.231993	0.0502119	0.792952	3.83e-06	2500	134585	137085
	415	Pulmonary heart disease	circulatory system	Genetically-predicted height	0.151408	0.0272503	1.16347	2.76e-08	8576	198964	207540
	415.1	Acute pulmonary heart disease	circulatory system	Genetically-predicted height	0.239175	0.0366199	1.2702	6.52e-11	4637	198964	203601
	415.11	Pulmonary embolism and infarction, acute	circulatory system	Genetically-predicted height	0.243354	0.036708	1.27552	3.37e-11	4614	198964	203578
	415.2	Chronic pulmonary heart disease	circulatory system	Genetically-predicted height	0.0364756	0.0400486	1.03715	0.362409	3882	198964	202846
	415.21	Primary pulmonary hypertension	circulatory system	Genetically-predicted height	-0.0566791	0.0872125	0.944897	0.515759	802	198964	199766
	416	Cardiomegaly	circulatory system	Genetically-predicted height	0.0983495	0.0414877	1.10335	0.0177608	3618	198964	202582
	418	Nonspecific chest pain	circulatory system	Genetically-predicted height	-0.0668057	0.0123696	0.935377	6.63e-08	56126	136821	192947
	418.1	Precordial pain	circulatory system	Genetically-predicted height	-0.222067	0.108618	0.800861	0.0409062	514	136821	137335
	420	Carditis	circulatory system	Genetically-predicted height	0.105702	0.0441056	1.11149	0.0165489	3179	202288	205467
	420.2	Pericarditis	circulatory system	Genetically-predicted height	0.119649	0.064753	1.1271	0.0646343	1458	202288	203746
	420.21	Acute pericarditis	circulatory system	Genetically-predicted height	0.11655	0.15497	1.12361	0.452003	253	202288	202541
	420.3	Endocarditis	circulatory system	Genetically-predicted height	0.0815285	0.0613676	1.08494	0.184004	1634	202288	203922
	425	Cardiomyopathy	circulatory system	Genetically-predicted height	0.127836	0.0265407	1.13637	1.46e-06	9067	202288	211355
	425.1	Primary/intrinsic cardiomyopathies	circulatory system	Genetically-predicted height	0.124206	0.0273114	1.13225	5.42e-06	8540	202288	210828
	425.11	Hypertrophic obstructive cardiomyopathy	circulatory system	Genetically-predicted height	0.106036	0.131054	1.11186	0.418458	355	202288	202643
	425.2	Secondary/extrinsic cardiomyopathies	circulatory system	Genetically-predicted height	0.0710873	0.0815056	1.07367	0.383112	920	202288	203208
	425.8	Other cardiomyopathy	circulatory system	Genetically-predicted height	-0.130858	0.153804	0.877342	0.394873	256	202288	202544
	426	Cardiac conduction disorders	circulatory system	Genetically-predicted height	0.103422	0.0169422	1.10896	1.03e-09	27944	117588	145532
	426.2	Atrioventricular [AV] block	circulatory system	Genetically-predicted height	0.167237	0.0318986	1.18203	1.58e-07	6660	117588	124248
	426.21	First degree AV block	circulatory system	Genetically-predicted height	0.243826	0.0534312	1.27612	5.03e-06	2224	117588	119812
	426.22	Mobitz II AV block	circulatory system	Genetically-predicted height	0.232565	0.116456	1.26183	0.0458231	453	117588	118041
	426.23	Second degree AV block	circulatory system	Genetically-predicted height	0.0896774	0.108783	1.09382	0.409732	522	117588	118110
	426.24	Atrioventricular block, complete	circulatory system	Genetically-predicted height	0.153011	0.043986	1.16534	0.000503987	3321	117588	120909
	426.25	Other heart block	circulatory system	Genetically-predicted height	0.0747524	0.0991156	1.07762	0.450733	628	117588	118216
	426.3	Bundle branch block	circulatory system	Genetically-predicted height	0.098915	0.0357424	1.10397	0.00564987	5099	117588	122687
	426.31	Right bundle branch block	circulatory system	Genetically-predicted height	0.135903	0.0480529	1.14557	0.00468116	2744	117588	120332
	426.32	Left bundle branch block	circulatory system	Genetically-predicted height	0.0665908	0.0577298	1.06886	0.248709	1868	117588	119456
	426.4	Anomalous atrioventricular excitation	circulatory system	Genetically-predicted height	-0.137481	0.169432	0.871551	0.417122	212	117588	117800
	426.7	Abnormal electrocardiogram [ECG] [EKG]	circulatory system	Genetically-predicted height	0.0524109	0.0246218	1.05381	0.0332841	11193	117588	128781
	426.8	Other cardiac conduction disorders	circulatory system	Genetically-predicted height	0.286696	0.135041	1.33202	0.0337513	334	117588	117922
	426.9	Cardiac pacemaker/device in situ	circulatory system	Genetically-predicted height	0.14098	0.0247584	1.1514	1.24e-08	11593	117588	129181
	426.91	Cardiac pacemaker in situ	circulatory system	Genetically-predicted height	0.174703	0.028666	1.19089	1.1e-09	8497	117588	126085
	426.92	Cardiac defibrillator in situ	circulatory system	Genetically-predicted height	0.0941596	0.0358517	1.09874	0.00863021	5001	117588	122589
	427	Cardiac dysrhythmias	circulatory system	Genetically-predicted height	0.167135	0.012441	1.18191	3.81e-41	64980	117588	182568
	427.1	Paroxysmal tachycardia, unspecified	circulatory system	Genetically-predicted height	0.188295	0.0328271	1.20719	9.7e-09	5993	117588	123581
	427.11	Paroxysmal supraventricular tachycardia	circulatory system	Genetically-predicted height	0.208829	0.0511806	1.23223	4.5e-05	2374	117588	119962
	427.12	Paroxysmal ventricular tachycardia	circulatory system	Genetically-predicted height	0.211447	0.0434339	1.23546	1.13e-06	3341	117588	120929
	427.2	Atrial fibrillation and flutter	circulatory system	Genetically-predicted height	0.322573	0.0166144	1.38068	5.74e-84	31478	117588	149066
	427.21	Atrial fibrillation	circulatory system	Genetically-predicted height	0.325916	0.0168752	1.3853	4.15e-83	30266	117588	147854
	427.22	Atrial flutter	circulatory system	Genetically-predicted height	0.309661	0.0311043	1.36296	2.38e-23	6854	117588	124442
	427.3	Other specified cardiac dysrhythmias	circulatory system	Genetically-predicted height	0.122586	0.0200914	1.13042	1.05e-09	18222	117588	135810
	427.4	Cardiac arrest and ventricular fibrillation	circulatory system	Genetically-predicted height	0.0972734	0.0807691	1.10216	0.228459	939	117588	118527
	427.41	Ventricular fibrillation and flutter	circulatory system	Genetically-predicted height	0.113318	0.114875	1.11999	0.323915	462	117588	118050
	427.42	Cardiac arrest	circulatory system	Genetically-predicted height	0.139835	0.112645	1.15008	0.214465	481	117588	118069
	427.5	Arrhythmia (cardiac) NOS	circulatory system	Genetically-predicted height	0.145973	0.021485	1.15717	1.09e-11	15320	117588	132908
	427.6	Premature beats	circulatory system	Genetically-predicted height	0.286659	0.0427769	1.33197	2.07e-11	3463	117588	121051
	427.61	Supraventricular premature beats	circulatory system	Genetically-predicted height	0.348684	0.0956699	1.4172	0.000267747	670	117588	118258
	427.7	Tachycardia NOS	circulatory system	Genetically-predicted height	0.0538697	0.0356249	1.05535	0.130499	4990	117588	122578
	427.8	Sinoatrial node dysfunction (Bradycardia)	circulatory system	Genetically-predicted height	0.207363	0.0477105	1.23043	1.38e-05	2800	117588	120388
	427.9	Palpitations	circulatory system	Genetically-predicted height	0.194259	0.0281605	1.21441	5.26e-12	8223	117588	125811
	428	Congestive heart failure; nonhypertensive	circulatory system	Genetically-predicted height	0.0252096	0.0170398	1.02553	0.139019	24991	174941	199932
	428.1	Congestive heart failure (CHF) NOS	circulatory system	Genetically-predicted height	0.0360573	0.0194034	1.03672	0.0631276	18569	174941	193510
	428.2	Heart failure NOS	circulatory system	Genetically-predicted height	0.0823177	0.0308195	1.0858	0.00756351	6739	174941	181680
	428.3	Heart failure with reduced EF [Systolic or combined heart failure]	circulatory system	Genetically-predicted height	0.0377386	0.0256494	1.03846	0.141203	9932	174941	184873
	428.4	Heart failure with preserved EF [Diastolic heart failure]	circulatory system	Genetically-predicted height	-0.0477465	0.0333368	0.953375	0.152073	5714	174941	180655
	429	Ill-defined descriptions and complications of heart disease	circulatory system	Genetically-predicted height	-0.0357641	0.0343438	0.964868	0.29771	5336	174941	180277
	429.1	Heart transplant/surgery	circulatory system	Genetically-predicted height	-0.125931	0.0792465	0.881676	0.112036	973	174941	175914
	429.2	Abnormal function study of cardiovascular system	circulatory system	Genetically-predicted height	-0.0362562	0.0537191	0.964393	0.499725	2132	174941	177073
	429.3	Symptoms involving cardiovascular system	circulatory system	Genetically-predicted height	-0.0327224	0.0532628	0.967807	0.538979	2176	174941	177117
	429.9	Cardiac complications, not elsewhere classified	circulatory system	Genetically-predicted height	-0.144981	0.127117	0.865038	0.254064	376	174941	175317
	430	Intracranial hemorrhage	circulatory system	Genetically-predicted height	0.0676636	0.0645086	1.07001	0.29422	1474	176297	177771
	430.1	Subarachnoid hemorrhage	circulatory system	Genetically-predicted height	-0.0761244	0.16078	0.926701	0.635879	235	176297	176532
	430.2	Intracerebral hemorrhage	circulatory system	Genetically-predicted height	-0.0435616	0.121465	0.957374	0.719868	412	176297	176709
	430.3	Subdural hemorrhage	circulatory system	Genetically-predicted height	0.160655	0.0920037	1.17428	0.0807806	722	176297	177019
	433	Cerebrovascular disease	circulatory system	Genetically-predicted height	-0.0955833	0.0155058	0.908843	7.08e-10	30930	176297	207227
	433.1	Occlusion and stenosis of precerebral arteries	circulatory system	Genetically-predicted height	-0.157899	0.0235609	0.853936	2.06e-11	12059	176297	188356
	433.11	Occlusion of cerebral arteries, with cerebral infarction	circulatory system	Genetically-predicted height	-0.338048	0.0753773	0.713161	7.3e-06	1075	176297	177372
	433.12	Cerebral atherosclerosis	circulatory system	Genetically-predicted height	-0.197105	0.104222	0.821104	0.0585984	562	176297	176859
	433.2	Occlusion of cerebral arteries	circulatory system	Genetically-predicted height	-0.0708315	0.0292169	0.931619	0.0153365	7467	176297	183764
	433.21	Cerebral artery occlusion, with cerebral infarction	circulatory system	Genetically-predicted height	-0.0674733	0.0295989	0.934753	0.0226321	7266	176297	183563
	433.3	Cerebral ischemia	circulatory system	Genetically-predicted height	-0.0666866	0.0226702	0.935488	0.00326521	12940	176297	189237
	433.31	Transient cerebral ischemia	circulatory system	Genetically-predicted height	-0.0697673	0.0228248	0.932611	0.00223828	12745	176297	189042
	433.5	Cerebral aneurysm	circulatory system	Genetically-predicted height	-0.259023	0.09613	0.771805	0.00704922	657	176297	176954
	433.6	Acute, but ill-defined cerebrovascular disease	circulatory system	Genetically-predicted height	-0.0590848	0.0293954	0.942627	0.0444308	7382	176297	183679
	433.8	Late effects of cerebrovascular disease	circulatory system	Genetically-predicted height	-0.0653307	0.0327074	0.936758	0.0457789	5902	176297	182199
	440	Atherosclerosis	circulatory system	Genetically-predicted height	-0.0843214	0.0266188	0.919136	0.00153631	9155	168606	177761
	440.1	Atherosclerosis of renal artery	circulatory system	Genetically-predicted height	-0.0272831	0.109228	0.973086	0.802756	512	168606	169118
	440.2	Atherosclerosis of the extremities	circulatory system	Genetically-predicted height	-0.102258	0.030829	0.902797	0.000910143	6696	168606	175302
	440.21	Atherosclerosis of native arteries of the extremities with ulceration or gangrene	circulatory system	Genetically-predicted height	0.300463	0.073741	1.35048	4.61e-05	1125	168606	169731
	440.22	Atherosclerosis of native arteries of the extremities with intermittent claudication	circulatory system	Genetically-predicted height	-0.190263	0.0373534	0.826742	3.51e-07	4496	168606	173102
	440.9	Atherosclerosis of aorta	circulatory system	Genetically-predicted height	-0.0494745	0.0909624	0.951729	0.58651	740	168606	169346
	441	Vascular insufficiency of intestine	circulatory system	Genetically-predicted height	0.0867921	0.101665	1.09067	0.393268	589	168606	169195
	442	Other aneurysm	circulatory system	Genetically-predicted height	0.123169	0.024692	1.13108	6.09e-07	10881	168606	179487
	442.1	Aortic aneurysm	circulatory system	Genetically-predicted height	0.134485	0.0261235	1.14395	2.63e-07	9664	168606	178270
	442.11	Abdominal aortic aneurysm	circulatory system	Genetically-predicted height	0.100516	0.0292322	1.10574	0.000584901	7625	168606	176231
	442.2	Aneurysm of iliac artery	circulatory system	Genetically-predicted height	0.259134	0.0851065	1.29581	0.00232821	844	168606	169450
	442.3	Aneurysm of artery of lower extremity	circulatory system	Genetically-predicted height	0.135373	0.108356	1.14496	0.211542	519	168606	169125
	442.8	Aneurysm of other specified artery	circulatory system	Genetically-predicted height	-0.00423458	0.12405	0.995774	0.972769	396	168606	169002
	443	Peripheral vascular disease	circulatory system	Genetically-predicted height	-0.0128772	0.0189404	0.987205	0.496582	19438	168606	188044
	443.1	Raynaud's syndrome	circulatory system	Genetically-predicted height	0.153358	0.0813886	1.16574	0.059528	920	168606	169526
	443.7	Peripheral angiopathy in diseases classified elsewhere	circulatory system	Genetically-predicted height	0.162899	0.156726	1.17692	0.298624	249	168606	168855
	443.8	Other specified peripheral vascular diseases	circulatory system	Genetically-predicted height	0.0478294	0.0822663	1.04899	0.560973	903	168606	169509
	443.9	Peripheral vascular disease, unspecified	circulatory system	Genetically-predicted height	-0.0242279	0.0195544	0.976063	0.215346	18153	168606	186759
	444	Arterial embolism and thrombosis	circulatory system	Genetically-predicted height	-0.0817547	0.0583067	0.921498	0.16087	1806	168606	170412
	444.1	Arterial embolism and thrombosis of lower extremity artery	circulatory system	Genetically-predicted height	0.00924831	0.082852	1.00929	0.911121	889	168606	169495
	446	Polyarteritis nodosa and allied conditions	circulatory system	Genetically-predicted height	0.127785	0.0783243	1.13631	0.102787	996	168606	169602
	446.5	Giant cell arteritis	circulatory system	Genetically-predicted height	-0.0898575	0.129313	0.914061	0.487129	365	168606	168971
	446.9	Arteritis NOS	circulatory system	Genetically-predicted height	0.113891	0.125336	1.12063	0.363517	387	168606	168993
	447	Other disorders of arteries and arterioles	circulatory system	Genetically-predicted height	0.025509	0.0636407	1.02584	0.688547	1515	168606	170121
	447.1	Stricture of artery	circulatory system	Genetically-predicted height	-0.12901	0.119599	0.878965	0.280726	426	168606	169032
	447.7	Aortic ectasia	circulatory system	Genetically-predicted height	0.194857	0.15446	1.21514	0.207114	255	168606	168861
	448	Disease of capillaries	circulatory system	Genetically-predicted height	0.064378	0.125089	1.0665	0.606792	388	168606	168994
	450	Noninfectious disorders of lymphatic channels	circulatory system	Genetically-predicted height	0.19541	0.0581243	1.21581	0.000773973	1811	218698	220509
	451	Phlebitis and thrombophlebitis	circulatory system	Genetically-predicted height	0.355739	0.0568214	1.42723	3.83e-10	1922	126503	128425
	451.2	Phlebitis and thrombophlebitis of lower extremities	circulatory system	Genetically-predicted height	0.366635	0.0772291	1.44287	2.06e-06	1035	126503	127538
	452	Other venous embolism and thrombosis	circulatory system	Genetically-predicted height	0.222431	0.024167	1.24911	3.45e-20	11454	126503	137957
	452.2	Deep vein thrombosis [DVT]	circulatory system	Genetically-predicted height	0.277883	0.0327648	1.32033	2.23e-17	5966	126503	132469
	453	Chronic venous hypertension	circulatory system	Genetically-predicted height	0.440979	0.0831734	1.55423	1.15e-07	890	126503	127393
	454	Varicose veins	circulatory system	Genetically-predicted height	0.359796	0.0269568	1.43304	1.23e-40	9084	126503	135587
	454.1	Varicose veins of lower extremity	circulatory system	Genetically-predicted height	0.385326	0.028584	1.47009	2.04e-41	8031	126503	134534
	454.11	Varicose veins of lower extremity, symptomtic	circulatory system	Genetically-predicted height	0.415114	0.0370305	1.51454	3.64e-29	4652	126503	131155
	455	Hemorrhoids	circulatory system	Genetically-predicted height	-0.00133237	0.0164802	0.998669	0.935564	27432	126503	153935
	456	Chronic venous insufficiency [CVI]	circulatory system	Genetically-predicted height	0.311835	0.0250685	1.36593	1.6e-35	10740	126503	137243
	457	Encounter for long-term (current) use of anticoagulants, antithrombotics, aspirin	circulatory system	Genetically-predicted height	0.00416094	0.0298596	1.00417	0.889173	7342	126503	133845
	457.2	Encounter for long-term (current) use of antiplatelets/antithrombotics	circulatory system	Genetically-predicted height	0.0883767	0.0612896	1.0924	0.149316	1653	126503	128156
	457.3	Encounter for long-term (current) use of aspirin	circulatory system	Genetically-predicted height	-0.0321844	0.0344297	0.968328	0.349899	5424	126503	131927
	458	Hypotension	circulatory system	Genetically-predicted height	0.0852313	0.0205223	1.08897	3.28e-05	15963	175710	191673
	458.1	Orthostatic hypotension	circulatory system	Genetically-predicted height	0.210196	0.0339436	1.23392	5.92e-10	5477	175710	181187
	458.2	Iatrogenic hypotension	circulatory system	Genetically-predicted height	-0.0644861	0.0962362	0.937549	0.502805	656	175710	176366
	458.9	Hypotension NOS	circulatory system	Genetically-predicted height	0.0349671	0.0271515	1.03559	0.197798	8717	175710	184427
	459	Other disorders of circulatory system	circulatory system	Genetically-predicted height	0.0191273	0.0302264	1.01931	0.526864	6957	175710	182667
	459.7	Blood vessel replaced	circulatory system	Genetically-predicted height	-0.36428	0.127971	0.694696	0.00441914	370	175710	176080
	459.9	Circulatory disease NEC	circulatory system	Genetically-predicted height	0.0251336	0.0323016	1.02545	0.436515	6058	175710	181768
	747	Cardiac and circulatory congenital anomalies	congenital anomalies	Genetically-predicted height	-0.0207019	0.0584893	0.979511	0.723381	1786	217387	219173
	747.1	Cardiac congenital anomalies	congenital anomalies	Genetically-predicted height	0.0138844	0.066054	1.01398	0.833513	1398	217387	218785
	747.11	Cardiac shunt/ heart septal defect	congenital anomalies	Genetically-predicted height	0.160286	0.10654	1.17385	0.132461	534	217387	217921
	747.12	Valvular heart disease/ heart chambers	congenital anomalies	Genetically-predicted height	-0.000320779	0.112561	0.999679	0.997726	480	217387	217867
	747.2	Congenital anomalies of peripheral vascular system	congenital anomalies	Genetically-predicted height	-0.135736	0.129847	0.873073	0.295859	360	217387	217747
	749	Congenital anomalies of face and neck	congenital anomalies	Genetically-predicted height	-0.359643	0.162583	0.697925	0.0269621	229	221017	221246
	750	Digestive congenital anomalies	congenital anomalies	Genetically-predicted height	-0.0475725	0.0905813	0.953541	0.59945	741	208592	209333
	750.1	Upper gastrointestinal congenital anomalies	congenital anomalies	Genetically-predicted height	0.0137361	0.123708	1.01383	0.911588	397	208592	208989
	750.11	Esophageal atresia/tracheoesophageal fistula	congenital anomalies	Genetically-predicted height	-0.0408341	0.171168	0.959988	0.811445	207	208592	208799
	750.2	Lower gastrointestinal congenital anomalies	congenital anomalies	Genetically-predicted height	-0.0591529	0.138923	0.942563	0.670257	314	208592	208906
	751	Genitourinary congenital anomalies	congenital anomalies	Genetically-predicted height	-0.059549	0.0394049	0.942189	0.130735	3995	208592	212587
	751.1	Congenital anomalies of genital organs	congenital anomalies	Genetically-predicted height	-0.0635142	0.100262	0.938461	0.526421	606	208592	209198
	751.12	Congenital anomalies of male genital organs	congenital anomalies	Genetically-predicted height	-0.000330181	0.157794	0.99967	0.99833	244	208592	208836
	751.2	Congenital anomalies of urinary system	congenital anomalies	Genetically-predicted height	-0.040682	0.0435339	0.960134	0.350051	3266	208592	211858
	751.21	Cystic kidney disease	congenital anomalies	Genetically-predicted height	-0.0303246	0.0451486	0.970131	0.501799	3035	208592	211627
	752	Nervous system congenital anomalies	congenital anomalies	Genetically-predicted height	0.109373	0.148791	1.11558	0.462292	274	216432	216706
	753	Congenital anomalies of the eye	congenital anomalies	Genetically-predicted height	0.0419843	0.108504	1.04288	0.698803	516	216432	216948
	753.2	Congenital anomalies of posterior segment of eye	congenital anomalies	Genetically-predicted height	0.110294	0.167294	1.11661	0.509714	217	216432	216649
	754	Congenital musculoskeletal deformities of spine	congenital anomalies	Genetically-predicted height	0.00575231	0.0721361	1.00577	0.936442	1169	208708	209877
	754.1	Lumbosacral spondylolysis, congenital	congenital anomalies	Genetically-predicted height	-0.109806	0.173149	0.896008	0.52597	202	208708	208910
	754.2	Spondylolisthesis, congenital	congenital anomalies	Genetically-predicted height	0.0268647	0.0861863	1.02723	0.755265	818	208708	209526
	755	Congenital anomalies of limbs	congenital anomalies	Genetically-predicted height	0.193571	0.0401333	1.21358	1.41e-06	3832	208708	212540
	755.1	Congenital deformities of feet	congenital anomalies	Genetically-predicted height	0.223295	0.0415709	1.25019	7.81e-08	3567	208708	212275
	756	Other congenital musculoskeletal anomalies	congenital anomalies	Genetically-predicted height	0.077866	0.118163	1.08098	0.509915	433	208708	209141
	757	Congenital anomalies of the integument	congenital anomalies	Genetically-predicted height	0.132983	0.11963	1.14223	0.266302	424	218327	218751
	681	Superficial cellulitis and abscess	dermatologic	Genetically-predicted height	0.131285	0.0149406	1.14029	1.53e-18	32858	159132	191990
	681.1	Cellulitis and abscess of fingers/toes	dermatologic	Genetically-predicted height	0.174595	0.0348466	1.19076	5.43e-07	5162	159132	164294
	681.2	Cellulitis and abscess of face/neck	dermatologic	Genetically-predicted height	-0.0309242	0.0692887	0.969549	0.655374	1275	159132	160407
	681.3	Cellulitis and abscess of arm/hand	dermatologic	Genetically-predicted height	0.0665256	0.0469204	1.06879	0.156238	2804	159132	161936
	681.5	Cellulitis and abscess of leg, except foot	dermatologic	Genetically-predicted height	0.230521	0.028987	1.25926	1.83e-15	7581	159132	166713
	681.6	Cellulitis and abscess of foot, toe	dermatologic	Genetically-predicted height	0.430329	0.0564467	1.53776	2.47e-14	1929	159132	161061
	681.7	Cellulitis and abscess of trunk	dermatologic	Genetically-predicted height	0.0742894	0.0454017	1.07712	0.101784	2999	159132	162131
	686	Other local infections of skin and subcutaneous tissue	dermatologic	Genetically-predicted height	0.213946	0.0546461	1.23856	9.04e-05	2057	159132	161189
	686.1	Carbuncle and furuncle	dermatologic	Genetically-predicted height	0.00979497	0.0589718	1.00984	0.868082	1764	159132	160896
	686.2	Impetigo	dermatologic	Genetically-predicted height	-0.0199865	0.136988	0.980212	0.884	324	159132	159456
	686.3	Pilonidal cyst	dermatologic	Genetically-predicted height	-0.0963622	0.104095	0.908135	0.354595	568	159132	159700
	686.4	Pyogenic granuloma	dermatologic	Genetically-predicted height	0.158262	0.126895	1.17147	0.212326	378	159132	159510
	687	Symptoms affecting skin	dermatologic	Genetically-predicted height	0.0510444	0.09302	1.05237	0.583179	704	146880	147584
	687.1	Rash and other nonspecific skin eruption	dermatologic	Genetically-predicted height	0.0149938	0.0194794	1.01511	0.441464	17950	146880	164830
	687.4	Disturbance of skin sensation	dermatologic	Genetically-predicted height	0.023512	0.0209856	1.02379	0.262549	15249	146880	162129
	689	Disorder of skin and subcutaneous tissue NOS	dermatologic	Genetically-predicted height	0.0672473	0.0186739	1.06956	0.000316821	19615	172350	191965
	690	Erythematosquamous dermatosis	dermatologic	Genetically-predicted height	-0.048051	0.0217821	0.953085	0.0273852	14129	157256	171385
	690.1	Seborrheic dermatitis	dermatologic	Genetically-predicted height	-0.0516343	0.0218725	0.949676	0.0182408	14003	157256	171259
	691	Congenital anomalies of skin	dermatologic	Genetically-predicted height	0.160145	0.0766928	1.17368	0.0367857	1042	157256	158298
	694	Dyschromia and Vitiligo	dermatologic	Genetically-predicted height	0.0210918	0.0331039	1.02132	0.524034	5762	157256	163018
	694.1	Vitiligo	dermatologic	Genetically-predicted height	0.154378	0.101572	1.16693	0.128541	592	157256	157848
	694.2	Other dyschromia	dermatologic	Genetically-predicted height	-0.0122512	0.0354008	0.987824	0.72929	5021	157256	162277
	695	Erythematous conditions	dermatologic	Genetically-predicted height	0.0427364	0.0217022	1.04366	0.0489279	14178	157256	171434
	695.2	Bullous dermatoses	dermatologic	Genetically-predicted height	0.304726	0.119868	1.35625	0.0110166	426	157256	157682
	695.3	Rosacea	dermatologic	Genetically-predicted height	0.0454231	0.0299528	1.04647	0.129395	7128	157256	164384
	695.4	Lupus (localized and systemic)	dermatologic	Genetically-predicted height	0.0789497	0.0972057	1.08215	0.416682	644	156096	156740
	695.41	Cutaneous lupus erythematosus	dermatologic	Genetically-predicted height	0.179757	0.129865	1.19693	0.166304	359	156096	156455
	695.42	Systemic lupus erythematosus	dermatologic	Genetically-predicted height	0.0762813	0.114471	1.07927	0.505166	464	156096	156560
	695.7	Prurigo and Lichen	dermatologic	Genetically-predicted height	-0.010063	0.0440149	0.989987	0.819159	3203	157256	160459
	695.8	Other specified erythematous conditions	dermatologic	Genetically-predicted height	0.0455782	0.0533881	1.04663	0.393263	2174	157256	159430
	695.9	Unspecified erythematous condition	dermatologic	Genetically-predicted height	0.199491	0.133096	1.22078	0.133912	345	157256	157601
	696	Psoriasis and related disorders	dermatologic	Genetically-predicted height	-0.0587666	0.0286779	0.942927	0.0404427	7769	152594	160363
	696.4	Psoriasis	dermatologic	Genetically-predicted height	-0.0655844	0.0290392	0.93652	0.0239158	7569	152594	160163
	696.41	Psoriasis vulgaris	dermatologic	Genetically-predicted height	-0.0634055	0.0296262	0.938563	0.0323397	7259	152594	159853
	696.42	Psoriatic arthropathy	dermatologic	Genetically-predicted height	-0.193416	0.0672815	0.824139	0.00404385	1355	152594	153949
	697	Sarcoidosis	dermatologic	Genetically-predicted height	0.156262	0.0942816	1.16913	0.0974397	685	157256	157941
	698	Pruritus and related conditions	dermatologic	Genetically-predicted height	0.0343235	0.0348627	1.03492	0.324853	5137	206636	211773
	700	Corns and callosities	dermatologic	Genetically-predicted height	0.385554	0.0227575	1.47043	2.21e-64	12823	165389	178212
	701	Other hypertrophic and atrophic conditions of skin	dermatologic	Genetically-predicted height	0.141805	0.0187238	1.15235	3.63e-14	19536	165389	184925
	701.1	Keratoderma, acquired	dermatologic	Genetically-predicted height	0.241516	0.03012	1.27318	1.07e-15	7046	165389	172435
	701.2	Scar conditions and fibrosis of skin	dermatologic	Genetically-predicted height	0.134553	0.0445748	1.14402	0.00253963	3128	165389	168517
	701.3	Circumscribed scleroderma	dermatologic	Genetically-predicted height	0.254317	0.147766	1.28958	0.0852357	280	165389	165669
	701.4	Keloid scar	dermatologic	Genetically-predicted height	0.0837485	0.0869261	1.08736	0.335324	809	165389	166198
	701.5	Abnormal granulation tissue	dermatologic	Genetically-predicted height	0.172795	0.144671	1.18862	0.232321	291	165389	165680
	702	Degenerative skin conditions and other dermatoses	dermatologic	Genetically-predicted height	0.0426837	0.0126725	1.04361	0.000756579	66642	111740	178382
	702.1	Actinic keratosis	dermatologic	Genetically-predicted height	-0.0114349	0.0139443	0.98863	0.412192	47641	131988	179629
	702.2	Seborrheic keratosis	dermatologic	Genetically-predicted height	0.0360434	0.0147171	1.0367	0.0143223	39117	131988	171105
	703	Diseases of nail, NOS	dermatologic	Genetically-predicted height	0.118237	0.0200079	1.12551	3.43e-09	16903	171455	188358
	703.1	Ingrowing nail	dermatologic	Genetically-predicted height	0.0284141	0.0238118	1.02882	0.23276	11394	171455	182849
	704	Diseases of hair and hair follicles	dermatologic	Genetically-predicted height	0.0828816	0.0334368	1.08641	0.0131841	5598	171455	177053
	704.1	Alopecia	dermatologic	Genetically-predicted height	0.0991878	0.0865791	1.10427	0.251947	812	171455	172267
	704.11	Alopecia Areata	dermatologic	Genetically-predicted height	0.272389	0.164714	1.3131	0.0981862	224	171455	171679
	704.8	Other specified diseases of hair and hair follicles	dermatologic	Genetically-predicted height	0.100202	0.0378495	1.10539	0.00811155	4339	171455	175794
	705	Disorders of sweat glands	dermatologic	Genetically-predicted height	0.0905598	0.0662261	1.09479	0.171489	1397	165584	166981
	705.1	Dyshidrosis	dermatologic	Genetically-predicted height	0.127809	0.0920241	1.13634	0.164874	721	165584	166305
	705.3	Hidradenitis	dermatologic	Genetically-predicted height	0.0255305	0.108743	1.02586	0.814381	515	165584	166099
	705.8	Hyperhidrosis	dermatologic	Genetically-predicted height	0.164159	0.0760174	1.1784	0.0308115	1057	165584	166641
	706	Diseases of sebaceous glands	dermatologic	Genetically-predicted height	0.07422	0.016211	1.07704	4.69e-06	26996	165584	192580
	706.1	Acne	dermatologic	Genetically-predicted height	-0.00426647	0.0506623	0.995743	0.932886	2458	165584	168042
	706.2	Sebaceous cyst	dermatologic	Genetically-predicted height	0.102995	0.0209266	1.10849	8.58e-07	15169	165584	180753
	706.3	Seborrhea	dermatologic	Genetically-predicted height	0.0870884	0.0997886	1.09099	0.382811	615	165584	166199
	706.8	Other specified diseases of sebaceous glands	dermatologic	Genetically-predicted height	0.0731448	0.0284001	1.07589	0.0100093	8059	165584	173643
	707	Chronic ulcer of skin	dermatologic	Genetically-predicted height	0.35747	0.0235362	1.42971	4.24e-52	11694	203450	215144
	707.1	Decubitus ulcer	dermatologic	Genetically-predicted height	0.380195	0.0411693	1.46257	2.58e-20	3670	203450	207120
	707.2	Chronic ulcer of leg or foot	dermatologic	Genetically-predicted height	0.426932	0.0278694	1.53255	5.71e-53	8181	203450	211631
	707.3	Chronic ulcer of unspecified site	dermatologic	Genetically-predicted height	0.36897	0.0474057	1.44624	7.07e-15	2745	203450	206195
	709	Diffuse diseases of connective tissue	dermatologic	Genetically-predicted height	0.235777	0.0839648	1.26589	0.00498431	867	156367	157234
	709.2	Sicca syndrome	dermatologic	Genetically-predicted height	0.324892	0.116023	1.38388	0.00510649	452	156367	156819
	939	Atopic/contact dermatitis due to other or unspecified	dermatologic	Genetically-predicted height	0.0397257	0.0156754	1.04053	0.011268	29999	143042	173041
	520	Disorders of tooth development	digestive	Genetically-predicted height	0.00217385	0.0660552	1.00218	0.973747	1403	151358	152761
	520.1	Hereditary disturbances in tooth structure	digestive	Genetically-predicted height	0.135446	0.0904658	1.14505	0.134339	745	151358	152103
	520.2	Disturbances in tooth eruption	digestive	Genetically-predicted height	-0.271008	0.154733	0.76261	0.0798662	254	151358	151612
	521	Diseases of hard tissues of teeth	digestive	Genetically-predicted height	0.0223102	0.0142624	1.02256	0.117756	38034	151358	189392
	521.1	Dental caries	digestive	Genetically-predicted height	0.0224827	0.0144131	1.02274	0.118788	37003	151358	188361
	521.2	Dental abrasion, erosion and attrition	digestive	Genetically-predicted height	0.103238	0.0395525	1.10876	0.00905008	3986	151358	155344
	522	Diseases of pulp and periapical tissues	digestive	Genetically-predicted height	0.0392494	0.0274832	1.04003	0.153256	8507	151358	159865
	522.1	Pulpitis and necrosis of tooth pulp	digestive	Genetically-predicted height	0.0608737	0.0365135	1.06276	0.095483	4699	151358	156057
	522.5	Periapical abscess	digestive	Genetically-predicted height	-0.0446503	0.0525437	0.956332	0.395451	2231	151358	153589
	523	Gingival and periodontal diseases	digestive	Genetically-predicted height	0.0322047	0.0151974	1.03273	0.0340823	32331	151358	183689
	523.1	Gingivitis	digestive	Genetically-predicted height	0.0633748	0.0268989	1.06543	0.018471	8897	151358	160255
	523.3	Periodontitis (acute or chronic)	digestive	Genetically-predicted height	0.0294915	0.0205334	1.02993	0.150926	15941	151358	167299
	523.31	Acute periodontitis	digestive	Genetically-predicted height	0.0248917	0.0221385	1.0252	0.260861	13517	151358	164875
	523.32	Chronic periodontitis	digestive	Genetically-predicted height	0.0165577	0.0369257	1.0167	0.653861	4587	151358	155945
	524	Dentofacial anomalies, including malocclusion	digestive	Genetically-predicted height	0.0143544	0.0450945	1.01446	0.750244	3043	151358	154401
	524.3	Anomalies of tooth position/malocclusion	digestive	Genetically-predicted height	0.048454	0.0600861	1.04965	0.420006	1699	151358	153057
	525	Other diseases of the teeth and supporting structures	digestive	Genetically-predicted height	0.0123994	0.0143242	1.01248	0.386694	37049	151358	188407
	525.1	Loss of teeth or edentulism	digestive	Genetically-predicted height	0.0146373	0.0168769	1.01474	0.385779	24843	151358	176201
	525.2	Atrophy of edentulous alveolar ridge	digestive	Genetically-predicted height	0.0247743	0.0590757	1.02508	0.674949	1761	151358	153119
	526	Diseases of the jaws	digestive	Genetically-predicted height	-0.00249889	0.0398927	0.997504	0.950053	3937	151358	155295
	526.4	Temporomandibular joint disorders	digestive	Genetically-predicted height	0.00270033	0.0545027	1.0027	0.960485	2090	151358	153448
	526.41	Temporomandibular joint disorder, unspecified	digestive	Genetically-predicted height	-0.00837935	0.0585119	0.991656	0.886126	1809	151358	153167
	526.5	Inflammatory conditions of jaw	digestive	Genetically-predicted height	-0.038583	0.136441	0.962152	0.777344	326	151358	151684
	526.8	Exostosis of jaw	digestive	Genetically-predicted height	-0.0633187	0.156169	0.938644	0.685148	248	151358	151606
	526.9	Jaw disease NOS	digestive	Genetically-predicted height	-0.161563	0.152695	0.850813	0.290021	260	151358	151618
	527	Diseases of the salivary glands	digestive	Genetically-predicted height	0.0551127	0.0460926	1.05666	0.231816	2898	199169	202067
	527.2	Sialoadenitis	digestive	Genetically-predicted height	0.12923	0.0908209	1.13795	0.154761	738	199169	199907
	527.7	Disturbance of salivary secretion	digestive	Genetically-predicted height	0.0252494	0.0601426	1.02557	0.674613	1692	199169	200861
	528	Diseases of the oral soft tissues, excluding lesions specific for gingiva and tongue	digestive	Genetically-predicted height	0.0400542	0.0345414	1.04087	0.246212	5210	199169	204379
	528.1	Stomatitis and mucositis	digestive	Genetically-predicted height	-0.0164858	0.0875498	0.983649	0.85064	793	199169	199962
	528.12	Oral aphthae	digestive	Genetically-predicted height	0.0638957	0.135349	1.06598	0.636868	331	199169	199500
	528.3	Cellulitis and abscess of oral soft tissues	digestive	Genetically-predicted height	0.065765	0.112964	1.06798	0.560447	476	199169	199645
	528.5	Diseases of lips	digestive	Genetically-predicted height	-0.0740513	0.109558	0.928624	0.499098	505	199169	199674
	528.6	Leukoplakia of oral mucosa	digestive	Genetically-predicted height	-0.0633155	0.101835	0.938647	0.53411	586	199169	199755
	529	Diseases and other conditions of the tongue	digestive	Genetically-predicted height	0.0279871	0.0921055	1.02838	0.761236	718	199169	199887
	530	Diseases of esophagus	digestive	Genetically-predicted height	-0.0688999	0.0112601	0.93342	9.42e-10	88423	106283	194706
	530.1	Esophagitis, GERD and related diseases	digestive	Genetically-predicted height	-0.0683818	0.0113354	0.933904	1.61e-09	86322	106283	192605
	530.11	GERD	digestive	Genetically-predicted height	-0.066539	0.0114967	0.935626	7.14e-09	82186	106283	188469
	530.12	Ulcer of esophagus	digestive	Genetically-predicted height	-0.147939	0.0688327	0.862484	0.0316146	1305	106283	107588
	530.13	Barrett's esophagus	digestive	Genetically-predicted height	-0.0619988	0.0317623	0.939884	0.0509423	6402	106283	112685
	530.14	Reflux esophagitis	digestive	Genetically-predicted height	-0.0408736	0.0362394	0.95995	0.259372	4843	106283	111126
	530.15	Eosinophilic esophagitis	digestive	Genetically-predicted height	0.147097	0.162962	1.15847	0.366714	229	106283	106512
	530.2	Esophageal bleeding (varices/hemorrhage)	digestive	Genetically-predicted height	-0.0787726	0.0592129	0.92425	0.18341	1763	106283	108046
	530.3	Stricture and stenosis of esophagus	digestive	Genetically-predicted height	-0.132522	0.0529583	0.875884	0.0123362	2223	106283	108506
	530.5	Disorders of esophageal motility	digestive	Genetically-predicted height	-0.127485	0.0817694	0.880307	0.118979	919	106283	107202
	530.6	Diverticulum of esophagus, acquired	digestive	Genetically-predicted height	0.0231691	0.149026	1.02344	0.876451	277	106283	106560
	530.9	Heartburn	digestive	Genetically-predicted height	-0.0212627	0.0615271	0.978962	0.729656	1629	106283	107912
	531	Peptic ulcer (excl. esophageal)	digestive	Genetically-predicted height	-0.0470945	0.0285456	0.953997	0.0989835	7747	208743	216490
	531.1	Hemorrhage from gastrointestinal ulcer	digestive	Genetically-predicted height	0.0425623	0.0922345	1.04348	0.64447	717	208743	209460
	531.2	Gastric ulcer	digestive	Genetically-predicted height	-0.10425	0.063501	0.901	0.10065	1514	208743	210257
	531.3	Duodenal ulcer	digestive	Genetically-predicted height	-0.122924	0.0754181	0.884331	0.103121	1073	208743	209816
	531.4	Peptic ulcer, site unspecified	digestive	Genetically-predicted height	-0.0365545	0.0362945	0.964106	0.313856	4725	208743	213468
	532	Dysphagia	digestive	Genetically-predicted height	-0.0513446	0.0178695	0.949951	0.00406185	23755	106283	130038
	535	Gastritis and duodenitis	digestive	Genetically-predicted height	-0.0334009	0.0254929	0.967151	0.190128	9836	184588	194424
	535.1	Acute gastritis	digestive	Genetically-predicted height	0.013803	0.0985109	1.0139	0.888568	627	184588	185215
	535.2	Atrophic gastritis	digestive	Genetically-predicted height	-0.0709915	0.0885671	0.93147	0.42281	777	184588	185365
	535.6	Duodenitis	digestive	Genetically-predicted height	0.0437531	0.0846221	1.04472	0.605128	853	184588	185441
	535.8	Other specified gastritis	digestive	Genetically-predicted height	-0.113294	0.0716456	0.892888	0.113805	1189	184588	185777
	535.9	Gastritis and duodenitis, NOS	digestive	Genetically-predicted height	-0.0217959	0.04043	0.97844	0.589817	3794	184588	188382
	536	Disorders of function of stomach	digestive	Genetically-predicted height	-0.044254	0.0323276	0.956711	0.171024	6002	184588	190590
	536.3	Gastroparesis	digestive	Genetically-predicted height	0.0250955	0.0702762	1.02541	0.721019	1236	184588	185824
	536.7	Complications of gastrostomy, colostomy and enterostomy	digestive	Genetically-predicted height	-0.139176	0.145294	0.870075	0.338117	287	184588	184875
	536.8	Dyspepsia and other specified disorders of function of stomach	digestive	Genetically-predicted height	-0.0535624	0.0373164	0.947847	0.151186	4469	184588	189057
	537	Other disorders of stomach and duodenum	digestive	Genetically-predicted height	0.00960327	0.048367	1.00965	0.842615	2630	184588	187218
	537.1	Lesions of stomach and duodenum	digestive	Genetically-predicted height	0.145037	0.151547	1.15608	0.338546	265	184588	184853
	539	Bariatric surgery	digestive	Genetically-predicted height	-0.0306197	0.072762	0.969844	0.673887	1151	220551	221702
	540	Appendiceal conditions	digestive	Genetically-predicted height	-0.00328032	0.0636542	0.996725	0.9589	1503	220174	221677
	540.1	Appendicitis	digestive	Genetically-predicted height	0.00824168	0.0653626	1.00828	0.899659	1425	220174	221599
	540.11	Acute appendicitis	digestive	Genetically-predicted height	-0.0107783	0.0714204	0.98928	0.880044	1192	220174	221366
	550	Abdominal hernia	digestive	Genetically-predicted height	-0.0275842	0.0148776	0.972793	0.0637278	32756	173316	206072
	550.1	Inguinal hernia	digestive	Genetically-predicted height	0.0155946	0.0218236	1.01572	0.474872	13893	173316	187209
	550.2	Diaphragmatic hernia	digestive	Genetically-predicted height	-0.0312203	0.0262845	0.969262	0.234919	9258	173316	182574
	550.4	Umbilical hernia	digestive	Genetically-predicted height	-0.023428	0.0312146	0.976844	0.452925	6444	173316	179760
	550.5	Ventral hernia	digestive	Genetically-predicted height	-0.121101	0.0399661	0.885944	0.00244473	3882	173316	177198
	550.6	Incisional hernia	digestive	Genetically-predicted height	-0.129216	0.0496373	0.878784	0.0092357	2494	173316	175810
	555	Inflammatory bowel disease and other gastroenteritis and colitis	digestive	Genetically-predicted height	0.0433873	0.0421258	1.04434	0.303035	3514	138208	141722
	555.1	Regional enteritis	digestive	Genetically-predicted height	0.0633396	0.0631588	1.06539	0.315927	1543	138208	139751
	555.2	Ulcerative colitis	digestive	Genetically-predicted height	0.0144403	0.051656	1.01455	0.779825	2315	138208	140523
	555.21	Ulcerative colitis (chronic)	digestive	Genetically-predicted height	-0.0713169	0.0975046	0.931167	0.464522	642	138208	138850
	556	Ulceration of the lower GI tract	digestive	Genetically-predicted height	-0.184037	0.0965685	0.831905	0.0566802	653	138208	138861
	556.1	Ulceration of intestine	digestive	Genetically-predicted height	-0.235483	0.11143	0.790189	0.0345763	490	138208	138698
	556.11	Angiodysplasia of intestine (without mention of hemorrhage)	digestive	Genetically-predicted height	-0.193527	0.154107	0.824047	0.209188	256	138208	138464
	557	Intestinal malabsorption (non-celiac)	digestive	Genetically-predicted height	-0.0635548	0.166729	0.938423	0.703064	218	138208	138426
	557.1	Celiac disease	digestive	Genetically-predicted height	0.44272	0.0985446	1.55694	7.04e-06	628	138208	138836
	558	Noninfectious gastroenteritis	digestive	Genetically-predicted height	-0.0657461	0.0320026	0.936369	0.0399372	6198	138208	144406
	559	Ileostomy status	digestive	Genetically-predicted height	-0.0632938	0.0787225	0.938668	0.421391	985	138208	139193
	560	Intestinal obstruction without mention of hernia	digestive	Genetically-predicted height	0.056482	0.0433259	1.05811	0.192351	3314	138208	141522
	560.1	Paralytic ileus	digestive	Genetically-predicted height	0.110327	0.0851932	1.11664	0.195311	841	138208	139049
	560.3	Peritoneal or intestinal adhesions	digestive	Genetically-predicted height	-0.103469	0.171461	0.901704	0.546204	206	138208	138414
	560.4	Other intestinal obstruction	digestive	Genetically-predicted height	0.0680726	0.0526339	1.07044	0.195899	2227	138208	140435
	561	Symptoms involving digestive system	digestive	Genetically-predicted height	-0.00713659	0.0465096	0.992889	0.878049	2867	138208	141075
	562	Diverticulosis and diverticulitis	digestive	Genetically-predicted height	-0.0646039	0.0163846	0.937439	8.05e-05	27703	138208	165911
	562.1	Diverticulosis	digestive	Genetically-predicted height	-0.058818	0.0172639	0.942878	0.000656808	24527	138208	162735
	562.2	Diverticulitis	digestive	Genetically-predicted height	-0.245729	0.0365273	0.782135	1.73e-11	4703	138208	142911
	564	Functional digestive disorders	digestive	Genetically-predicted height	-0.0173358	0.0291867	0.982814	0.552538	7659	138208	145867
	564.1	Irritable Bowel Syndrome	digestive	Genetically-predicted height	-0.0185175	0.0327769	0.981653	0.572104	6039	138208	144247
	565	Anal and rectal conditions	digestive	Genetically-predicted height	-0.0559665	0.0306617	0.945571	0.0679573	6672	194832	201504
	565.1	Anal and rectal polyp	digestive	Genetically-predicted height	-0.0192229	0.0634946	0.980961	0.762081	1516	194832	196348
	567	Peritonitis and retroperitoneal infections	digestive	Genetically-predicted height	0.0618061	0.0786483	1.06376	0.431953	984	194832	195816
	568	Other disorders of peritoneum	digestive	Genetically-predicted height	-0.212402	0.0790222	0.80864	0.00719087	973	194832	195805
	568.1	Peritoneal adhesions (postoperative) (postinfection)	digestive	Genetically-predicted height	-0.247488	0.0871513	0.78076	0.00451487	799	194832	195631
	569	Other disorders of intestine	digestive	Genetically-predicted height	-0.0501737	0.0531725	0.951064	0.345372	2165	194832	196997
	569.2	Gastrointestinal complications	digestive	Genetically-predicted height	0.0196032	0.117439	1.0198	0.867431	440	194832	195272
	571	Chronic liver disease and cirrhosis	digestive	Genetically-predicted height	-0.0258051	0.0249568	0.974525	0.30114	10363	176671	187034
	571.5	Other chronic nonalcoholic liver disease	digestive	Genetically-predicted height	-0.0190772	0.0257273	0.981104	0.458379	9721	176671	186392
	571.51	Cirrhosis of liver without mention of alcohol	digestive	Genetically-predicted height	-0.0533602	0.0347536	0.948039	0.124689	5177	176671	181848
	571.8	Liver abscess and sequelae of chronic liver disease	digestive	Genetically-predicted height	-0.120205	0.0553069	0.886738	0.0297486	2009	176671	178680
	571.81	Portal hypertension	digestive	Genetically-predicted height	-0.0795891	0.0740491	0.923496	0.282458	1114	176671	177785
	572	Ascites (non malignant)	digestive	Genetically-predicted height	-0.00779543	0.0586762	0.992235	0.894308	1780	176671	178451
	573	Other disorders of liver	digestive	Genetically-predicted height	-0.0521023	0.0471666	0.949232	0.269314	2770	176671	179441
	573.2	Liver replaced by transplant	digestive	Genetically-predicted height	0.0224355	0.11322	1.02269	0.84292	475	176671	177146
	573.3	Hepatomegaly	digestive	Genetically-predicted height	0.222291	0.0785584	1.24893	0.00466028	992	176671	177663
	573.5	Jaundice (not of newborn)	digestive	Genetically-predicted height	-0.101685	0.0765324	0.903314	0.183963	1046	176671	177717
	573.6	Nonspecific elevation of levels of transaminase or lactic acid dehydrogenase [LDH]	digestive	Genetically-predicted height	-0.0673199	0.0550042	0.934896	0.220989	2034	176671	178705
	573.7	Abnormal results of function study of liver	digestive	Genetically-predicted height	-0.0386414	0.0228856	0.962096	0.0913228	12515	176671	189186
	573.9	Abnormal serum enzyme levels	digestive	Genetically-predicted height	-0.0183206	0.0540358	0.981846	0.734576	2112	176671	178783
	574	Cholelithiasis and cholecystitis	digestive	Genetically-predicted height	0.0107021	0.025835	1.01076	0.678692	9511	203901	213412
	574.1	Cholelithiasis	digestive	Genetically-predicted height	0.0319289	0.0286966	1.03244	0.265865	7639	203901	211540
	574.11	Cholelithiasis with acute cholecystitis	digestive	Genetically-predicted height	-0.067805	0.109727	0.934443	0.536613	504	203901	204405
	574.12	Cholelithiasis with other cholecystitis	digestive	Genetically-predicted height	-0.107313	0.0767791	0.898244	0.162206	1030	203901	204931
	574.2	Calculus of bile duct	digestive	Genetically-predicted height	-0.106507	0.072532	0.898969	0.141992	1160	203901	205061
	574.3	Cholecystitis without cholelithiasis	digestive	Genetically-predicted height	-0.0251793	0.048407	0.975135	0.602954	2617	203901	206518
	575	Other biliary tract disease	digestive	Genetically-predicted height	-0.0913847	0.042616	0.912667	0.0320028	3391	203901	207292
	575.1	Cholangitis	digestive	Genetically-predicted height	-0.0370978	0.110559	0.963582	0.737213	498	203901	204399
	575.2	Obstruction of bile duct	digestive	Genetically-predicted height	-0.0642516	0.119416	0.937769	0.590544	426	203901	204327
	575.7	Other disorders of gallbladder	digestive	Genetically-predicted height	-0.115927	0.0677411	0.890541	0.0870222	1327	203901	205228
	575.8	Other disorders of biliary tract	digestive	Genetically-predicted height	-0.0664524	0.101025	0.935707	0.510678	595	203901	204496
	575.9	Nonspecific abnormal findings on radiological and other examination of biliary tract	digestive	Genetically-predicted height	-0.0267502	0.123767	0.973604	0.828883	397	203901	204298
	577	Diseases of pancreas	digestive	Genetically-predicted height	-0.0572657	0.0360233	0.944343	0.111906	4775	214815	219590
	577.1	Acute pancreatitis	digestive	Genetically-predicted height	-0.11033	0.0461053	0.895539	0.0167112	2888	214815	217703
	577.2	Chronic pancreatitis	digestive	Genetically-predicted height	-0.181357	0.0695346	0.834137	0.0091031	1260	214815	216075
	577.3	Cyst and pseudocyst of pancreas	digestive	Genetically-predicted height	0.0456225	0.0786613	1.04668	0.561923	987	214815	215802
	578	Gastrointestinal hemorrhage	digestive	Genetically-predicted height	-0.0546374	0.0175351	0.946828	0.00183389	22336	169981	192317
	578.1	Hematemesis	digestive	Genetically-predicted height	-0.120145	0.0915698	0.886792	0.1895	725	169981	170706
	578.2	Blood in stool	digestive	Genetically-predicted height	-0.0603046	0.0254336	0.941478	0.017737	9935	169981	179916
	578.8	Hemorrhage of rectum and anus	digestive	Genetically-predicted height	-0.0549841	0.0313076	0.9465	0.0790447	6435	169981	176416
	578.9	Hemorrhage of gastrointestinal tract	digestive	Genetically-predicted height	-0.0882672	0.0340135	0.915516	0.00945736	5429	169981	175410
	579	Other symptoms involving abdomen and pelvis	digestive	Genetically-predicted height	0.0982537	0.0477959	1.10324	0.0398119	2698	169981	172679
	579.2	Splenomegaly	digestive	Genetically-predicted height	0.130258	0.0729106	1.13912	0.0740101	1151	169981	171132
	579.8	Nonspecific abnormal findings in stool contents	digestive	Genetically-predicted height	-0.0581471	0.0434079	0.943511	0.180391	3287	169981	173268
	240	Simple and unspecified goiter	endocrine/metabolic	Genetically-predicted height	0.0453103	0.0817054	1.04635	0.579197	913	177713	178626
	241	Nontoxic nodular goiter	endocrine/metabolic	Genetically-predicted height	0.158081	0.0318727	1.17126	7.06e-07	6221	177713	183934
	241.1	Nontoxic uninodular goiter	endocrine/metabolic	Genetically-predicted height	0.179255	0.0356881	1.19633	5.09e-07	4914	177713	182627
	241.2	Nontoxic multinodular goiter	endocrine/metabolic	Genetically-predicted height	0.0867927	0.0531	1.09067	0.102151	2182	177713	179895
	242	Thyrotoxicosis with or without goiter	endocrine/metabolic	Genetically-predicted height	0.112667	0.0484235	1.11926	0.0199808	2622	177713	180335
	242.1	Graves' disease	endocrine/metabolic	Genetically-predicted height	0.1059	0.0882712	1.11171	0.230251	780	177713	178493
	242.3	Exophthalmos	endocrine/metabolic	Genetically-predicted height	0.170179	0.137877	1.18552	0.217099	319	177713	178032
	244	Hypothyroidism	endocrine/metabolic	Genetically-predicted height	0.0455836	0.0157304	1.04664	0.00375782	29316	177713	207029
	244.1	Secondary hypothyroidism	endocrine/metabolic	Genetically-predicted height	0.117424	0.0598176	1.1246	0.0496415	1709	177713	179422
	244.2	Acquired hypothyroidism	endocrine/metabolic	Genetically-predicted height	-0.0037948	0.0639305	0.996212	0.952667	1491	177713	179204
	244.4	Hypothyroidism NOS	endocrine/metabolic	Genetically-predicted height	0.043835	0.0159255	1.04481	0.00591418	28502	177713	206215
	245	Thyroiditis	endocrine/metabolic	Genetically-predicted height	0.141324	0.090016	1.1518	0.116419	752	177713	178465
	245.2	Chronic thyroiditis	endocrine/metabolic	Genetically-predicted height	0.219006	0.108741	1.24484	0.0440081	515	177713	178228
	245.21	Chronic lymphocytic thyroiditis	endocrine/metabolic	Genetically-predicted height	0.232672	0.112172	1.26197	0.0380555	484	177713	178197
	246	Other disorders of thyroid	endocrine/metabolic	Genetically-predicted height	0.0475473	0.0594236	1.0487	0.423629	1731	177713	179444
	246.2	Thyroid cyst	endocrine/metabolic	Genetically-predicted height	0.452256	0.168386	1.57185	0.00723493	213	177713	177926
	246.7	Abnormal results of function study of thyroid	endocrine/metabolic	Genetically-predicted height	0.0710609	0.0677258	1.07365	0.294065	1330	177713	179043
	249	Secondary diabetes mellitus	endocrine/metabolic	Genetically-predicted height	0.105135	0.0440038	1.11086	0.0168844	3235	113653	116888
	250	Diabetes mellitus	endocrine/metabolic	Genetically-predicted height	-0.0282759	0.0117992	0.97212	0.0165558	74828	113653	188481
	250.1	Type 1 diabetes	endocrine/metabolic	Genetically-predicted height	0.0479786	0.0280476	1.04915	0.0871524	8341	113653	121994
	250.12	Type 1 diabetes with renal manifestations	endocrine/metabolic	Genetically-predicted height	-0.117447	0.116122	0.889188	0.311821	452	113653	114105
	250.13	Type 1 diabetes with ophthalmic manifestations	endocrine/metabolic	Genetically-predicted height	-0.00378013	0.078463	0.996227	0.961575	996	113653	114649
	250.14	Type 1 diabetes with neurological manifestations	endocrine/metabolic	Genetically-predicted height	0.282918	0.0611679	1.327	3.74e-06	1649	113653	115302
	250.15	Diabetes type 1 with peripheral circulatory disorders	endocrine/metabolic	Genetically-predicted height	0.1527	0.174168	1.16498	0.380628	201	113653	113854
	250.2	Type 2 diabetes	endocrine/metabolic	Genetically-predicted height	-0.0293448	0.0118225	0.971082	0.0130602	74326	113653	187979
	250.21	Type 2 diabetes with ketoacidosis	endocrine/metabolic	Genetically-predicted height	-0.100134	0.120497	0.904716	0.405971	420	113653	114073
	250.22	Type 2 diabetes with renal manifestations	endocrine/metabolic	Genetically-predicted height	-0.0416175	0.0280392	0.959237	0.13774	8448	113653	122101
	250.23	Type 2 diabetes with ophthalmic manifestations	endocrine/metabolic	Genetically-predicted height	-0.0175267	0.0248032	0.982626	0.479795	11004	113653	124657
	250.24	Type 2 diabetes with neurological manifestations	endocrine/metabolic	Genetically-predicted height	0.141106	0.0175766	1.15155	9.9e-16	24396	113653	138049
	250.25	Diabetes type 2 with peripheral circulatory disorders	endocrine/metabolic	Genetically-predicted height	0.0916232	0.0466737	1.09595	0.0496396	2887	113653	116540
	250.3	Insulin pump user	endocrine/metabolic	Genetically-predicted height	0.02165	0.0254803	1.02189	0.395504	10283	113653	123936
	250.4	Abnormal glucose	endocrine/metabolic	Genetically-predicted height	-0.0284787	0.0159141	0.971923	0.0735298	30766	113653	144419
	250.41	Impaired fasting glucose	endocrine/metabolic	Genetically-predicted height	0.00091249	0.0200043	1.00091	0.963617	17675	113653	131328
	250.42	Other abnormal glucose	endocrine/metabolic	Genetically-predicted height	-0.0510178	0.0220668	0.950262	0.0207792	14124	113653	127777
	250.6	Polyneuropathy in diabetes	endocrine/metabolic	Genetically-predicted height	0.165335	0.0250008	1.17979	3.76e-11	10782	113653	124435
	250.7	Diabetic retinopathy	endocrine/metabolic	Genetically-predicted height	-0.032379	0.0244699	0.96814	0.185764	11253	122289	133542
	251.1	Hypoglycemia	endocrine/metabolic	Genetically-predicted height	0.0204261	0.049711	1.02064	0.681149	2517	102496	105013
	252	Disorders of parathyroid gland	endocrine/metabolic	Genetically-predicted height	0.0142163	0.0509105	1.01432	0.780059	2375	189753	192128
	252.1	Hyperparathyroidism	endocrine/metabolic	Genetically-predicted height	-0.0151459	0.05335	0.984968	0.776489	2162	189753	191915
	253	Disorders of the pituitary gland and its hypothalamic control	endocrine/metabolic	Genetically-predicted height	0.0219164	0.0462135	1.02216	0.635327	2883	189753	192636
	253.1	Pituitary hyperfunction	endocrine/metabolic	Genetically-predicted height	0.00883872	0.125803	1.00888	0.943988	383	189753	190136
	253.2	Pituitary hypofunction	endocrine/metabolic	Genetically-predicted height	0.102151	0.116127	1.10755	0.37905	451	189753	190204
	253.4	Anterior pituitary disorders	endocrine/metabolic	Genetically-predicted height	0.0358025	0.0618684	1.03645	0.562799	1601	189753	191354
	253.7	Other disorders of neurohypophysis	endocrine/metabolic	Genetically-predicted height	-0.273673	0.153557	0.760581	0.0747134	256	189753	190009
	255	Disorders of adrenal glands	endocrine/metabolic	Genetically-predicted height	-0.0124131	0.0543917	0.987664	0.819477	2072	189753	191825
	255.1	Adrenal hyperfunction	endocrine/metabolic	Genetically-predicted height	-0.147162	0.110988	0.863154	0.184862	494	189753	190247
	255.12	Hyperaldosteronism	endocrine/metabolic	Genetically-predicted height	-0.123745	0.127588	0.883605	0.332104	374	189753	190127
	255.2	Adrenal hypofunction	endocrine/metabolic	Genetically-predicted height	0.0701053	0.0973086	1.07262	0.471252	642	189753	190395
	255.21	Glucocorticoid deficiency	endocrine/metabolic	Genetically-predicted height	0.0235313	0.108684	1.02381	0.828589	514	189753	190267
	256	Ovarian dysfunction	endocrine/metabolic	Genetically-predicted height	-0.350626	0.153765	0.704247	0.0225919	268	189753	190021
	256.4	Polycystic ovaries	endocrine/metabolic	Genetically-predicted height	-0.323355	0.160529	0.723717	0.0439762	248	189753	190001
	257	Testicular dysfunction	endocrine/metabolic	Genetically-predicted height	0.0327729	0.0234715	1.03332	0.162629	11762	189753	201515
	257.1	Testicular hypofunction	endocrine/metabolic	Genetically-predicted height	0.0327811	0.0238797	1.03332	0.169827	11338	189753	201091
	259	Other endocrine disorders	endocrine/metabolic	Genetically-predicted height	-0.127413	0.0988248	0.88037	0.1973	622	189753	190375
	259.3	Delay in sexual development and puberty NEC	endocrine/metabolic	Genetically-predicted height	-0.0515749	0.0882883	0.949733	0.55911	781	189753	190534
	260	Protein-calorie malnutrition	endocrine/metabolic	Genetically-predicted height	-0.0473277	0.038313	0.953775	0.216722	4251	160346	164597
	260.1	Cachexia	endocrine/metabolic	Genetically-predicted height	0.134835	0.135886	1.14435	0.321069	328	160346	160674
	260.2	severe protein-calorie malnutrition	endocrine/metabolic	Genetically-predicted height	-0.137992	0.121105	0.871105	0.254517	414	160346	160760
	260.3	Adult failure to thrive	endocrine/metabolic	Genetically-predicted height	-0.0808938	0.0735173	0.922292	0.271186	1138	160346	161484
	260.6	Anorexia	endocrine/metabolic	Genetically-predicted height	-0.0944013	0.090645	0.909918	0.297672	741	160346	161087
	261	Vitamin deficiency	endocrine/metabolic	Genetically-predicted height	0.0116536	0.0144378	1.01172	0.419574	35703	160346	196049
	261.2	Vitamin B-complex deficiencies	endocrine/metabolic	Genetically-predicted height	0.0547987	0.0244177	1.05633	0.0248181	10964	160346	171310
	261.4	Vitamin D deficiency	endocrine/metabolic	Genetically-predicted height	-0.00289848	0.0163055	0.997106	0.858911	26690	160346	187036
	261.41	Rickets or osteomalacia	endocrine/metabolic	Genetically-predicted height	0.0307769	0.151896	1.03126	0.839433	263	160346	160609
	262	Mineral deficiency NEC	endocrine/metabolic	Genetically-predicted height	-0.245518	0.117098	0.782299	0.0360208	442	160346	160788
	263	Other nutritional deficiency	endocrine/metabolic	Genetically-predicted height	-0.0986579	0.169736	0.906053	0.561077	210	160346	160556
	269	Proteinuria	endocrine/metabolic	Genetically-predicted height	-0.0764528	0.0384544	0.926397	0.0467961	4195	207140	211335
	270	Disorders of protein plasma/amino-acid transport and metabolism	endocrine/metabolic	Genetically-predicted height	0.0307829	0.0412088	1.03126	0.455065	3643	207140	210783
	270.2	Disorders of amino-acid metabolism	endocrine/metabolic	Genetically-predicted height	0.0179323	0.0718111	1.01809	0.802808	1181	207140	208321
	270.3	Disorders of plasma protein metabolism	endocrine/metabolic	Genetically-predicted height	0.034117	0.0512678	1.03471	0.505751	2346	207140	209486
	270.32	Paraproteinemia	endocrine/metabolic	Genetically-predicted height	0.00512714	0.0588015	1.00514	0.930517	1781	207140	208921
	270.38	Other specified disorders of plasma protein metabolism	endocrine/metabolic	Genetically-predicted height	-0.0621314	0.134957	0.939759	0.645245	333	207140	207473
	271	Disorders of carbohydrate transport and metabolism	endocrine/metabolic	Genetically-predicted height	-0.0820429	0.0633717	0.921232	0.195448	1520	218475	219995
	271.3	Intestinal disaccharidase deficiencies and disaccharide malabsorption	endocrine/metabolic	Genetically-predicted height	-0.038587	0.0691292	0.962148	0.576716	1277	218475	219752
	271.9	Other disorders of carbohydrate transport and metabolism	endocrine/metabolic	Genetically-predicted height	-0.340843	0.160085	0.711171	0.0332431	236	218475	218711
	272	Disorders of lipoid metabolism	endocrine/metabolic	Genetically-predicted height	-0.17363	0.0136913	0.840608	7.46e-37	165335	44435	209770
	272.1	Hyperlipidemia	endocrine/metabolic	Genetically-predicted height	-0.173936	0.0136933	0.84035	5.74e-37	165197	44435	209632
	272.11	Hypercholesterolemia	endocrine/metabolic	Genetically-predicted height	-0.187245	0.0189572	0.82924	5.22e-23	33451	44435	77886
	272.12	Hyperglyceridemia	endocrine/metabolic	Genetically-predicted height	-0.162103	0.0288826	0.850354	1.99e-08	8859	44435	53294
	272.13	Mixed hyperlipidemia	endocrine/metabolic	Genetically-predicted height	-0.182322	0.0181573	0.833333	1e-23	35369	44435	79804
	272.9	Unspecified disorder of lipoid metabolism	endocrine/metabolic	Genetically-predicted height	-0.176378	0.0759128	0.838301	0.0201559	1094	44435	45529
	274	Gout and other crystal arthropathies	endocrine/metabolic	Genetically-predicted height	0.0169559	0.0182118	1.0171	0.351834	20577	195558	216135
	274.1	Gout	endocrine/metabolic	Genetically-predicted height	0.0136134	0.0185543	1.01371	0.463126	19737	195558	215295
	274.11	Gouty arthropathy	endocrine/metabolic	Genetically-predicted height	0.0628767	0.0382328	1.0649	0.100058	4267	195558	199825
	274.2	Crystal arthropathies	endocrine/metabolic	Genetically-predicted height	0.0904795	0.0744852	1.0947	0.224468	1105	195558	196663
	274.21	Chondrocalcinosis	endocrine/metabolic	Genetically-predicted height	0.067668	0.0798029	1.07001	0.396472	962	195558	196520
	275	Disorders of mineral metabolism	endocrine/metabolic	Genetically-predicted height	-0.0255701	0.0252336	0.974754	0.310901	9993	202673	212666
	275.3	Disorders of magnesium metabolism	endocrine/metabolic	Genetically-predicted height	-0.0557848	0.0430196	0.945743	0.194724	3332	202673	206005
	275.5	Disorders of calcium/phosphorus metabolism	endocrine/metabolic	Genetically-predicted height	-0.00064135	0.0457994	0.999359	0.988827	2935	202673	205608
	275.51	Hypocalcemia	endocrine/metabolic	Genetically-predicted height	0.0588278	0.0873495	1.06059	0.500645	797	202673	203470
	275.53	Disorders of phosphorus metabolism	endocrine/metabolic	Genetically-predicted height	-0.105543	0.0761593	0.899836	0.165802	1051	202673	203724
	275.6	Hypercalcemia	endocrine/metabolic	Genetically-predicted height	-0.146402	0.0512763	0.86381	0.00430142	2335	202673	205008
	276	Disorders of fluid, electrolyte, and acid-base balance	endocrine/metabolic	Genetically-predicted height	-0.0623685	0.0151802	0.939537	3.98e-05	31642	165206	196848
	276.1	Electrolyte imbalance	endocrine/metabolic	Genetically-predicted height	-0.0819643	0.0173215	0.921305	2.22e-06	23214	165206	188420
	276.11	Hyperosmolality and/or hypernatremia	endocrine/metabolic	Genetically-predicted height	-0.150573	0.109776	0.860215	0.170176	505	165206	165711
	276.12	Hyposmolality and/or hyponatremia	endocrine/metabolic	Genetically-predicted height	-0.102329	0.0312892	0.902733	0.00107386	6434	165206	171640
	276.13	Hyperpotassemia	endocrine/metabolic	Genetically-predicted height	-0.0616118	0.0297519	0.940248	0.0383725	7227	165206	172433
	276.14	Hypopotassemia	endocrine/metabolic	Genetically-predicted height	-0.103608	0.0261216	0.901579	7.3e-05	9383	165206	174589
	276.4	Acid-base balance disorder	endocrine/metabolic	Genetically-predicted height	-0.139809	0.0433228	0.869525	0.00125036	3293	165206	168499
	276.41	Acidosis	endocrine/metabolic	Genetically-predicted height	-0.175126	0.0482591	0.839352	0.000284676	2643	165206	167849
	276.42	Alkalosis	endocrine/metabolic	Genetically-predicted height	0.106565	0.141991	1.11245	0.452951	302	165206	165508
	276.5	Hypovolemia	endocrine/metabolic	Genetically-predicted height	-0.0264646	0.0268414	0.973882	0.324151	8898	165206	174104
	276.6	Fluid overload	endocrine/metabolic	Genetically-predicted height	-0.108674	0.0630013	0.897022	0.0845356	1546	165206	166752
	277	Other disorders of metabolism	endocrine/metabolic	Genetically-predicted height	0.0583355	0.0952803	1.06007	0.540372	668	207536	208204
	277.1	Disorders of porphyrin metabolism	endocrine/metabolic	Genetically-predicted height	0.186619	0.161354	1.20517	0.247443	232	207536	207768
	277.4	Disorders of bilirubin excretion	endocrine/metabolic	Genetically-predicted height	0.0786687	0.0892656	1.08185	0.378162	765	207536	208301
	277.5	Other disorders of lipoid metabolism	endocrine/metabolic	Genetically-predicted height	-0.0557438	0.0438323	0.945781	0.203462	3200	207536	210736
	277.51	Lipoprotein disorders	endocrine/metabolic	Genetically-predicted height	-0.00266531	0.103331	0.997338	0.979422	568	207536	208104
	277.7	Dysmetabolic syndrome X	endocrine/metabolic	Genetically-predicted height	-0.0233724	0.0591366	0.976899	0.692676	1745	207536	209281
	278	Overweight, obesity and other hyperalimentation	endocrine/metabolic	Genetically-predicted height	-0.0533905	0.0110435	0.94801	1.33e-06	90264	113259	203523
	278.1	Obesity	endocrine/metabolic	Genetically-predicted height	-0.0569356	0.0113675	0.944655	5.48e-07	81614	113259	194873
	278.11	Morbid obesity	endocrine/metabolic	Genetically-predicted height	-0.0383241	0.0179623	0.962401	0.0328769	22905	113259	136164
	278.3	Localized adiposity	endocrine/metabolic	Genetically-predicted height	-0.125296	0.156443	0.882235	0.423185	248	113259	113507
	278.4	Abnormal weight gain	endocrine/metabolic	Genetically-predicted height	-0.0301474	0.0726701	0.970303	0.67825	1162	113259	114421
	279	Disorders involving the immune mechanism	endocrine/metabolic	Genetically-predicted height	0.131916	0.0917787	1.14101	0.150624	722	219496	220218
	279.1	Immunity deficiency	endocrine/metabolic	Genetically-predicted height	0.375015	0.119092	1.45501	0.00163857	429	219496	219925
	279.11	Deficiency of humoral immunity	endocrine/metabolic	Genetically-predicted height	0.358161	0.133067	1.4307	0.00711123	344	219496	219840
	279.7	Other immunological findings	endocrine/metabolic	Genetically-predicted height	-0.0110572	0.126612	0.989004	0.930408	378	219496	219874
	580	Nephritis; nephrosis; renal sclerosis	genitourinary	Genetically-predicted height	-0.0186561	0.0435382	0.981517	0.668288	3280	159560	162840
	580.1	Glomerulonephritis	genitourinary	Genetically-predicted height	0.188117	0.100856	1.20697	0.0621533	599	159560	160159
	580.12	Non-proliferative glomerulonephritis	genitourinary	Genetically-predicted height	0.241889	0.15217	1.27365	0.111926	262	159560	159822
	580.14	Chronic glomerulonephritis, NOS	genitourinary	Genetically-predicted height	0.0425684	0.162319	1.04349	0.793128	231	159560	159791
	580.2	Nephrotic syndrome without mention of glomerulonephritis	genitourinary	Genetically-predicted height	0.096518	0.111603	1.10133	0.387132	488	159560	160048
	580.3	Nephritis and nephropathy without mention of glomerulonephritis	genitourinary	Genetically-predicted height	-0.036989	0.0501234	0.963687	0.460539	2462	159560	162022
	580.31	Nephritis and nephropathy in diseases classified elsewhere	genitourinary	Genetically-predicted height	-0.0766399	0.0614731	0.926223	0.212499	1628	159560	161188
	580.32	Nephritis and nephropathy with pathological lesion	genitourinary	Genetically-predicted height	-0.0176268	0.0859981	0.982528	0.837598	826	159560	160386
	585	Renal failure	genitourinary	Genetically-predicted height	-0.014757	0.0146417	0.985351	0.313515	37006	159560	196566
	585.1	Acute renal failure	genitourinary	Genetically-predicted height	-0.0251068	0.0210072	0.975206	0.232028	15370	159560	174930
	585.2	Renal failure NOS	genitourinary	Genetically-predicted height	-0.0355238	0.0424666	0.9651	0.402868	3467	159560	163027
	585.3	Chronic renal failure [CKD]	genitourinary	Genetically-predicted height	-0.0278746	0.0168004	0.97251	0.0970827	26854	159560	186414
	585.31	Renal dialysis	genitourinary	Genetically-predicted height	-0.0675922	0.0634038	0.934642	0.286397	1527	159560	161087
	585.32	End stage renal disease	genitourinary	Genetically-predicted height	-0.0556974	0.0495005	0.945825	0.260509	2527	159560	162087
	585.33	Chronic Kidney Disease, Stage III	genitourinary	Genetically-predicted height	-0.0626995	0.0210805	0.939226	0.00293666	15658	159560	175218
	585.34	Chronic Kidney Disease, Stage IV	genitourinary	Genetically-predicted height	-0.0457937	0.039809	0.955239	0.250006	3985	159560	163545
	585.4	Chronic kidney disease, Stage I or II	genitourinary	Genetically-predicted height	-0.00851855	0.0434143	0.991518	0.844442	3309	159560	162869
	586	Other disorders of the kidney and ureters	genitourinary	Genetically-predicted height	-0.0115124	0.0228131	0.988554	0.613811	12978	159560	172538
	586.1	Anatomical abnormatilies of kidney and ureters	genitourinary	Genetically-predicted height	-0.269513	0.173133	0.763752	0.119546	203	159560	159763
	586.2	Cyst of kidney, acquired	genitourinary	Genetically-predicted height	-0.0154357	0.0422451	0.984683	0.714825	3514	159560	163074
	586.4	Stricture/obstruction of ureter	genitourinary	Genetically-predicted height	0.133785	0.0848148	1.14315	0.114709	849	159560	160409
	587	Kidney replaced by transpant	genitourinary	Genetically-predicted height	-0.136077	0.0995726	0.872775	0.171746	615	159560	160175
	588	Disorders resulting from impaired renal function	genitourinary	Genetically-predicted height	0.0176916	0.0489098	1.01785	0.717562	2601	159560	162161
	588.1	Renal osteodystrophy	genitourinary	Genetically-predicted height	0.0793669	0.112368	1.0826	0.479993	484	159560	160044
	588.2	Secondary hyperparathyroidism (of renal origin)	genitourinary	Genetically-predicted height	-0.0088945	0.055657	0.991145	0.873031	2000	159560	161560
	589	Abnormal results of function study of kidney	genitourinary	Genetically-predicted height	-0.0262412	0.0974241	0.9741	0.787661	643	159560	160203
	590	Pyelonephritis	genitourinary	Genetically-predicted height	0.0415452	0.0773712	1.04242	0.591296	1021	161313	162334
	591	Urinary tract infection	genitourinary	Genetically-predicted height	0.080991	0.0188995	1.08436	1.82e-05	20110	161313	181423
	592	Cystitis and urethritis	genitourinary	Genetically-predicted height	0.0458371	0.0539893	1.0469	0.395879	2121	161313	163434
	592.1	Cystitis	genitourinary	Genetically-predicted height	0.0508271	0.0600648	1.05214	0.397439	1710	161313	163023
	592.11	Acute cystitis	genitourinary	Genetically-predicted height	-0.109586	0.140304	0.896205	0.434763	308	161313	161621
	592.12	Chronic cystitis	genitourinary	Genetically-predicted height	0.0262328	0.126978	1.02658	0.836328	377	161313	161690
	592.13	Chronic interstitial cystitis	genitourinary	Genetically-predicted height	0.237702	0.160892	1.26833	0.13957	234	161313	161547
	592.2	Urethritis and urethral syndrome	genitourinary	Genetically-predicted height	-0.0785927	0.144408	0.924416	0.586275	294	161313	161607
	593	Hematuria	genitourinary	Genetically-predicted height	0.031668	0.019768	1.03217	0.10916	17540	161313	178853
	593.1	Gross hematuria	genitourinary	Genetically-predicted height	0.0558634	0.0346777	1.05745	0.107194	5268	161313	166581
	593.2	Microscopic hematuria	genitourinary	Genetically-predicted height	-0.0639226	0.0309437	0.938078	0.0388503	6643	161313	167956
	594	Urinary calculus	genitourinary	Genetically-predicted height	-0.0690928	0.0196648	0.93324	0.00044219	17070	195564	212634
	594.1	Calculus of kidney	genitourinary	Genetically-predicted height	-0.0781079	0.0213637	0.924865	0.000256072	14266	195564	209830
	594.2	Calculus of lower urinary tract	genitourinary	Genetically-predicted height	0.0136444	0.0685447	1.01374	0.842217	1306	195564	196870
	594.3	Calculus of ureter	genitourinary	Genetically-predicted height	-0.0336873	0.040772	0.966874	0.40867	3713	195564	199277
	594.8	Renal colic	genitourinary	Genetically-predicted height	0.0458937	0.111304	1.04696	0.680101	491	195564	196055
	595	Hydronephrosis	genitourinary	Genetically-predicted height	0.0256572	0.0491808	1.02599	0.601885	2541	195564	198105
	596	Other disorders of bladder	genitourinary	Genetically-predicted height	0.0318749	0.0232846	1.03239	0.171023	11990	194591	206581
	596.1	Bladder neck obstruction	genitourinary	Genetically-predicted height	0.0179127	0.0474044	1.01807	0.705528	2764	194591	197355
	596.5	Functional disorders of bladder	genitourinary	Genetically-predicted height	0.083032	0.0311386	1.08658	0.00766383	6477	194591	201068
	597	Other disorders of urethra and urinary tract	genitourinary	Genetically-predicted height	-0.043565	0.049442	0.95737	0.378246	2517	194591	197108
	597.1	Urethral stricture (not specified as infectious)	genitourinary	Genetically-predicted height	-0.0448764	0.0520656	0.956116	0.388732	2269	194591	196860
	597.2	Urinary complications NEC	genitourinary	Genetically-predicted height	-0.0181949	0.131186	0.98197	0.889691	353	194591	194944
	599	Other symptoms/disorders or the urinary system	genitourinary	Genetically-predicted height	0.0367014	0.0144499	1.03738	0.0110881	37356	153136	190492
	599.1	Urinary obstruction	genitourinary	Genetically-predicted height	0.150147	0.0710797	1.16201	0.0346538	1217	153136	154353
	599.2	Retention of urine	genitourinary	Genetically-predicted height	0.10189	0.0249426	1.10726	4.41e-05	10704	153136	163840
	599.3	Dysuria	genitourinary	Genetically-predicted height	0.0108593	0.0442781	1.01092	0.806261	3172	153136	156308
	599.4	Urinary incontinence	genitourinary	Genetically-predicted height	0.0235587	0.0236708	1.02384	0.319608	12277	153136	165413
	599.5	Frequency of urination and polyuria	genitourinary	Genetically-predicted height	0.0604292	0.0214771	1.06229	0.00489815	14786	153136	167922
	599.8	Other symptoms involving urinary system	genitourinary	Genetically-predicted height	0.0363024	0.038891	1.03697	0.350593	4144	153136	157280
	599.9	Other abnormality of urination	genitourinary	Genetically-predicted height	0.0658855	0.0309904	1.0681	0.0335036	6637	153136	159773
	600	Hyperplasia of prostate	genitourinary	Genetically-predicted height	0.0101292	0.0134595	1.01018	0.451706	65707	115162	180869
	601	Inflammatory diseases of prostate	genitourinary	Genetically-predicted height	-0.0274119	0.0265815	0.97296	0.302429	9602	115162	124764
	601.1	Prostatitis	genitourinary	Genetically-predicted height	-0.0521751	0.0346108	0.949163	0.131688	5435	115162	120597
	601.11	Acute prostatitis	genitourinary	Genetically-predicted height	-0.051672	0.0891081	0.94964	0.561996	773	115162	115935
	601.12	Chronic prostatitis	genitourinary	Genetically-predicted height	-0.14559	0.0552308	0.864512	0.00838807	2055	115162	117217
	601.3	Orchitis and epididymitis	genitourinary	Genetically-predicted height	-0.0286074	0.0473051	0.971798	0.545351	2796	115162	117958
	601.4	Balanoposthitis	genitourinary	Genetically-predicted height	0.0411153	0.0803899	1.04197	0.609037	960	115162	116122
	601.8	Other inflammatory disorders of male genital organs	genitourinary	Genetically-predicted height	0.114295	0.12889	1.12108	0.375203	367	115162	115529
	602	Other disorders of prostate	genitourinary	Genetically-predicted height	-0.0375244	0.0511965	0.963171	0.463589	2421	115162	117583
	603	Other disorders of testis	genitourinary	Genetically-predicted height	0.0444586	0.0427696	1.04546	0.298577	3502	95593	99095
	603.1	Hydrocele	genitourinary	Genetically-predicted height	0.0104906	0.0491192	1.01055	0.830879	2631	95593	98224
	603.2	Spermatocele	genitourinary	Genetically-predicted height	0.0204234	0.0832083	1.02063	0.806109	891	95593	96484
	604	Disorders of penis	genitourinary	Genetically-predicted height	0.0318416	0.0422845	1.03235	0.451431	3602	95593	99195
	604.1	Redundant prepuce and phimosis/BXO	genitourinary	Genetically-predicted height	-0.0137992	0.0650653	0.986296	0.832043	1491	95593	97084
	604.3	Peyronie's disease	genitourinary	Genetically-predicted height	0.112781	0.0743868	1.11939	0.129484	1118	95593	96711
	605	Erectile dysfunction [ED]	genitourinary	Genetically-predicted height	0.0522666	0.014146	1.05366	0.00022007	51710	95593	147303
	608	Other disorders of male genital organs	genitourinary	Genetically-predicted height	0.0206622	0.0394236	1.02088	0.600203	4132	95593	99725
	609	Male infertility and abnormal spermatozoa	genitourinary	Genetically-predicted height	0.0990444	0.0820805	1.10412	0.227558	917	95593	96510
	609.1	Infertility, male	genitourinary	Genetically-predicted height	-0.159217	0.143457	0.852811	0.26706	302	95593	95895
	609.2	Abnormal spermatozoa	genitourinary	Genetically-predicted height	0.226097	0.100135	1.2537	0.023951	613	95593	96206
	610	Benign mammary dysplasias	genitourinary	Genetically-predicted height	-0.0293394	0.0775598	0.971087	0.705222	1096	210051	211147
	610.1	Cystic mastopathy	genitourinary	Genetically-predicted height	-0.113396	0.100465	0.892797	0.25902	623	210051	210674
	610.4	Benign neoplasm of breast	genitourinary	Genetically-predicted height	0.114384	0.164115	1.12118	0.485818	223	210051	210274
	610.8	Other specified benign mammary dysplasias	genitourinary	Genetically-predicted height	-0.204769	0.164124	0.814835	0.212158	222	210051	210273
	611	Abnormal findings on mammogram or breast exam	genitourinary	Genetically-predicted height	-0.0148125	0.0470946	0.985297	0.753121	3065	210051	213116
	611.1	Abnormal mammogram	genitourinary	Genetically-predicted height	-0.0145432	0.0861851	0.985562	0.865998	873	210051	210924
	611.3	Lump or mass in breast	genitourinary	Genetically-predicted height	-0.0499006	0.0535315	0.951324	0.351247	2229	210051	212280
	612	Breast conditions, congenital or relating to hormones	genitourinary	Genetically-predicted height	0.046325	0.0537932	1.04741	0.389146	2117	210051	212168
	612.2	Hypertrophy of breast (Gynecomastia)	genitourinary	Genetically-predicted height	0.0575281	0.0550591	1.05922	0.296096	2018	210051	212069
	613	Other nonmalignant breast conditions	genitourinary	Genetically-predicted height	0.0284776	0.0621832	1.02889	0.646979	1626	217811	219437
	613.5	Mastodynia	genitourinary	Genetically-predicted height	0.0337684	0.104199	1.03435	0.74588	558	217811	218369
	613.7	Other signs and symptoms in breast	genitourinary	Genetically-predicted height	-0.0724342	0.148053	0.930127	0.624669	273	217811	218084
	613.8	Other specified disorders of breast	genitourinary	Genetically-predicted height	-0.117499	0.156988	0.889142	0.454183	243	217811	218054
	613.9	Breast disorder NOS	genitourinary	Genetically-predicted height	0.150423	0.155639	1.16233	0.333801	247	217811	218058
	614	Inflammatory diseases of female pelvic organs	genitourinary	Genetically-predicted height	-0.0346251	0.0608428	0.965968	0.569295	1909	217779	219688
	614.5	Inflammatory disease of cervix, vagina, and vulva	genitourinary	Genetically-predicted height	-0.00999987	0.0644692	0.99005	0.876734	1674	217779	219453
	614.52	Vaginitis and vulvovaginitis	genitourinary	Genetically-predicted height	-0.0177458	0.0712613	0.982411	0.803342	1327	217779	219106
	615	Endometriosis	genitourinary	Genetically-predicted height	-0.00978128	0.121168	0.990266	0.935661	425	217779	218204
	618	Genital prolapse	genitourinary	Genetically-predicted height	0.0710207	0.0905826	1.0736	0.433014	772	221001	221773
	618.1	Prolapse of vaginal walls	genitourinary	Genetically-predicted height	0.061421	0.10217	1.06335	0.547729	598	221001	221599
	619	Noninflammatory female genital disorders	genitourinary	Genetically-predicted height	0.015518	0.0628651	1.01564	0.805027	1719	218499	220218
	619.2	Disorders of uterus, NEC	genitourinary	Genetically-predicted height	-0.0578006	0.0860596	0.943838	0.501817	856	218499	219355
	619.4	Noninflammatory disorders of vagina	genitourinary	Genetically-predicted height	0.0911886	0.128928	1.09548	0.479392	367	218499	218866
	622	Polyp of female genital organs	genitourinary	Genetically-predicted height	-0.14486	0.134368	0.865143	0.280995	335	220889	221224
	624	Symptoms involving female genital tract	genitourinary	Genetically-predicted height	0.0528849	0.171817	1.05431	0.758236	203	217822	218025
	624.9	stress incontinence, female	genitourinary	Genetically-predicted height	0.0559476	0.0764148	1.05754	0.464073	1110	217822	218932
	625	Pain and other symptoms associated with female genital organs	genitourinary	Genetically-predicted height	-0.0188408	0.0811609	0.981336	0.816428	981	217822	218803
	625.1	Dyspareunia	genitourinary	Genetically-predicted height	-0.0789945	0.133174	0.924045	0.55307	344	217822	218166
	626	Disorders of menstruation and other abnormal bleeding from female genital tract	genitourinary	Genetically-predicted height	-0.078032	0.0554414	0.924935	0.159289	3393	211872	215265
	626.1	Irregular menstrual cycle/bleeding	genitourinary	Genetically-predicted height	-0.0934042	0.0603644	0.910825	0.121782	2555	211872	214427
	626.11	Absent or infrequent menstruation	genitourinary	Genetically-predicted height	-0.0973556	0.134005	0.907233	0.467528	374	211872	212246
	626.12	Excessive or frequent menstruation	genitourinary	Genetically-predicted height	-0.040769	0.0829724	0.960051	0.623175	1072	211872	212944
	626.13	Irregular menstrual cycle	genitourinary	Genetically-predicted height	-0.00213696	0.107547	0.997865	0.984147	578	211872	212450
	626.14	Irregular menstrual bleeding	genitourinary	Genetically-predicted height	-0.152894	0.152423	0.85822	0.315816	275	211872	212147
	626.2	Dysmenorrhea	genitourinary	Genetically-predicted height	-0.20646	0.101689	0.813459	0.0423241	688	211872	212560
	627	Menopausal and postmenopausal disorders	genitourinary	Genetically-predicted height	-0.0251208	0.0483891	0.975192	0.603662	5289	211872	217161
	627.1	Postmenopausal bleeding	genitourinary	Genetically-predicted height	-0.177071	0.10491	0.83772	0.0914424	608	211872	212480
	627.2	Symptomatic menopause	genitourinary	Genetically-predicted height	-0.0275485	0.0528633	0.972828	0.602278	3777	211872	215649
	627.22	Need for Hormone replacement therapy (postmenopausal)	genitourinary	Genetically-predicted height	0.0401988	0.0933536	1.04102	0.666754	789	211872	212661
	627.3	Postmenopausal atrophic vaginitis	genitourinary	Genetically-predicted height	0.00773619	0.0853202	1.00777	0.927753	1014	211872	212886
	628	Ovarian cyst	genitourinary	Genetically-predicted height	0.00716977	0.0913627	1.0072	0.937449	831	211872	212703
	275.1	Disorders of iron metabolism	hematopoietic	Genetically-predicted height	0.280608	0.0653332	1.32393	1.75e-05	1430	202673	204103
	275.11	Hereditary hemochromatosis	hematopoietic	Genetically-predicted height	0.500054	0.10643	1.64881	2.62e-06	535	202673	203208
	280	Iron deficiency anemias	hematopoietic	Genetically-predicted height	-0.0228282	0.0217919	0.97743	0.294844	14151	154891	169042
	280.1	Iron deficiency anemias, unspecified or not due to blood loss	hematopoietic	Genetically-predicted height	-0.0236517	0.0226114	0.976626	0.295558	13047	154891	167938
	280.2	Iron deficiency anemia secondary to blood loss (chronic)	hematopoietic	Genetically-predicted height	-0.114164	0.0636475	0.892111	0.0728618	1515	154891	156406
	281	Other deficiency anemia	hematopoietic	Genetically-predicted height	0.0861346	0.0329463	1.08995	0.0089386	5855	154891	160746
	281.1	Megaloblastic anemia	hematopoietic	Genetically-predicted height	0.134317	0.0380102	1.14375	0.000409788	4344	154891	159235
	281.11	Pernicious anemia	hematopoietic	Genetically-predicted height	0.199981	0.0986023	1.22138	0.0425439	628	154891	155519
	281.12	Other vitamin B12 deficiency anemia	hematopoietic	Genetically-predicted height	0.117787	0.0419224	1.125	0.00495976	3551	154891	158442
	281.13	Folate-deficiency anemia	hematopoietic	Genetically-predicted height	0.061303	0.149839	1.06322	0.682448	270	154891	155161
	281.9	Deficiency anemias	hematopoietic	Genetically-predicted height	0.0180785	0.0643486	1.01824	0.778752	1486	154891	156377
	282	Hereditary hemolytic anemias	hematopoietic	Genetically-predicted height	-0.0464923	0.120212	0.954572	0.698939	436	154891	155327
	282.8	Other hemoglobinopathies	hematopoietic	Genetically-predicted height	-0.101094	0.137679	0.903848	0.462783	335	154891	155226
	283	Acquired hemolytic anemias	hematopoietic	Genetically-predicted height	0.0188424	0.134974	1.01902	0.888976	334	154891	155225
	284	Aplastic anemia	hematopoietic	Genetically-predicted height	0.104568	0.0521156	1.11023	0.0448059	2278	154891	157169
	284.1	Pancytopenia	hematopoietic	Genetically-predicted height	0.108472	0.0574175	1.11457	0.0588685	1870	154891	156761
	285	Other anemias	hematopoietic	Genetically-predicted height	0.00752749	0.0145254	1.00756	0.604298	37203	154891	192094
	285.1	Acute posthemorrhagic anemia	hematopoietic	Genetically-predicted height	0.0194417	0.0653642	1.01963	0.766133	1436	154891	156327
	285.2	Anemia of chronic disease	hematopoietic	Genetically-predicted height	-0.0109148	0.0338747	0.989145	0.747293	5580	154891	160471
	285.21	Anemia in chronic kidney disease	hematopoietic	Genetically-predicted height	-0.0484123	0.046409	0.952741	0.296871	2905	154891	157796
	285.22	Anemia in neoplastic disease	hematopoietic	Genetically-predicted height	0.0452424	0.0973722	1.04628	0.642194	644	154891	155535
	286	Coagulation defects	hematopoietic	Genetically-predicted height	0.254241	0.0326038	1.28948	6.29e-15	5960	171027	176987
	286.1	Congenital coagulation defects	hematopoietic	Genetically-predicted height	0.225279	0.131491	1.25267	0.0866629	352	171027	171379
	286.12	Congenital deficiency of other clotting factors (including factor VII)	hematopoietic	Genetically-predicted height	0.38822	0.158162	1.47435	0.0141051	243	171027	171270
	286.2	Encounter for long-term (current) use of anticoagulants	hematopoietic	Genetically-predicted height	0.274516	0.0156	1.31589	2.59e-69	30788	171027	201815
	286.5	Hemorrhagic disorder due to intrinsic circulating anticoagulants	hematopoietic	Genetically-predicted height	0.139638	0.115298	1.14986	0.225852	462	171027	171489
	286.7	Other and unspecified coagulation defects	hematopoietic	Genetically-predicted height	0.366398	0.0468519	1.44253	5.27e-15	2835	171027	173862
	286.8	Hypercoagulable state	hematopoietic	Genetically-predicted height	0.278038	0.0733705	1.32054	0.000150951	1135	171027	172162
	286.81	Primary hypercoagulable state	hematopoietic	Genetically-predicted height	0.272762	0.0754505	1.31359	0.000300219	1073	171027	172100
	286.9	Abnormal coagulation profile	hematopoietic	Genetically-predicted height	0.286647	0.0607276	1.33195	2.36e-06	1672	171027	172699
	287	Purpura and other hemorrhagic conditions	hematopoietic	Genetically-predicted height	0.149807	0.026929	1.16161	2.65e-08	8882	171027	179909
	287.3	Thrombocytopenia	hematopoietic	Genetically-predicted height	0.159101	0.0279055	1.17246	1.19e-08	8241	171027	179268
	287.31	Primary thrombocytopenia	hematopoietic	Genetically-predicted height	0.435285	0.104085	1.5454	2.89e-05	564	171027	171591
	287.32	Secondary thrombocytopenia	hematopoietic	Genetically-predicted height	-0.0258916	0.0887612	0.974441	0.770517	774	171027	171801
	288	Diseases of white blood cells	hematopoietic	Genetically-predicted height	-0.0474018	0.0297878	0.953704	0.111538	7095	184415	191510
	288.1	Decreased white blood cell count	hematopoietic	Genetically-predicted height	0.131521	0.0453524	1.14056	0.00373187	2995	184415	187410
	288.11	Neutropenia	hematopoietic	Genetically-predicted height	0.180142	0.0561929	1.19739	0.00134699	1941	184415	186356
	288.2	Elevated white blood cell count	hematopoietic	Genetically-predicted height	-0.030925	0.0382717	0.969548	0.419069	4232	184415	188647
	288.3	Eosinophilia	hematopoietic	Genetically-predicted height	0.120106	0.120793	1.12762	0.320071	416	184415	184831
	289	Other diseases of blood and blood-forming organs	hematopoietic	Genetically-predicted height	-0.0233976	0.0572635	0.976874	0.682836	1867	184415	186282
	289.4	Lymphadenitis	hematopoietic	Genetically-predicted height	0.0221967	0.0365057	1.02244	0.543164	4658	184415	189073
	289.5	Diseases of spleen	hematopoietic	Genetically-predicted height	0.0708939	0.0918004	1.07347	0.43996	723	184415	185138
	289.8	Polycythemia vera, secondary	hematopoietic	Genetically-predicted height	0.0327651	0.0619067	1.03331	0.596621	1593	182742	184335
	289.9	Abnormality of red blood cells	hematopoietic	Genetically-predicted height	-0.142188	0.14865	0.867458	0.338804	275	184415	184690
	8	Intestinal infection	infectious diseases	Genetically-predicted height	-0.0488446	0.0443524	0.952329	0.270773	3125	212358	215483
	8.5	Bacterial enteritis	infectious diseases	Genetically-predicted height	-0.0667931	0.0615365	0.935389	0.277734	1614	212358	213972
	8.52	Intestinal infection due to C. difficile	infectious diseases	Genetically-predicted height	-0.0197009	0.0674173	0.980492	0.770116	1344	212358	213702
	8.6	Viral Enteritis	infectious diseases	Genetically-predicted height	-0.257056	0.108343	0.773325	0.017663	516	212358	212874
	10	Tuberculosis	infectious diseases	Genetically-predicted height	0.0433689	0.0866401	1.04432	0.616678	810	191182	191992
	31	Diseases due to other mycobacteria	infectious diseases	Genetically-predicted height	0.277998	0.124764	1.32048	0.0258682	390	191182	191572
	38	Septicemia	infectious diseases	Genetically-predicted height	0.069607	0.030546	1.07209	0.0226815	6745	191182	197927
	38.1	Gram negative septicemia	infectious diseases	Genetically-predicted height	0.0524979	0.101602	1.0539	0.605365	589	191182	191771
	38.2	Gram positive septicemia	infectious diseases	Genetically-predicted height	0.0891641	0.122557	1.09326	0.466899	404	191182	191586
	38.3	Bacteremia	infectious diseases	Genetically-predicted height	0.0859239	0.0477714	1.08972	0.0720744	2697	191182	193879
	41	Bacterial infection NOS	infectious diseases	Genetically-predicted height	0.0823247	0.0239074	1.08581	0.000574275	11235	191182	202417
	41.1	Staphylococcus infections	infectious diseases	Genetically-predicted height	0.156896	0.0394635	1.16987	7.02e-05	3968	191182	195150
	41.11	Methicillin sensitive Staphylococcus aureus	infectious diseases	Genetically-predicted height	0.226428	0.0590885	1.25411	0.000127095	1751	191182	192933
	41.12	Methicillin resistant Staphylococcus aureus	infectious diseases	Genetically-predicted height	0.104154	0.0615739	1.10977	0.0907371	1610	191182	192792
	41.2	Streptococcus infection	infectious diseases	Genetically-predicted height	0.124256	0.0705208	1.13231	0.078073	1227	191182	192409
	41.4	E. coli	infectious diseases	Genetically-predicted height	0.135776	0.0823622	1.14543	0.0992452	898	191182	192080
	41.8	H. pylori	infectious diseases	Genetically-predicted height	-0.0040301	0.0731628	0.995978	0.956071	1139	191182	192321
	41.9	Infection with drug-resistant microorganisms	infectious diseases	Genetically-predicted height	0.282054	0.092151	1.32585	0.00220759	717	191182	191899
	53	Herpes zoster	infectious diseases	Genetically-predicted height	0.000215968	0.0332572	1.00022	0.994819	5710	163532	169242
	53.1	Herpes zoster with nervous system complications	infectious diseases	Genetically-predicted height	-0.0440928	0.0732483	0.956865	0.547198	1146	163532	164678
	54	Herpes simplex	infectious diseases	Genetically-predicted height	0.0211797	0.0384086	1.02141	0.581338	4279	163532	167811
	70	Viral hepatitis	infectious diseases	Genetically-predicted height	-0.0514131	0.0250549	0.949886	0.0401682	10421	163532	173953
	70.2	Viral hepatitis B	infectious diseases	Genetically-predicted height	-0.0117323	0.0749651	0.988336	0.875636	1093	163532	164625
	70.3	Viral hepatitis C	infectious diseases	Genetically-predicted height	-0.0583636	0.0261875	0.943307	0.0258352	9496	163532	173028
	70.4	Chronic hepatitis	infectious diseases	Genetically-predicted height	0.0273099	0.0879771	1.02769	0.756241	791	163532	164323
	70.9	Hepatitis NOS	infectious diseases	Genetically-predicted height	-0.130882	0.0681448	0.877322	0.0547774	1321	163532	164853
	71	Human immunodeficiency virus [HIV] disease	infectious diseases	Genetically-predicted height	-0.000207382	0.0607412	0.999793	0.997276	1684	163532	165216
	71.1	HIV infection, symptomatic	infectious diseases	Genetically-predicted height	0.00735577	0.0613536	1.00738	0.904569	1650	163532	165182
	78	Viral warts & HPV	infectious diseases	Genetically-predicted height	0.0729033	0.0255431	1.07563	0.00431554	9925	163532	173457
	79	Viral infection	infectious diseases	Genetically-predicted height	0.0223998	0.05922	1.02265	0.705247	1756	163532	165288
	80	Postoperative infection	infectious diseases	Genetically-predicted height	0.00201512	0.0468856	1.00202	0.965718	2791	212320	215111
	81	Infection/inflammation of internal prosthetic device; implant; and graft	infectious diseases	Genetically-predicted height	0.170238	0.0576189	1.18559	0.00313128	1840	212320	214160
	90	Sexually transmitted infections (not HIV or hepatitis)	infectious diseases	Genetically-predicted height	0.0523478	0.0695748	1.05374	0.451813	1263	219079	220342
	110	Dermatophytosis / Dermatomycosis	infectious diseases	Genetically-predicted height	0.107229	0.0134035	1.11319	1.24e-15	45142	146509	191651
	110.1	Dermatophytosis	infectious diseases	Genetically-predicted height	0.110524	0.0135572	1.11686	3.57e-16	43952	146509	190461
	110.11	Dermatophytosis of nail	infectious diseases	Genetically-predicted height	0.152207	0.0151653	1.1644	1.05e-23	33539	146509	180048
	110.12	Althete's foot	infectious diseases	Genetically-predicted height	0.0829228	0.0296601	1.08646	0.00517759	7284	146509	153793
	110.13	Dermatophytosis of the body	infectious diseases	Genetically-predicted height	0.0519498	0.0497462	1.05332	0.296348	2509	146509	149018
	110.2	Dermatomycoses	infectious diseases	Genetically-predicted height	-0.0622174	0.0718414	0.939679	0.386469	1193	146509	147702
	112	Candidiasis	infectious diseases	Genetically-predicted height	0.00985991	0.0419182	1.00991	0.814039	3570	146509	150079
	112.3	Candidiasis of skin and nails	infectious diseases	Genetically-predicted height	0.203473	0.132254	1.22565	0.123925	349	146509	146858
	117	Mycoses	infectious diseases	Genetically-predicted height	0.203966	0.0659198	1.22626	0.0019738	1413	146509	147922
	117.1	Histoplasmosis	infectious diseases	Genetically-predicted height	0.431139	0.105715	1.53901	4.54e-05	545	146509	147054
	130	Spirochetal infection	infectious diseases	Genetically-predicted height	0.164447	0.0962024	1.17874	0.0873804	658	209239	209897
	130.1	Lyme disease	infectious diseases	Genetically-predicted height	0.167017	0.11639	1.18177	0.151293	450	209239	209689
	132	Infestation (lice, mites)	infectious diseases	Genetically-predicted height	-0.0402236	0.0878614	0.960575	0.64709	787	209239	210026
	136	Other infectious and parasitic diseases	infectious diseases	Genetically-predicted height	0.105123	0.069091	1.11085	0.12813	1277	209239	210516
	980	Encounter for long-term (current) use of antibiotics	infectious diseases	Genetically-predicted height	0.161821	0.0530481	1.17565	0.00228485	2184	217157	219341
	800	Fracture of lower limb	injuries & poisonings	Genetically-predicted height	0.128852	0.0313411	1.13752	3.93e-05	6393	183579	189972
	800.1	Fracture of neck of femur	injuries & poisonings	Genetically-predicted height	0.120006	0.0564602	1.1275	0.0335453	1933	183579	185512
	800.2	Fracture of unspecified part of femur	injuries & poisonings	Genetically-predicted height	0.0981699	0.0962776	1.10315	0.307893	657	183579	184236
	800.3	Fracture of tibia and fibula	injuries & poisonings	Genetically-predicted height	0.113382	0.0533724	1.12006	0.0336405	2154	183579	185733
	800.4	Fracture of patella	injuries & poisonings	Genetically-predicted height	0.243458	0.0829927	1.27565	0.00335171	884	183579	184463
	801	Fracture of ankle and foot	injuries & poisonings	Genetically-predicted height	0.130688	0.0302941	1.13961	1.6e-05	6874	183579	190453
	801.1	Fracture of foot	injuries & poisonings	Genetically-predicted height	0.0995948	0.0421725	1.10472	0.018196	3476	183579	187055
	802	Fracture of pelvis	injuries & poisonings	Genetically-predicted height	0.192345	0.106932	1.21209	0.0720568	532	183579	184111
	803	Fracture of upper limb	injuries & poisonings	Genetically-predicted height	0.0333174	0.0317176	1.03388	0.293516	6240	183579	189819
	803.1	Fracture of humerus	injuries & poisonings	Genetically-predicted height	0.00942405	0.0605038	1.00947	0.876222	1672	183579	185251
	803.2	Fracture of radius and ulna	injuries & poisonings	Genetically-predicted height	0.00774256	0.0454375	1.00777	0.864695	2989	183579	186568
	803.21	Colles' fracture	injuries & poisonings	Genetically-predicted height	-0.033915	0.127434	0.966654	0.790133	373	183579	183952
	803.3	Fracture of clavicle or scapula	injuries & poisonings	Genetically-predicted height	0.178182	0.0711922	1.19504	0.0123205	1203	183579	184782
	804	Fracture of hand or wrist	injuries & poisonings	Genetically-predicted height	0.0509555	0.0386901	1.05228	0.187833	4145	183579	187724
	805	Fracture of vertebral column without mention of spinal cord injury	injuries & poisonings	Genetically-predicted height	0.167685	0.0462768	1.18256	0.000290624	2875	183579	186454
	807	Fracture of ribs	injuries & poisonings	Genetically-predicted height	-0.0453908	0.0508437	0.955624	0.37199	2379	183579	185958
	809	Fracture of unspecified bones	injuries & poisonings	Genetically-predicted height	0.128479	0.0386476	1.1371	0.000886188	4151	183579	187730
	817	Concussion	injuries & poisonings	Genetically-predicted height	-0.0182531	0.0694048	0.981913	0.792555	1298	207708	209006
	818	Intracranial hemorrhage (injury)	injuries & poisonings	Genetically-predicted height	0.0435791	0.11086	1.04454	0.694246	495	207708	208203
	818.1	Subdural hemorrhage (injury)	injuries & poisonings	Genetically-predicted height	0.0226868	0.13306	1.02295	0.864616	344	207708	208052
	819	Skull and face fracture and other intercranial injury	injuries & poisonings	Genetically-predicted height	-0.0313383	0.0319058	0.969148	0.325995	6364	207708	214072
	830	Dislocation	injuries & poisonings	Genetically-predicted height	0.0785943	0.0304812	1.08177	0.0099245	6786	193098	199884
	835	Internal derangement of knee	injuries & poisonings	Genetically-predicted height	0.094318	0.02565	1.09891	0.000235892	9814	193098	202912
	836	Traumatic arthropathy	injuries & poisonings	Genetically-predicted height	0.0642058	0.0438201	1.06631	0.142862	3212	193098	196310
	840	Sprains and strains	injuries & poisonings	Genetically-predicted height	-0.00947549	0.0188925	0.990569	0.615985	19235	165926	185161
	840.1	Muscle/tendon sprain	injuries & poisonings	Genetically-predicted height	-0.0671005	0.11132	0.935101	0.546661	490	165926	166416
	840.2	Rotator cuff (capsule) sprain	injuries & poisonings	Genetically-predicted height	-0.0238507	0.0346659	0.976432	0.491443	5196	165926	171122
	840.3	Joint/ligament sprain	injuries & poisonings	Genetically-predicted height	-0.016128	0.0633034	0.984001	0.798899	1535	165926	167461
	841	Sprains and strains of back and neck	injuries & poisonings	Genetically-predicted height	-0.0187646	0.035815	0.98141	0.600325	4912	165926	170838
	842	Other sprains and strains	injuries & poisonings	Genetically-predicted height	-0.0548313	0.0493697	0.946645	0.266729	2535	165926	168461
	850	Hemorrhage or hematoma complicating a procedure	injuries & poisonings	Genetically-predicted height	0.0845517	0.0531925	1.08823	0.111938	2170	203144	205314
	853	Complication of colostomy or enterostomy	injuries & poisonings	Genetically-predicted height	-0.321758	0.1372	0.724874	0.0190185	323	203144	203467
	854	Complications of cardiac/vascular device, implant, and graft	injuries & poisonings	Genetically-predicted height	-0.00319385	0.0561908	0.996811	0.954673	1941	203144	205085
	858	Complication of internal orthopedic device	injuries & poisonings	Genetically-predicted height	0.161333	0.0500802	1.17508	0.00127526	2444	203144	205588
	859	Complication due to other implant and internal device	injuries & poisonings	Genetically-predicted height	-0.0593374	0.0872827	0.942389	0.496612	800	203144	203944
	870	Open wounds of head; neck; and trunk	injuries & poisonings	Genetically-predicted height	0.0258726	0.0345205	1.02621	0.453564	5233	184258	189491
	870.1	Open wound or laceration of eye or eyelid	injuries & poisonings	Genetically-predicted height	-0.0248107	0.105677	0.975495	0.81438	545	184258	184803
	870.3	Other open wound of head and face	injuries & poisonings	Genetically-predicted height	-0.123889	0.101146	0.883478	0.22063	595	184258	184853
	871	Open wounds of extremities	injuries & poisonings	Genetically-predicted height	0.206046	0.0280063	1.22881	1.88e-13	8061	184258	192319
	871.1	Open wound of hand except finger(s)	injuries & poisonings	Genetically-predicted height	0.129569	0.0910502	1.13834	0.154721	733	184258	184991
	871.2	Open wound of finger(s)	injuries & poisonings	Genetically-predicted height	0.175187	0.0655485	1.19147	0.007526	1421	184258	185679
	871.3	Open wound of foot except toe(s) alone	injuries & poisonings	Genetically-predicted height	0.359972	0.0785876	1.43329	4.64e-06	986	184258	185244
	871.4	Open wound of toe(s)	injuries & poisonings	Genetically-predicted height	0.468928	0.107363	1.59828	1.26e-05	527	184258	184785
	872	Traumatic amputation	injuries & poisonings	Genetically-predicted height	0.174991	0.0614592	1.19124	0.00440961	1619	184258	185877
	874	Complication of amputation stump	injuries & poisonings	Genetically-predicted height	0.314294	0.0933494	1.36929	0.000760309	697	184258	184955
	875	Non-healing surgical wound	injuries & poisonings	Genetically-predicted height	0.0976874	0.0587568	1.10262	0.096398	1769	184258	186027
	876	Posttraumatic wound infection not elsewhere classified	injuries & poisonings	Genetically-predicted height	0.053862	0.107011	1.05534	0.614731	530	184258	184788
	907	Injuries to the nervous system	injuries & poisonings	Genetically-predicted height	-0.0317415	0.0491318	0.968757	0.518248	2541	216371	218912
	910	Superficial injury, infected	injuries & poisonings	Genetically-predicted height	0.316042	0.160639	1.37169	0.0491374	235	220258	220493
	911	Blister	injuries & poisonings	Genetically-predicted height	0.36963	0.086258	1.4472	1.83e-05	819	218653	219472
	912	Insect bite	injuries & poisonings	Genetically-predicted height	-0.0971393	0.0592924	0.90743	0.101357	1735	211862	213597
	913	Toxic effect of venom	injuries & poisonings	Genetically-predicted height	-0.142782	0.143365	0.866943	0.319282	295	211862	212157
	916	Contusion	injuries & poisonings	Genetically-predicted height	0.0344519	0.0253606	1.03505	0.17431	9938	192578	202516
	930	Allergic reaction to food	injuries & poisonings	Genetically-predicted height	0.140667	0.125851	1.15104	0.263684	382	143042	143424
	931	Contact dermatitis and other eczema due to plants [except food]	injuries & poisonings	Genetically-predicted height	-0.126632	0.0881199	0.881058	0.150707	784	143042	143826
	938	Dermatitis due to solar radiation	injuries & poisonings	Genetically-predicted height	-0.0110749	0.0370202	0.988986	0.76482	4596	143042	147638
	938.1	Acute dermatitis due to solar radiation	injuries & poisonings	Genetically-predicted height	-0.0559974	0.129456	0.945542	0.665336	363	143042	143405
	938.2	Chronic dermatitis due to solar radiation	injuries & poisonings	Genetically-predicted height	-0.0135525	0.0516117	0.986539	0.792869	2332	143042	145374
	946	Anaphylactic shock NOS	injuries & poisonings	Genetically-predicted height	-0.00891566	0.0816645	0.991124	0.913064	916	143042	143958
	947	Urticaria	injuries & poisonings	Genetically-predicted height	0.00558238	0.0518917	1.0056	0.914331	2292	143042	145334
	949	Allergies, other	injuries & poisonings	Genetically-predicted height	-0.00699098	0.0353926	0.993033	0.843416	5032	143042	148074
	952	Spinal cord injury without evidence of spinal bone injury	injuries & poisonings	Genetically-predicted height	0.168176	0.115063	1.18314	0.143852	459	221201	221660
	958	Certain early complications of trauma or procedure	injuries & poisonings	Genetically-predicted height	0.0374025	0.143322	1.03811	0.794117	295	221107	221402
	960	Poisoning by antibiotics	injuries & poisonings	Genetically-predicted height	0.0390077	0.0910164	1.03978	0.66823	732	193116	193848
	960.2	Allergy/adverse effect of penicillin	injuries & poisonings	Genetically-predicted height	-0.1214	0.115971	0.88568	0.295184	450	193116	193566
	962	Poisoning by hormones and synthetic substitutes	injuries & poisonings	Genetically-predicted height	0.0806344	0.116186	1.08397	0.487676	449	193116	193565
	962.1	Adrenal cortical steroids causing adverse effects in therapeutic use	injuries & poisonings	Genetically-predicted height	0.0794701	0.150312	1.08271	0.597013	268	193116	193384
	963	Poisoning by primarily systemic agents	injuries & poisonings	Genetically-predicted height	0.030977	0.0888118	1.03146	0.727244	769	193116	193885
	963.1	Antineoplastic and immunosuppressive drugs causing adverse effects	injuries & poisonings	Genetically-predicted height	0.0686712	0.0934098	1.07108	0.462242	695	193116	193811
	964	Poisoning by agents primarily affecting blood constituents	injuries & poisonings	Genetically-predicted height	0.0622199	0.102828	1.0642	0.545121	575	193116	193691
	964.1	Anticoagulants causing adverse effects	injuries & poisonings	Genetically-predicted height	0.0456752	0.108097	1.04673	0.672631	520	193116	193636
	965	Poisoning by analgesics, antipyretics, and antirheumatics	injuries & poisonings	Genetically-predicted height	-0.0302332	0.114044	0.970219	0.790932	465	193116	193581
	965.1	Opiates and related narcotics causing adverse effects in therapeutic use	injuries & poisonings	Genetically-predicted height	0.190719	0.109882	1.21012	0.0826218	502	193116	193618
	966	Poisoning by anticonvulsants and anti-Parkinsonism drugs	injuries & poisonings	Genetically-predicted height	-0.0254155	0.172024	0.974905	0.882545	204	193116	193320
	967	Adverse effects of sedatives or other central nervous system depressants and anesthetics	injuries & poisonings	Genetically-predicted height	-0.179118	0.137388	0.836007	0.192323	321	193116	193437
	969	Poisoning by psychotropic agents	injuries & poisonings	Genetically-predicted height	-0.159198	0.0754227	0.852828	0.0347947	1072	193116	194188
	972	Poisoning by agents primarily affecting the cardiovascular system	injuries & poisonings	Genetically-predicted height	0.21565	0.104008	1.24067	0.0381351	563	193116	193679
	977	Personal history of allergy to medicinal agents	injuries & poisonings	Genetically-predicted height	-0.0495757	0.106791	0.951633	0.642481	530	193116	193646
	979	Adverse drug events and drug allergies	injuries & poisonings	Genetically-predicted height	-0.0646853	0.0426929	0.937362	0.129739	3379	193116	196495
	989	Toxic effect of other substances, chiefly nonmedicinal as to source	injuries & poisonings	Genetically-predicted height	-0.0203308	0.114642	0.979874	0.85924	463	219492	219955
	990	Effects radiation NOS	injuries & poisonings	Genetically-predicted height	0.0447899	0.0564503	1.04581	0.427523	1922	209634	211556
	994	Sepsis and SIRS	injuries & poisonings	Genetically-predicted height	0.0466203	0.0409259	1.04772	0.254645	3683	213691	217374
	994.1	Systemic inflammatory response syndrome (SIRS)	injuries & poisonings	Genetically-predicted height	0.0144931	0.112001	1.0146	0.89704	484	213691	214175
	994.2	Sepsis	injuries & poisonings	Genetically-predicted height	0.0743013	0.0448277	1.07713	0.0974208	3061	213691	216752
	994.21	Septic shock	injuries & poisonings	Genetically-predicted height	0.140142	0.0939219	1.15044	0.135669	690	213691	214381
	290	Delirium dementia and amnestic and other cognitive disorders	mental disorders	Genetically-predicted height	-0.0651244	0.025463	0.936951	0.0105393	10448	171963	182411
	290.1	Dementias	mental disorders	Genetically-predicted height	-0.073688	0.0302634	0.928961	0.0148963	7284	171963	179247
	290.11	Alzheimer's disease	mental disorders	Genetically-predicted height	-0.0497341	0.0598	0.951482	0.405593	1772	171963	173735
	290.12	Dementia with cerebral degenerations	mental disorders	Genetically-predicted height	0.143015	0.0997798	1.15375	0.151769	615	171963	172578
	290.13	Senile dementia	mental disorders	Genetically-predicted height	-0.179823	0.122269	0.835418	0.14137	413	171963	172376
	290.16	Vascular dementia	mental disorders	Genetically-predicted height	-0.127146	0.0631738	0.880605	0.0441525	1558	171963	173521
	290.2	Delirium due to conditions classified elsewhere	mental disorders	Genetically-predicted height	-0.102018	0.0669603	0.903013	0.127618	1370	171963	173333
	290.3	Other persistent mental disorders due to conditions classified elsewhere	mental disorders	Genetically-predicted height	-0.0619657	0.0241677	0.939915	0.0103478	11089	171963	183052
	291	Other specified nonpsychotic and/or transient mental disorders	mental disorders	Genetically-predicted height	0.00676171	0.042501	1.00678	0.873594	3436	171963	175399
	291.1	Transient mental disorders due to conditions classified elsewhere	mental disorders	Genetically-predicted height	0.135428	0.113726	1.14503	0.233722	471	171963	172434
	291.4	Specific nonpsychotic mental disorders due to brain damage	mental disorders	Genetically-predicted height	0.0380079	0.061237	1.03874	0.534818	1647	171963	173610
	291.8	Alteration of consciousness	mental disorders	Genetically-predicted height	-0.0645323	0.0700843	0.937506	0.357164	1242	171963	173205
	292	Neurological disorders	mental disorders	Genetically-predicted height	-0.035952	0.017759	0.964687	0.0429243	21735	171963	193698
	292.1	Aphasia/speech disturbance	mental disorders	Genetically-predicted height	-0.0357841	0.0373575	0.964849	0.338122	4453	171963	176416
	292.11	Aphasia	mental disorders	Genetically-predicted height	-0.0515215	0.0791447	0.949783	0.51506	972	171963	172935
	292.12	Symbolic dysfunction	mental disorders	Genetically-predicted height	-0.0660039	0.146368	0.936127	0.652029	283	171963	172246
	292.2	Mild cognitive impairment	mental disorders	Genetically-predicted height	-0.0189231	0.034132	0.981255	0.5793	5414	171963	177377
	292.3	Memory loss	mental disorders	Genetically-predicted height	-0.0222167	0.0287503	0.978028	0.439673	7687	171963	179650
	292.4	Altered mental status	mental disorders	Genetically-predicted height	-0.0898733	0.0385175	0.914047	0.0196318	4199	171963	176162
	292.5	Transient alteration of awareness	mental disorders	Genetically-predicted height	-0.189913	0.123086	0.827031	0.12285	400	171963	172363
	292.6	Hallucinations	mental disorders	Genetically-predicted height	-0.294646	0.122662	0.744795	0.0163011	403	171963	172366
	293	Symptoms involving head and neck	mental disorders	Genetically-predicted height	0.0469147	0.169193	1.04803	0.781561	212	210321	210533
	293.1	Swelling, mass, or lump in head and neck [Space-occupying lesion, intracranial NOS]	mental disorders	Genetically-predicted height	0.0820104	0.0402424	1.08547	0.0415587	3812	210321	214133
	295	Schizophrenia and other psychotic disorders	mental disorders	Genetically-predicted height	-0.0438869	0.0293368	0.957062	0.134662	8134	87395	95529
	295.1	Schizophrenia	mental disorders	Genetically-predicted height	-0.0177252	0.0380477	0.982431	0.64131	4636	87395	92031
	295.2	Paranoid disorders	mental disorders	Genetically-predicted height	-0.0470142	0.0826276	0.954074	0.569363	896	87395	88291
	295.3	Psychosis	mental disorders	Genetically-predicted height	-0.0769572	0.0382053	0.925929	0.0439774	4527	87395	91922
	296	Mood disorders	mental disorders	Genetically-predicted height	-0.0207378	0.0124374	0.979476	0.0954403	89149	87395	176544
	296.1	Bipolar	mental disorders	Genetically-predicted height	-0.0650904	0.024504	0.936983	0.00789988	13737	87395	101132
	296.2	Depression	mental disorders	Genetically-predicted height	-0.0184874	0.0126422	0.981682	0.143645	83134	87395	170529
	296.22	Major depressive disorder	mental disorders	Genetically-predicted height	-0.0120284	0.0150256	0.988044	0.423405	48336	87395	135731
	297	Suicidal ideation or attempt	mental disorders	Genetically-predicted height	-0.078225	0.0301685	0.924756	0.00951595	8375	87395	95770
	297.1	Suicidal ideation	mental disorders	Genetically-predicted height	-0.108916	0.0329893	0.896806	0.000961478	6906	87395	94301
	297.2	Suicide or self-inflicted injury	mental disorders	Genetically-predicted height	-0.138135	0.0611926	0.870981	0.0239842	1735	87395	89130
	300	Anxiety, phobic and dissociative disorders	mental disorders	Genetically-predicted height	-0.0388247	0.0128564	0.961919	0.00252883	81179	87395	168574
	300.1	Anxiety disorder	mental disorders	Genetically-predicted height	-0.0557786	0.0148652	0.945749	0.000175226	49978	87395	137373
	300.11	Generalized anxiety disorder	mental disorders	Genetically-predicted height	-0.0647502	0.0244821	0.937302	0.00817397	12894	87395	100289
	300.12	Agorophobia, social phobia, and panic disorder	mental disorders	Genetically-predicted height	0.0168026	0.0310152	1.01694	0.587989	7660	87395	95055
	300.13	Phobia	mental disorders	Genetically-predicted height	0.00919542	0.102791	1.00924	0.928718	576	87395	87971
	300.3	Obsessive-compulsive disorders	mental disorders	Genetically-predicted height	0.0652825	0.0592711	1.06746	0.270713	1811	87395	89206
	300.4	Dysthymic disorder	mental disorders	Genetically-predicted height	-0.00470677	0.021545	0.995304	0.827069	16523	87395	103918
	300.8	Acute reaction to stress	mental disorders	Genetically-predicted height	-0.0149058	0.0619608	0.985205	0.809889	1636	87395	89031
	300.9	Posttraumatic stress disorder	mental disorders	Genetically-predicted height	-0.0429228	0.0155335	0.957985	0.005723	44844	87395	132239
	301	Personality disorders	mental disorders	Genetically-predicted height	-0.048819	0.0293712	0.952353	0.0964848	9011	87395	96406
	301.1	Schizoid personality disorder	mental disorders	Genetically-predicted height	0.0492742	0.0875	1.05051	0.573344	802	87395	88197
	301.2	Antisocial/borderline personality disorder	mental disorders	Genetically-predicted height	-0.107663	0.0476448	0.89793	0.02384	3246	87395	90641
	302	Sexual and gender identity disorders	mental disorders	Genetically-predicted height	-0.0349866	0.0491187	0.965618	0.476287	2638	87395	90033
	302.1	Decreased libido	mental disorders	Genetically-predicted height	0.0269468	0.0797453	1.02731	0.73543	972	87395	88367
	303	Psychogenic and somatoform disorders	mental disorders	Genetically-predicted height	-0.0867374	0.0387675	0.916918	0.0252618	4492	87395	91887
	303.1	Dissociative disorder	mental disorders	Genetically-predicted height	0.182411	0.159156	1.20011	0.251748	236	87395	87631
	303.3	Psychogenic disorder	mental disorders	Genetically-predicted height	0.0650131	0.136203	1.06717	0.63313	326	87395	87721
	303.4	Somatoform disorder	mental disorders	Genetically-predicted height	-0.0968819	0.0405838	0.907663	0.0169769	4063	87395	91458
	304	Adjustment reaction	mental disorders	Genetically-predicted height	-0.0264942	0.0179342	0.973854	0.139596	28191	87395	115586
	305.2	Eating disorder	mental disorders	Genetically-predicted height	-0.174855	0.0986802	0.839578	0.0764045	658	87395	88053
	306	Other mental disorder	mental disorders	Genetically-predicted height	-0.00400123	0.0219555	0.996007	0.855392	16242	87395	103637
	306.9	Tension headache	mental disorders	Genetically-predicted height	-0.122016	0.0865366	0.885134	0.158542	818	87395	88213
	312	Conduct disorders	mental disorders	Genetically-predicted height	0.00235874	0.0492973	1.00236	0.961838	2538	209001	211539
	312.3	Impulse control disorder	mental disorders	Genetically-predicted height	-0.00654232	0.05333	0.993479	0.902363	2164	209001	211165
	313	Pervasive developmental disorders	mental disorders	Genetically-predicted height	-0.000124711	0.0359481	0.999875	0.997232	4993	209001	213994
	313.1	Attention deficit hyperactivity disorder	mental disorders	Genetically-predicted height	0.0102416	0.038472	1.01029	0.790078	4365	209001	213366
	313.2	Tics and stuttering	mental disorders	Genetically-predicted height	-0.140437	0.115149	0.868978	0.222609	458	209001	209459
	315	Develomental delays and disorders	mental disorders	Genetically-predicted height	-0.0873112	0.0907559	0.916392	0.336028	738	209001	209739
	316	Substance addiction and disorders	mental disorders	Genetically-predicted height	-0.0955991	0.0187337	0.908828	3.34e-07	22896	127397	150293
	317	Alcohol-related disorders	mental disorders	Genetically-predicted height	-0.0906352	0.0151255	0.913351	2.07e-09	37068	127397	164465
	317.1	Alcoholism	mental disorders	Genetically-predicted height	-0.0814702	0.0173024	0.92176	2.49e-06	26318	127397	153715
	317.11	Alcoholic liver damage	mental disorders	Genetically-predicted height	-0.131015	0.0432622	0.877204	0.00245847	3347	127397	130744
	318	Tobacco use disorder	mental disorders	Genetically-predicted height	-0.0929052	0.0126918	0.91128	2.48e-13	59539	127397	186936
	710	Osteomyelitis, periostitis, and other infections involving bone	musculoskeletal	Genetically-predicted height	0.376292	0.0386537	1.45687	2.14e-22	4169	165278	169447
	710.1	Osteomyelitis	musculoskeletal	Genetically-predicted height	0.383405	0.0392881	1.46727	1.69e-22	4032	165278	169310
	710.11	Acute osteomyelitis	musculoskeletal	Genetically-predicted height	0.39886	0.0630588	1.49012	2.53e-10	1541	165278	166819
	710.12	Chronic osteomyelitis	musculoskeletal	Genetically-predicted height	0.365421	0.0585851	1.44112	4.45e-10	1787	165278	167065
	710.19	Unspecified osteomyelitis	musculoskeletal	Genetically-predicted height	0.410194	0.0460471	1.50711	5.19e-19	2917	165278	168195
	711	Arthropathy associated with infections	musculoskeletal	Genetically-predicted height	0.166033	0.0685478	1.18061	0.015429	1301	165278	166579
	711.1	Pyogenic arthritis	musculoskeletal	Genetically-predicted height	0.225194	0.0866515	1.25257	0.00935366	812	165278	166090
	711.2	Reiter's disease	musculoskeletal	Genetically-predicted height	0.027235	0.162671	1.02761	0.867037	230	165278	165508
	712	Infective connective tissue disorders	musculoskeletal	Genetically-predicted height	0.171065	0.160472	1.18657	0.286419	236	165278	165514
	713	Arthropathy associated with other disorders classified elsewhere	musculoskeletal	Genetically-predicted height	0.466824	0.0829383	1.59492	1.82e-08	888	165278	166166
	713.5	Arthropathy associated with neurological disorders	musculoskeletal	Genetically-predicted height	0.482462	0.088613	1.62006	5.19e-08	778	165278	166056
	714	Rheumatoid arthritis and other inflammatory polyarthropathies	musculoskeletal	Genetically-predicted height	0.00493515	0.0336706	1.00495	0.88347	5550	163407	168957
	714.1	Rheumatoid arthritis	musculoskeletal	Genetically-predicted height	0.0168445	0.0351085	1.01699	0.631382	5091	163407	168498
	715	Other inflammatory spondylopathies	musculoskeletal	Genetically-predicted height	-0.0340426	0.0457504	0.96653	0.45682	2957	163407	166364
	715.1	Sacroiliitis NEC	musculoskeletal	Genetically-predicted height	-0.00990623	0.0574777	0.990143	0.863163	1862	163407	165269
	715.2	Ankylosing spondylitis	musculoskeletal	Genetically-predicted height	-0.123319	0.0872746	0.883981	0.157655	800	163407	164207
	716	Other arthropathies	musculoskeletal	Genetically-predicted height	0.0259756	0.0172856	1.02632	0.132908	23299	165278	188577
	716.1	Unspecified polyarthropathy or polyarthritis	musculoskeletal	Genetically-predicted height	0.0372268	0.0725667	1.03793	0.607951	1160	165278	166438
	716.2	Unspecified monoarthritis	musculoskeletal	Genetically-predicted height	0.0710374	0.0887463	1.07362	0.423447	775	165278	166053
	716.9	Arthropathy NOS	musculoskeletal	Genetically-predicted height	0.0282788	0.0188112	1.02868	0.132763	19275	165278	184553
	717	Polymyalgia Rheumatica	musculoskeletal	Genetically-predicted height	0.0835631	0.0694787	1.08715	0.229087	1276	220668	221944
	720	Spinal stenosis	musculoskeletal	Genetically-predicted height	0.0581495	0.0204613	1.05987	0.00448423	16243	144203	160446
	720.1	Spinal stenosis of lumbar region	musculoskeletal	Genetically-predicted height	0.0940248	0.0261025	1.09859	0.000315611	9595	144203	153798
	721	Spondylosis and allied disorders	musculoskeletal	Genetically-predicted height	0.0400735	0.0166839	1.04089	0.016309	25727	144203	169930
	721.1	Spondylosis without myelopathy	musculoskeletal	Genetically-predicted height	0.0510613	0.0173513	1.05239	0.00325273	23471	144203	167674
	721.2	Spondylosis with myelopathy	musculoskeletal	Genetically-predicted height	-0.032863	0.0486916	0.967671	0.499725	2610	144203	146813
	721.8	Other allied disorders of spine	musculoskeletal	Genetically-predicted height	-0.165004	0.121551	0.84789	0.174625	412	144203	144615
	722	Intervertebral disc disorders	musculoskeletal	Genetically-predicted height	0.0439335	0.0147948	1.04491	0.00298253	34458	144203	178661
	722.1	Displacement of intervertebral disc	musculoskeletal	Genetically-predicted height	0.0487869	0.0300693	1.05	0.104701	7091	144203	151294
	722.6	Degeneration of intervertebral disc	musculoskeletal	Genetically-predicted height	0.0523215	0.0166928	1.05371	0.00172226	25757	144203	169960
	722.7	Intervertebral disc disorder with myelopathy	musculoskeletal	Genetically-predicted height	-0.0583559	0.0637919	0.943314	0.360304	1511	144203	145714
	722.8	Postlaminectomy syndrome	musculoskeletal	Genetically-predicted height	0.208396	0.0511735	1.2317	4.65e-05	2361	144203	146564
	722.9	Other and unspecified disc disorder	musculoskeletal	Genetically-predicted height	0.0429346	0.0414277	1.04387	0.300027	3638	144203	147841
	723	Other disorders of cervical region	musculoskeletal	Genetically-predicted height	-0.0393385	0.0694469	0.961425	0.571085	1270	144203	145473
	723.1	Torticollis	musculoskeletal	Genetically-predicted height	0.170241	0.171557	1.18559	0.321035	207	144203	144410
	724	Other and unspecified disorders of back	musculoskeletal	Genetically-predicted height	-0.00583988	0.0338163	0.994177	0.862892	5535	144203	149738
	724.1	Disorders of sacrum	musculoskeletal	Genetically-predicted height	-0.154286	0.0633972	0.857027	0.0149476	1529	144203	145732
	724.2	Disorders of coccyx	musculoskeletal	Genetically-predicted height	0.0608667	0.111084	1.06276	0.583739	493	144203	144696
	724.8	Other symptoms referable to back	musculoskeletal	Genetically-predicted height	0.12332	0.0645433	1.13125	0.0560488	1473	144203	145676
	724.9	Other unspecified back disorders	musculoskeletal	Genetically-predicted height	0.0138762	0.0555895	1.01397	0.802882	1996	144203	146199
	726	Peripheral enthesopathies and allied syndromes	musculoskeletal	Genetically-predicted height	0.0316506	0.01337	1.03216	0.0179195	47866	119829	167695
	726.1	Enthesopathy	musculoskeletal	Genetically-predicted height	0.0441726	0.0192715	1.04516	0.0218991	19222	119829	139051
	726.2	Synoviopathy	musculoskeletal	Genetically-predicted height	-0.0627664	0.0587991	0.939163	0.285759	1791	119829	121620
	726.3	Bursitis	musculoskeletal	Genetically-predicted height	0.155582	0.0325584	1.16834	1.77e-06	6039	119829	125868
	726.4	Calcaneal spur; Exostosis NOS	musculoskeletal	Genetically-predicted height	0.068375	0.034374	1.07077	0.0466846	5390	119829	125219
	727	Other disorders of synovium, tendon, and bursa	musculoskeletal	Genetically-predicted height	-0.0228913	0.0175849	0.977369	0.192999	23722	119829	143551
	727.1	Synovitis and tenosynovitis	musculoskeletal	Genetically-predicted height	-0.110542	0.0262837	0.895349	2.6e-05	9589	119829	129418
	727.2	Bursitis disorders	musculoskeletal	Genetically-predicted height	0.0118932	0.0426599	1.01196	0.780405	3454	119829	123283
	727.4	Ganglion and cyst of synovium, tendon, and bursa	musculoskeletal	Genetically-predicted height	0.0199939	0.0426804	1.0202	0.639459	3441	119829	123270
	727.5	Rupture of synovium	musculoskeletal	Genetically-predicted height	0.130176	0.0851804	1.13903	0.126452	844	119829	120673
	727.6	Rupture of tendon, nontraumatic	musculoskeletal	Genetically-predicted height	-0.0452032	0.0329453	0.955803	0.170042	5886	119829	125715
	728	Disorders of muscle, ligament, and fascia	musculoskeletal	Genetically-predicted height	-0.0693807	0.0909416	0.932971	0.445514	740	119829	120569
	728.7	Fasciitis	musculoskeletal	Genetically-predicted height	0.0316127	0.0222244	1.03212	0.1549	13922	119829	133751
	728.71	Contracture of palmar fascia [Dupuytren's disease]	musculoskeletal	Genetically-predicted height	0.168976	0.0445148	1.18409	0.000147079	3151	119829	122980
	729	Other disorders of soft tissues	musculoskeletal	Genetically-predicted height	0.00632863	0.0547067	1.00635	0.907904	2086	119829	121915
	729.1	Rheumatism, unspecified and fibrositis	musculoskeletal	Genetically-predicted height	-0.153926	0.0811825	0.857336	0.0579536	947	119829	120776
	731	Osteitis deformans and osteopathies associated with other disorders classified elsewhere	musculoskeletal	Genetically-predicted height	0.426109	0.0909244	1.53129	2.78e-06	742	152905	153647
	731.1	Osteitis deformans [Paget's disease of bone]	musculoskeletal	Genetically-predicted height	0.217884	0.156933	1.24344	0.165019	251	152905	153156
	732	Osteochondropathies	musculoskeletal	Genetically-predicted height	-0.012045	0.122646	0.988027	0.921766	405	152905	153310
	733	Other disorders of bone and cartilage	musculoskeletal	Genetically-predicted height	0.0639277	0.066357	1.06602	0.335351	1393	152905	154298
	733.2	Cyst of bone	musculoskeletal	Genetically-predicted height	-0.0669736	0.163314	0.93522	0.68174	228	152905	153133
	733.4	Aseptic necrosis of bone	musculoskeletal	Genetically-predicted height	0.156308	0.0703242	1.16919	0.0262376	1238	152905	154143
	733.6	Costochondritis	musculoskeletal	Genetically-predicted height	-0.017688	0.134854	0.982467	0.895646	335	152905	153240
	733.8	Malunion and nonunion of fracture	musculoskeletal	Genetically-predicted height	0.0829548	0.0814767	1.08649	0.308611	919	152905	153824
	733.9	Chondromalacia	musculoskeletal	Genetically-predicted height	0.19032	0.0879485	1.20964	0.0304644	790	152905	153695
	735	Acquired foot deformities	musculoskeletal	Genetically-predicted height	0.173964	0.0157464	1.19001	2.24e-28	29185	161389	190574
	735.1	Flat foot	musculoskeletal	Genetically-predicted height	0.0697311	0.0307736	1.07222	0.0234553	6729	161389	168118
	735.2	Acquired toe deformities	musculoskeletal	Genetically-predicted height	0.254845	0.020976	1.29026	5.78e-34	15251	161389	176640
	735.21	Hammer toe (acquired)	musculoskeletal	Genetically-predicted height	0.421819	0.0276534	1.52473	1.55e-52	8466	161389	169855
	735.22	Claw toe (acquired)	musculoskeletal	Genetically-predicted height	0.320408	0.140796	1.37769	0.022865	308	161389	161697
	735.23	Hallux rigidus	musculoskeletal	Genetically-predicted height	0.0294776	0.0461576	1.02992	0.523064	2913	161389	164302
	735.3	Hallux valgus (Bunion)	musculoskeletal	Genetically-predicted height	0.0674773	0.032165	1.06981	0.0359185	6162	161389	167551
	736	Other acquired deformities of limbs	musculoskeletal	Genetically-predicted height	0.0848579	0.0344677	1.08856	0.0138184	5287	161389	166676
	736.2	Acquired deformities of finger	musculoskeletal	Genetically-predicted height	0.161289	0.0942652	1.17502	0.0870795	687	161389	162076
	736.4	Genu valgum or varum (acquired)	musculoskeletal	Genetically-predicted height	-0.0238664	0.103706	0.976416	0.817987	567	161389	161956
	736.6	Unequal leg length (acquired)	musculoskeletal	Genetically-predicted height	0.102185	0.0517322	1.10759	0.0482383	2306	161389	163695
	737	Curvature of spine	musculoskeletal	Genetically-predicted height	0.154434	0.0536979	1.167	0.00402765	2143	161389	163532
	737.1	Kyphosis (acquired)	musculoskeletal	Genetically-predicted height	0.243303	0.107042	1.27546	0.0230278	535	161389	161924
	737.3	Kyphoscoliosis and scoliosis	musculoskeletal	Genetically-predicted height	0.113397	0.0645565	1.12008	0.0789941	1474	161389	162863
	738	Other acquired musculoskeletal deformity	musculoskeletal	Genetically-predicted height	-0.0731467	0.0461744	0.929464	0.113162	2907	161389	164296
	738.4	Acquired spondylolisthesis	musculoskeletal	Genetically-predicted height	-0.0328155	0.0664397	0.967717	0.621367	1390	161389	162779
	739	Contracture of joint	musculoskeletal	Genetically-predicted height	0.165222	0.0766716	1.17965	0.0311674	1041	161389	162430
	740	Osteoarthrosis	musculoskeletal	Genetically-predicted height	0.0590832	0.0112961	1.06086	1.69e-07	89081	109164	198245
	740.1	Osteoarthritis; localized	musculoskeletal	Genetically-predicted height	0.0938468	0.0141011	1.09839	2.83e-11	43542	109164	152706
	740.11	Osteoarthrosis, localized, primary	musculoskeletal	Genetically-predicted height	0.117847	0.0192942	1.12507	1.01e-09	19441	109164	128605
	740.12	Osteoarthrosis, localized, secondary	musculoskeletal	Genetically-predicted height	0.00300241	0.0566374	1.00301	0.957723	1926	109164	111090
	740.2	Osteoarthrosis, generalized	musculoskeletal	Genetically-predicted height	0.00646583	0.0367022	1.00649	0.86016	4757	109164	113921
	740.3	Osteoarthrosis involving more than one site, but not specified as generalized	musculoskeletal	Genetically-predicted height	0.126497	0.0480162	1.13485	0.00842676	2732	109164	111896
	740.9	Osteoarthrosis NOS	musculoskeletal	Genetically-predicted height	0.0656512	0.0120721	1.06785	5.38e-08	71657	109164	180821
	741	Symptoms and disorders of the joints	musculoskeletal	Genetically-predicted height	0.116317	0.0199721	1.12335	5.75e-09	16673	178980	195653
	741.1	Ankylosis of joint	musculoskeletal	Genetically-predicted height	0.104773	0.151908	1.11046	0.490376	263	178980	179243
	741.2	Stiffness of joint	musculoskeletal	Genetically-predicted height	0.0696568	0.0653211	1.07214	0.286254	1434	178980	180414
	741.3	Difficulty in walking	musculoskeletal	Genetically-predicted height	0.117693	0.0281645	1.1249	2.93e-05	8034	178980	187014
	741.4	Joint effusions	musculoskeletal	Genetically-predicted height	0.136312	0.0468116	1.14604	0.00359195	2819	178980	181799
	742	Derangement of joint, non-traumatic	musculoskeletal	Genetically-predicted height	0.0751276	0.0449258	1.07802	0.0944732	3068	178980	182048
	742.2	Pathological, developmental or recurrent dislocation	musculoskeletal	Genetically-predicted height	-0.169856	0.110115	0.843786	0.122944	501	178980	179481
	742.9	Other derangement of joint	musculoskeletal	Genetically-predicted height	0.125335	0.0535516	1.13353	0.0192606	2146	178980	181126
	743	Osteoporosis, osteopenia and pathological fracture	musculoskeletal	Genetically-predicted height	-0.031807	0.019657	0.968694	0.105641	18407	193923	212330
	743.1	Osteoporosis	musculoskeletal	Genetically-predicted height	-0.0919124	0.0266734	0.912185	0.000569272	9525	193923	203448
	743.11	Osteoporosis NOS	musculoskeletal	Genetically-predicted height	-0.0890421	0.0291053	0.914807	0.00221846	7927	193923	201850
	743.12	Senile osteoporosis	musculoskeletal	Genetically-predicted height	-0.185457	0.0538171	0.830724	0.00056882	2187	193923	196110
	743.13	Other specified osteoporosis	musculoskeletal	Genetically-predicted height	-0.127758	0.0567791	0.880066	0.024443	1913	193923	195836
	743.2	Pathologic fracture	musculoskeletal	Genetically-predicted height	0.0686675	0.06702	1.07108	0.305561	1364	193923	195287
	743.21	Pathologic fracture of vertebrae	musculoskeletal	Genetically-predicted height	0.0565584	0.102432	1.05819	0.580841	581	193923	194504
	743.22	Pathologic fracture of femur	musculoskeletal	Genetically-predicted height	0.27336	0.166002	1.31437	0.0996133	222	193923	194145
	743.4	Stress fracture	musculoskeletal	Genetically-predicted height	0.0799923	0.150699	1.08328	0.595552	267	193923	194190
	743.9	Osteopenia or other disorder of bone and cartilage	musculoskeletal	Genetically-predicted height	-0.00693927	0.0257159	0.993085	0.787281	10229	193923	204152
	745	Pain in joint	musculoskeletal	Genetically-predicted height	0.0283529	0.0117066	1.02876	0.0154373	123546	71029	194575
	145	Cancer of mouth	neoplasms	Genetically-predicted height	-0.0871234	0.0567946	0.916564	0.125027	1898	211008	212906
	145.2	Cancer of tongue	neoplasms	Genetically-predicted height	-0.0118148	0.0844189	0.988255	0.888696	855	211008	211863
	145.3	Cancer of major salivary glands	neoplasms	Genetically-predicted height	-0.19702	0.116474	0.821174	0.0907323	449	211008	211457
	149	Cancer of larynx, pharynx, nasal cavities	neoplasms	Genetically-predicted height	0.0179863	0.0389155	1.01815	0.643946	4089	211008	215097
	149.1	Cancer of oropharynx	neoplasms	Genetically-predicted height	-0.093137	0.080515	0.911069	0.247368	939	211008	211947
	149.4	Cancer of larynx	neoplasms	Genetically-predicted height	0.029379	0.0435712	1.02981	0.500137	3250	211008	214258
	149.5	Hx of malignant neoplasm of oral cavity and pharynx	neoplasms	Genetically-predicted height	-0.0818289	0.0947069	0.92143	0.387576	677	211008	211685
	149.9	Cancer of of nasal cavities	neoplasms	Genetically-predicted height	0.129488	0.173026	1.13825	0.454233	203	211008	211211
	150	Cancer of esophagus	neoplasms	Genetically-predicted height	-0.0534162	0.08435	0.947985	0.526558	857	195490	196347
	151	Cancer of stomach	neoplasms	Genetically-predicted height	-0.047705	0.115399	0.953415	0.679319	459	195490	195949
	153	Colorectal cancer	neoplasms	Genetically-predicted height	-0.0178241	0.0352022	0.982334	0.612621	5119	134792	139911
	153.2	Colon cancer	neoplasms	Genetically-predicted height	0.00314066	0.0376022	1.00315	0.933435	4469	134792	139261
	153.3	Malignant neoplasm of rectum, rectosigmoid junction, and anus	neoplasms	Genetically-predicted height	-0.100649	0.0628951	0.904251	0.10954	1547	134792	136339
	155	Cancer of liver and intrahepatic bile duct	neoplasms	Genetically-predicted height	-0.029167	0.0684946	0.971254	0.670232	1303	195490	196793
	155.1	Malignant neoplasm of liver, primary	neoplasms	Genetically-predicted height	-0.0160031	0.074142	0.984124	0.829109	1110	195490	196600
	157	Pancreatic cancer	neoplasms	Genetically-predicted height	-0.0821689	0.0936066	0.921116	0.380046	698	195490	196188
	158	Neoplasm of unspecified nature of digestive system	neoplasms	Genetically-predicted height	0.014561	0.0774888	1.01467	0.850947	1017	195490	196507
	159	Malignant neoplasm of other and ill-defined sites within the digestive organs and peritoneum	neoplasms	Genetically-predicted height	-0.108689	0.0876272	0.89701	0.214844	795	195490	196285
	159.2	Malignant neoplasm of small intestine, including duodenum	neoplasms	Genetically-predicted height	-0.380099	0.169607	0.683794	0.0250221	211	195490	195701
	165	Cancer within the respiratory system	neoplasms	Genetically-predicted height	0.00510893	0.0341767	1.00512	0.88117	5339	214843	220182
	165.1	Cancer of bronchus; lung	neoplasms	Genetically-predicted height	0.00761505	0.0345401	1.00764	0.825505	5224	214843	220067
	170	Cancer of bone and connective tissue	neoplasms	Genetically-predicted height	-0.0319272	0.0917119	0.968577	0.727746	723	220530	221253
	170.1	Bone cancer	neoplasms	Genetically-predicted height	0.195277	0.160317	1.21565	0.223198	236	220530	220766
	170.2	Cancer of connective tissue	neoplasms	Genetically-predicted height	-0.138442	0.109802	0.870714	0.207369	504	220530	221034
	172	Skin cancer	neoplasms	Genetically-predicted height	0.0275598	0.0144723	1.02794	0.0568697	39256	155278	194534
	172.1	Melanomas of skin, dx or hx	neoplasms	Genetically-predicted height	0.0393533	0.0295383	1.04014	0.182768	7451	155278	162729
	172.11	Melanomas of skin	neoplasms	Genetically-predicted height	0.0563431	0.036381	1.05796	0.121455	4789	155278	160067
	172.2	Other non-epithelial cancer of skin	neoplasms	Genetically-predicted height	0.0231335	0.0150547	1.0234	0.124385	35671	155278	190949
	172.21	Basal cell carcinoma (new)	neoplasms	Genetically-predicted height	0.0369605	0.0244912	1.03765	0.131264	11216	155278	166494
	172.22	Squamous cell carcinoma	neoplasms	Genetically-predicted height	0.0546077	0.0320485	1.05613	0.0883981	6379	155278	161657
	172.3	Carcinoma in situ of skin	neoplasms	Genetically-predicted height	0.0125205	0.0493072	1.0126	0.79955	2583	155278	157861
	173	Neoplasm of uncertain behavior of skin	neoplasms	Genetically-predicted height	0.0479189	0.0174672	1.04909	0.00608141	23940	155278	179218
	174	Breast cancer	neoplasms	Genetically-predicted height	0.0894764	0.0763549	1.0936	0.241258	1117	216714	217831
	174.1	Breast cancer [female]	neoplasms	Genetically-predicted height	0.0971711	0.0789451	1.10205	0.218372	1045	216714	217759
	174.11	Malignant neoplasm of female breast	neoplasms	Genetically-predicted height	0.101838	0.0805207	1.1072	0.205964	1003	216714	217717
	175	Acquired absence of breast	neoplasms	Genetically-predicted height	-0.0304436	0.129124	0.970015	0.813611	363	212775	213138
	180	Cervical cancer and dysplasia	neoplasms	Genetically-predicted height	-0.000186936	0.0953684	0.999813	0.998436	712	216191	216903
	180.3	Cervical intraepithelial neoplasia [CIN] [Cervical dysplasia]	neoplasms	Genetically-predicted height	0.000914711	0.104447	1.00092	0.993012	594	216191	216785
	185	Cancer of prostate	neoplasms	Genetically-predicted height	-0.0466105	0.0202527	0.954459	0.0213661	20870	115162	136032
	187	Cancer of other male genital organs	neoplasms	Genetically-predicted height	0.0445752	0.0760679	1.04558	0.557881	1057	192645	193702
	187.2	Malignant neoplasm of testis	neoplasms	Genetically-predicted height	0.198885	0.104454	1.22004	0.0569047	559	192645	193204
	187.8	Neoplasm of uncertain behavior of male genital organs	neoplasms	Genetically-predicted height	0.000553348	0.142115	1.00055	0.996893	303	192645	192948
	189	Cancer of urinary organs (incl. kidney and bladder)	neoplasms	Genetically-predicted height	0.0158261	0.0287425	1.01595	0.581898	7731	212444	220175
	189.1	Cancer of kidney and renal pelvis	neoplasms	Genetically-predicted height	-0.0323395	0.0472686	0.968178	0.493871	2760	212444	215204
	189.11	Malignant neoplasm of kidney, except pelvis	neoplasms	Genetically-predicted height	-0.0270612	0.0497297	0.973302	0.586327	2489	212444	214933
	189.12	Malignant neoplasm of renal pelvis	neoplasms	Genetically-predicted height	0.134831	0.123974	1.14434	0.27678	396	212444	212840
	189.2	Cancer of bladder	neoplasms	Genetically-predicted height	0.0529466	0.0345885	1.05437	0.125829	5282	212444	217726
	189.21	Malignant neoplasm of bladder	neoplasms	Genetically-predicted height	0.0589281	0.0359227	1.0607	0.100919	4888	212444	217332
	189.4	Malignant neoplasm of other urinary organs	neoplasms	Genetically-predicted height	0.0784484	0.123749	1.08161	0.526124	398	212444	212842
	190	Cancer of eye	neoplasms	Genetically-predicted height	-0.205631	0.141786	0.814133	0.146978	302	206493	206795
	191	Malignant and unknown neoplasms of brain and nervous system	neoplasms	Genetically-predicted height	0.0233823	0.0877118	1.02366	0.789792	792	206493	207285
	191.1	Cancer of brain and nervous system	neoplasms	Genetically-predicted height	0.0616335	0.106238	1.06357	0.561817	539	206493	207032
	191.11	Cancer of brain	neoplasms	Genetically-predicted height	0.0289819	0.113516	1.02941	0.798483	472	206493	206965
	193	Thyroid cancer	neoplasms	Genetically-predicted height	0.0911885	0.0733073	1.09548	0.213529	1135	216552	217687
	194	Cancer of other endocrine glands	neoplasms	Genetically-predicted height	-0.0240341	0.1447	0.976252	0.868081	290	216552	216842
	195	Cancer, suspected or other	neoplasms	Genetically-predicted height	0.012955	0.0357578	1.01304	0.71713	4880	184952	189832
	195.1	Malignant neoplasm, other	neoplasms	Genetically-predicted height	0.0586534	0.0437121	1.06041	0.179657	3239	184952	188191
	196	Radiotherapy	neoplasms	Genetically-predicted height	-0.0251003	0.0475583	0.975212	0.597652	2727	184952	187679
	197	Chemotherapy	neoplasms	Genetically-predicted height	0.0583754	0.0321716	1.06011	0.0696005	6064	184952	191016
	198	Secondary malignant neoplasm	neoplasms	Genetically-predicted height	-0.0440575	0.0306117	0.956899	0.150083	6736	184952	191688
	198.1	Secondary malignancy of lymph nodes	neoplasms	Genetically-predicted height	-0.0279359	0.0465673	0.972451	0.54857	2839	184952	187791
	198.2	Secondary malignancy of respiratory organs	neoplasms	Genetically-predicted height	-0.173124	0.0712101	0.841033	0.0150498	1205	184952	186157
	198.3	Secondary malignant neoplasm of digestive systems	neoplasms	Genetically-predicted height	0.07556	0.13067	1.07849	0.563096	356	184952	185308
	198.4	Secondary malignant neoplasm of liver	neoplasms	Genetically-predicted height	-0.168085	0.075446	0.845282	0.0258879	1072	184952	186024
	198.5	Secondary malignancy of brain/spine	neoplasms	Genetically-predicted height	-0.0872283	0.0968733	0.916468	0.367888	648	184952	185600
	198.6	Secondary malignancy of bone	neoplasms	Genetically-predicted height	-0.0436089	0.0574968	0.957328	0.448177	1860	184952	186812
	199	Neoplasm of uncertain behavior	neoplasms	Genetically-predicted height	-0.0304348	0.0292187	0.970024	0.297588	7418	184952	192370
	200	Myeloproliferative disease	neoplasms	Genetically-predicted height	-0.00496319	0.0479299	0.995049	0.917526	2682	211362	214044
	200.1	Polycythemia vera	neoplasms	Genetically-predicted height	0.0419698	0.0781435	1.04286	0.591207	999	194962	195961
	201	Hodgkin's disease	neoplasms	Genetically-predicted height	0.157674	0.117769	1.17078	0.180623	439	211362	211801
	202	Cancer of other lymphoid, histiocytic tissue	neoplasms	Genetically-predicted height	0.119074	0.0465052	1.12645	0.0104538	2858	211362	214220
	202.2	Non-Hodgkins lymphoma	neoplasms	Genetically-predicted height	0.110216	0.0478383	1.11652	0.0212261	2699	211362	214061
	202.21	Nodular lymphoma	neoplasms	Genetically-predicted height	0.0542763	0.109161	1.05578	0.619039	511	211362	211873
	202.22	Reticulosarcoma	neoplasms	Genetically-predicted height	0.191071	0.143952	1.21055	0.184402	294	211362	211656
	202.24	Large cell lymphoma	neoplasms	Genetically-predicted height	-0.0137972	0.145665	0.986298	0.924538	286	211362	211648
	204	Leukemia	neoplasms	Genetically-predicted height	0.202242	0.0453603	1.22414	8.25e-06	3012	211362	214374
	204.1	Lymphoid leukemia	neoplasms	Genetically-predicted height	0.187882	0.0645113	1.20669	0.00358671	1479	211362	212841
	204.12	Lymphoid leukemia, chronic	neoplasms	Genetically-predicted height	0.160929	0.067243	1.1746	0.0167	1361	211362	212723
	204.2	Myeloid leukemia	neoplasms	Genetically-predicted height	0.206031	0.0972555	1.22879	0.0341371	645	211362	212007
	204.21	Myeloid leukemia, acute	neoplasms	Genetically-predicted height	0.287561	0.153332	1.33317	0.0607363	259	211362	211621
	204.22	Myeloid leukemia, chronic	neoplasms	Genetically-predicted height	0.152523	0.12565	1.16477	0.224799	386	211362	211748
	204.4	Multiple myeloma	neoplasms	Genetically-predicted height	0.218132	0.0897832	1.24375	0.015118	758	211362	212120
	208	Benign neoplasm of colon	neoplasms	Genetically-predicted height	-0.008043	0.0125145	0.991989	0.520422	55596	137788	193384
	210	Benign neoplasm of lip, oral cavity, and pharynx	neoplasms	Genetically-predicted height	-0.00297219	0.0689446	0.997032	0.965614	1284	211008	212292
	211	Benign neoplasm of other parts of digestive system	neoplasms	Genetically-predicted height	0.0662821	0.0659671	1.06853	0.315005	1403	204620	206023
	212	Benign neoplasm of respiratory and intrathoracic organs	neoplasms	Genetically-predicted height	-0.0915764	0.103276	0.912492	0.375233	570	220651	221221
	213	Benign neoplasm of bone and articular cartilage	neoplasms	Genetically-predicted height	-0.0553817	0.138243	0.946124	0.688706	317	133327	133644
	214	Lipoma	neoplasms	Genetically-predicted height	0.0681374	0.0308121	1.07051	0.0270091	6589	204485	211074
	214.1	Lipoma of skin and subcutaneous tissue	neoplasms	Genetically-predicted height	0.0763504	0.0459331	1.07934	0.0964709	2914	204485	207399
	215	Other benign neoplasm of connective and other soft tissue	neoplasms	Genetically-predicted height	0.0563538	0.0746369	1.05797	0.450225	1091	204485	205576
	216	Benign neoplasm of skin	neoplasms	Genetically-predicted height	0.0566886	0.0197356	1.05833	0.00407353	17240	165412	182652
	216.1	Screening for malignant neoplasms of the skin	neoplasms	Genetically-predicted height	0.0315038	0.0314559	1.03201	0.316573	6511	165412	171923
	217	Vascular hamartomas and non-neoplastic nevi	neoplasms	Genetically-predicted height	0.0193608	0.036678	1.01955	0.597597	4641	165412	170053
	217.1	Nevus, non-neoplastic	neoplasms	Genetically-predicted height	0.0207822	0.037093	1.021	0.575293	4534	165412	169946
	218	Benign neoplasm of uterus	neoplasms	Genetically-predicted height	-0.102756	0.0917689	0.902347	0.262829	753	196863	197616
	218.1	Uterine leiomyoma	neoplasms	Genetically-predicted height	-0.115271	0.0939778	0.891125	0.219983	715	196863	197578
	222	Benign neoplasm of male genital organs	neoplasms	Genetically-predicted height	-0.097005	0.0627892	0.907551	0.122363	1565	192645	194210
	223	Benign neoplasm of kidney and other urinary organs	neoplasms	Genetically-predicted height	-0.036754	0.0965141	0.963913	0.703341	657	133327	133984
	224	Benign neoplasm of eye	neoplasms	Genetically-predicted height	-0.0180071	0.0284084	0.982154	0.52617	7840	206493	214333
	224.1	Benign neoplasm of eye, uveal	neoplasms	Genetically-predicted height	-0.0149829	0.0290243	0.985129	0.605701	7500	206493	213993
	225	Benign neoplasm of brain and other parts of nervous system	neoplasms	Genetically-predicted height	0.0259055	0.0689001	1.02624	0.706927	1290	206493	207783
	225.1	Benign neoplasm of brain, cranial nerves, meninges	neoplasms	Genetically-predicted height	0.0201549	0.0706993	1.02036	0.775583	1225	206493	207718
	226	Benign neoplasm of thyroid glands	neoplasms	Genetically-predicted height	0.328833	0.145902	1.38935	0.0242092	285	216552	216837
	227	Benign neoplasm of other endocrine glands and related structures	neoplasms	Genetically-predicted height	0.065019	0.0532795	1.06718	0.222337	2160	216552	218712
	227.1	Benign neoplasm of adrenal gland	neoplasms	Genetically-predicted height	0.0118235	0.078023	1.01189	0.879551	1003	216552	217555
	227.2	Benign neoplasm of parathyroid gland	neoplasms	Genetically-predicted height	0.279529	0.154848	1.32251	0.0710461	253	216552	216805
	227.3	Benign neoplasm of pituitary gland and craniopharyngeal duct (pouch)	neoplasms	Genetically-predicted height	0.0499074	0.0833205	1.05117	0.549185	878	216552	217430
	228	Hemangioma and lymphangioma, any site	neoplasms	Genetically-predicted height	0.0160279	0.0456281	1.01616	0.725384	2961	211387	214348
	228.1	Hemangioma of skin and subcutaneous tissue	neoplasms	Genetically-predicted height	0.00932076	0.0678192	1.00936	0.890687	1329	211387	212716
	229	Benign neoplasm of unspecified sites	neoplasms	Genetically-predicted height	0.0686997	0.128217	1.07111	0.59209	369	219746	220115
	860	Bone marrow or stem cell transplant	neoplasms	Genetically-predicted height	0.554772	0.167821	1.74154	0.000947295	215	222002	222217
	320	Meningitis	neurological	Genetically-predicted height	0.0479391	0.129253	1.04911	0.710716	363	220193	220556
	323	Encephalitis	neurological	Genetically-predicted height	0.156178	0.166567	1.16903	0.348434	218	220193	220411
	324	Other CNS infection and poliomyelitis	neurological	Genetically-predicted height	0.237762	0.116987	1.26841	0.0421152	444	220193	220637
	327	Sleep disorders	neurological	Genetically-predicted height	-0.013946	0.0134439	0.986151	0.299573	49029	114222	163251
	327.1	Hypersomnia	neurological	Genetically-predicted height	0.0355842	0.0734844	1.03622	0.628215	1138	114222	115360
	327.3	Sleep apnea	neurological	Genetically-predicted height	-0.00522744	0.0122777	0.994786	0.670278	63658	114222	177880
	327.31	Central/nonobstroctive sleep apnea	neurological	Genetically-predicted height	-0.155905	0.0561056	0.85564	0.00545631	1962	114222	116184
	327.32	Obstructive sleep apnea	neurological	Genetically-predicted height	6.82e-05	0.0136873	1.00007	0.996024	46297	114222	160519
	327.4	Insomnia	neurological	Genetically-predicted height	-0.0114423	0.0160917	0.988623	0.477043	30385	114222	144607
	327.41	Organic or persistent insomnia	neurological	Genetically-predicted height	-0.119509	0.0615362	0.887356	0.0521256	1633	114222	115855
	327.5	Parasomnia	neurological	Genetically-predicted height	-0.0838517	0.0425477	0.919568	0.0487505	3477	114222	117699
	327.6	Circadian rhythm sleep disorder	neurological	Genetically-predicted height	0.0223577	0.126544	1.02261	0.859761	382	114222	114604
	327.7	Sleep related movement disorders	neurological	Genetically-predicted height	0.00841456	0.0282236	1.00845	0.765597	8169	114222	122391
	327.71	Restless legs syndrome	neurological	Genetically-predicted height	0.027026	0.0318014	1.02739	0.395416	6332	114222	120554
	327.72	Sleep related leg cramps	neurological	Genetically-predicted height	-0.10155	0.105178	0.903436	0.334293	552	114222	114774
	331	Other cerebral degenerations	neurological	Genetically-predicted height	-0.0535088	0.0833548	0.947898	0.520912	880	170336	171216
	331.1	Hydrocephalus	neurological	Genetically-predicted height	0.0261167	0.117484	1.02646	0.82408	441	170336	170777
	331.9	Cerebral degeneration, unspecified	neurological	Genetically-predicted height	-0.164803	0.13793	0.848061	0.232154	321	170336	170657
	332	Parkinson's disease	neurological	Genetically-predicted height	0.127038	0.0411359	1.13546	0.00201329	3703	170336	174039
	333	Extrapyramidal disease and abnormal movement disorders	neurological	Genetically-predicted height	0.0422092	0.0250709	1.04311	0.0922608	10236	170336	180572
	333.1	Essential tremor	neurological	Genetically-predicted height	0.0597018	0.0335342	1.06152	0.0750229	5585	170336	175921
	333.2	Myoclonus	neurological	Genetically-predicted height	-0.041763	0.100699	0.959097	0.678339	599	170336	170935
	333.4	Torsion dystonia	neurological	Genetically-predicted height	0.0742136	0.0771168	1.07704	0.335872	1025	170336	171361
	334	Degenerative disease of the spinal cord	neurological	Genetically-predicted height	-0.0233482	0.062222	0.976922	0.707482	1580	170336	171916
	334.1	Spinocerebellar disease	neurological	Genetically-predicted height	-0.0165957	0.122782	0.983541	0.892482	403	170336	170739
	334.2	Anterior horn cell disease	neurological	Genetically-predicted height	0.0255526	0.119321	1.02588	0.83043	427	170336	170763
	334.21	Amyotrophic Lateral Sclerosis	neurological	Genetically-predicted height	0.0125596	0.142826	1.01264	0.929927	298	170336	170634
	335	Multiple sclerosis	neurological	Genetically-predicted height	0.260045	0.0657213	1.29699	7.6e-05	1416	170336	171752
	337	Disorders of the autonomic nervous system	neurological	Genetically-predicted height	0.356137	0.0386006	1.4278	2.8e-20	4183	170336	174519
	337.1	Peripheral autonomic neuropathy	neurological	Genetically-predicted height	0.379443	0.04118	1.46147	3.13e-20	3666	170336	174002
	338.1	Acute pain	neurological	Genetically-predicted height	-0.041705	0.03797	0.959153	0.272045	4301	177709	182010
	338.2	Chronic pain	neurological	Genetically-predicted height	0.0188874	0.0197176	1.01907	0.338117	17257	177709	194966
	339	Other headache syndromes	neurological	Genetically-predicted height	-0.0778071	0.0590617	0.925143	0.187709	1777	200698	202475
	340	Migraine	neurological	Genetically-predicted height	0.000969961	0.0232376	1.00097	0.966705	13053	200698	213751
	340.1	Migrain with aura	neurological	Genetically-predicted height	-0.0255907	0.0659243	0.974734	0.697881	1426	200698	202124
	342	Hemiplegia	neurological	Genetically-predicted height	0.0484688	0.0791005	1.04966	0.540042	973	170336	171309
	344	Other paralytic syndromes	neurological	Genetically-predicted height	0.104404	0.0498382	1.11005	0.0361826	2477	170336	172813
	345	Epilepsy, recurrent seizures, convulsions	neurological	Genetically-predicted height	-0.0125166	0.0277286	0.987561	0.651703	8266	170336	178602
	345.1	Epilepsy	neurological	Genetically-predicted height	-0.0144208	0.0430689	0.985683	0.737753	3329	170336	173665
	345.11	Generalized convulsive epilepsy	neurological	Genetically-predicted height	-0.102625	0.117161	0.902466	0.381069	442	170336	170778
	345.12	Partial epilepsy	neurological	Genetically-predicted height	-0.0491437	0.0621854	0.952044	0.429366	1580	170336	171916
	345.3	Convulsions	neurological	Genetically-predicted height	-0.0170496	0.0311354	0.983095	0.58397	6487	170336	176823
	346	Abnormal findings on study of brain and/or nervous system	neurological	Genetically-predicted height	0.39355	0.164238	1.48223	0.0165651	225	170336	170561
	346.1	Nonspecific abnormal findings on radiological and other examination of skull and head	neurological	Genetically-predicted height	0.0448035	0.140544	1.04582	0.749888	308	170336	170644
	347	Cataplexy and narcolepsy	neurological	Genetically-predicted height	-0.0975271	0.114194	0.907078	0.393078	465	170336	170801
	348	Other conditions of brain	neurological	Genetically-predicted height	-0.0746744	0.059577	0.928046	0.210057	1723	170336	172059
	348.2	Cerebral edema and compression of brain	neurological	Genetically-predicted height	0.0631533	0.155452	1.06519	0.684555	250	170336	170586
	348.8	Encephalopathy, not elsewhere classified	neurological	Genetically-predicted height	-0.108789	0.0711611	0.896919	0.12632	1205	170336	171541
	348.9	Other conditions of brain, NOS	neurological	Genetically-predicted height	-0.0681035	0.0829295	0.934164	0.41152	887	170336	171223
	349	Other and unspecified disorders of the nervous system	neurological	Genetically-predicted height	0.0366302	0.071351	1.03731	0.607685	1199	170336	171535
	350	Abnormal movement	neurological	Genetically-predicted height	0.112677	0.0153122	1.11927	1.86e-13	31284	168727	200011
	350.1	Abnormal involuntary movements	neurological	Genetically-predicted height	0.0695097	0.0283706	1.07198	0.014283	7907	168727	176634
	350.2	Abnormality of gait	neurological	Genetically-predicted height	0.152169	0.0175057	1.16436	3.54e-18	23067	168727	191794
	350.3	Lack of coordination	neurological	Genetically-predicted height	0.0740339	0.0558387	1.07684	0.184888	1975	168727	170702
	350.6	Disturbances of sensation of smell and taste	neurological	Genetically-predicted height	-0.0014105	0.101042	0.99859	0.988862	599	168727	169326
	351	Other peripheral nerve disorders	neurological	Genetically-predicted height	-0.00310667	0.0139971	0.996898	0.824352	39030	151672	190702
	352	Disorders of other cranial nerves	neurological	Genetically-predicted height	0.0472823	0.0462184	1.04842	0.306299	2899	151672	154571
	352.1	Trigeminal nerve disorders [CN5]	neurological	Genetically-predicted height	0.16843	0.0742157	1.18345	0.0232396	1113	151672	152785
	352.2	Facial nerve disorders [CN7]	neurological	Genetically-predicted height	-0.0347581	0.0605906	0.965839	0.566202	1673	151672	153345
	353	Nerve root and plexus disorders	neurological	Genetically-predicted height	-0.0760136	0.0457409	0.926804	0.0965471	2963	151672	154635
	353.1	Nerve plexus lesions	neurological	Genetically-predicted height	-0.122893	0.105877	0.884358	0.245756	542	151672	152214
	353.2	Nerve root lesions	neurological	Genetically-predicted height	-0.0610062	0.0589439	0.940817	0.300675	1772	151672	153444
	355	Complex regional/central pain syndrome	neurological	Genetically-predicted height	0.0119282	0.0829527	1.012	0.885662	889	151672	152561
	355.1	Chronic pain syndrome	neurological	Genetically-predicted height	0.0170404	0.0274133	1.01719	0.534198	8621	151672	160293
	356	Hereditary and idiopathic peripheral neuropathy	neurological	Genetically-predicted height	0.312554	0.0189748	1.36691	5.82e-61	18742	184942	203684
	357	Inflammatory and toxic neuropathy	neurological	Genetically-predicted height	0.39145	0.0440534	1.47912	6.35e-19	3209	184942	188151
	358	Myoneural disorders	neurological	Genetically-predicted height	0.208777	0.10208	1.23217	0.040833	588	184942	185530
	358.1	Myasthenia gravis	neurological	Genetically-predicted height	0.242192	0.109912	1.27404	0.0275593	507	184942	185449
	359	Muscular dystrophies and other myopathies	neurological	Genetically-predicted height	0.127699	0.0960562	1.13621	0.183708	662	184942	185604
	359.2	Myopathy	neurological	Genetically-predicted height	0.103011	0.104892	1.1085	0.326068	555	184942	185497
	464	Acute sinusitis	respiratory	Genetically-predicted height	0.0202823	0.0250312	1.02049	0.41778	10665	139871	150536
	465	Acute upper respiratory infections of multiple or unspecified sites	respiratory	Genetically-predicted height	-0.00565891	0.0148903	0.994357	0.703916	34990	139871	174861
	465.2	Acute pharyngitis	respiratory	Genetically-predicted height	0.0590212	0.0323762	1.0608	0.0683059	6201	139871	146072
	465.4	Acute laryngitis and tracheitis	respiratory	Genetically-predicted height	-0.166762	0.141747	0.846401	0.239405	302	139871	140173
	470	Septal Deviations/Turbinate Hypertrophy	respiratory	Genetically-predicted height	0.0130344	0.032142	1.01312	0.685092	6195	119797	125992
	471	Nasal polyps	respiratory	Genetically-predicted height	0.0721746	0.0575296	1.07484	0.209636	1860	119797	121657
	472	Chronic pharyngitis and nasopharyngitis	respiratory	Genetically-predicted height	0.00916321	0.0262027	1.00921	0.72656	9572	119797	129369
	473	Diseases of the larynx and vocal cords	respiratory	Genetically-predicted height	-0.0274531	0.0272322	0.97292	0.3134	8815	119797	128612
	473.1	Chronic laryngitis	respiratory	Genetically-predicted height	0.0714459	0.12196	1.07406	0.558	412	119797	120209
	473.3	Paralysis/spasm of vocal cords or larynx	respiratory	Genetically-predicted height	0.0851742	0.0971427	1.08891	0.380598	645	119797	120442
	473.4	Voice disturbance	respiratory	Genetically-predicted height	-0.0367751	0.0300565	0.963893	0.221128	7146	119797	126943
	474	Acute and chronic tonsillitis	respiratory	Genetically-predicted height	0.137086	0.0780003	1.14693	0.0788306	1020	119797	120817
	474.1	Acute tonsillitis	respiratory	Genetically-predicted height	0.114919	0.149375	1.12178	0.441695	275	119797	120072
	474.2	Chronic tonsillitis and adenoiditis	respiratory	Genetically-predicted height	0.108105	0.0955586	1.11416	0.25793	675	119797	120472
	475	Chronic sinusitis	respiratory	Genetically-predicted height	0.0170407	0.0199307	1.01719	0.392554	17751	119797	137548
	475.9	Postnasal drip	respiratory	Genetically-predicted height	-0.207242	0.116988	0.812823	0.0764807	447	119797	120244
	476	Allergic rhinitis	respiratory	Genetically-predicted height	-0.0164184	0.0142373	0.983716	0.248829	40673	119797	160470
	477	Epistaxis or throat hemorrhage	respiratory	Genetically-predicted height	0.0924719	0.0397148	1.09688	0.019891	3989	119797	123786
	478	Throat pain	respiratory	Genetically-predicted height	-0.0699866	0.0889171	0.932406	0.431224	771	119797	120568
	479	Other upper respiratory disease	respiratory	Genetically-predicted height	0.00827891	0.0318633	1.00831	0.794998	6279	119797	126076
	480	Pneumonia	respiratory	Genetically-predicted height	-0.00300084	0.0197448	0.997004	0.879201	17384	161502	178886
	480.1	Bacterial pneumonia	respiratory	Genetically-predicted height	0.00508572	0.0419205	1.0051	0.903439	3541	161502	165043
	480.11	Pneumococcal pneumonia	respiratory	Genetically-predicted height	0.104723	0.118081	1.1104	0.375148	437	161502	161939
	480.3	Pneumonia due to fungus (mycoses)	respiratory	Genetically-predicted height	-0.24388	0.15108	0.783581	0.106473	266	161502	161768
	480.5	Bronchopneumonia and lung abscess	respiratory	Genetically-predicted height	0.0906024	0.121416	1.09483	0.455537	412	161502	161914
	481	Influenza	respiratory	Genetically-predicted height	-0.0324284	0.066768	0.968092	0.627188	1372	161502	162874
	483	Acute bronchitis and bronchiolitis	respiratory	Genetically-predicted height	-0.0168677	0.0213753	0.983274	0.430042	14535	161502	176037
	495	Asthma	respiratory	Genetically-predicted height	-0.0893116	0.0205358	0.914561	1.37e-05	16352	136825	153177
	495.1	Chronic obstructive asthma	respiratory	Genetically-predicted height	-0.118702	0.053034	0.888072	0.0252058	2209	136825	139034
	495.11	Chronic obstructive asthma with exacerbation	respiratory	Genetically-predicted height	-0.0959122	0.103498	0.908544	0.354077	571	136825	137396
	495.2	Asthma with exacerbation	respiratory	Genetically-predicted height	-0.132503	0.0635369	0.8759	0.0370284	1532	136825	138357
	496	Chronic airway obstruction	respiratory	Genetically-predicted height	-0.00772601	0.0133584	0.992304	0.563018	46680	136825	183505
	496.1	Emphysema	respiratory	Genetically-predicted height	0.0369279	0.0370518	1.03762	0.318932	4621	136825	141446
	496.2	Chronic bronchitis	respiratory	Genetically-predicted height	-0.0756955	0.0252483	0.927098	0.0027172	10383	136825	147208
	496.21	Obstructive chronic bronchitis	respiratory	Genetically-predicted height	-0.0783807	0.0274257	0.924612	0.00426416	8708	136825	145533
	496.3	Bronchiectasis	respiratory	Genetically-predicted height	0.114978	0.0887186	1.12185	0.194979	783	136825	137608
	497	Bronchitis	respiratory	Genetically-predicted height	-0.0219168	0.0253493	0.978322	0.387261	10239	136825	147064
	498	Acute bronchospasm	respiratory	Genetically-predicted height	-0.303849	0.162512	0.737972	0.0615244	231	136825	137056
	500	Lung disease due to external agents	respiratory	Genetically-predicted height	-0.0198755	0.0651106	0.980321	0.76017	1450	183714	185164
	500.2	Pneumoconiosis	respiratory	Genetically-predicted height	0.0225869	0.0747953	1.02284	0.762665	1099	183714	184813
	501	Pneumonitis due to inhalation of food or vomitus	respiratory	Genetically-predicted height	-0.0300984	0.0733456	0.97035	0.681539	1139	183714	184853
	502	Postinflammatory pulmonary fibrosis	respiratory	Genetically-predicted height	-0.00480073	0.0500508	0.995211	0.923586	2462	183714	186176
	503	Pulmonary congestion and hypostasis	respiratory	Genetically-predicted height	-0.0442596	0.104416	0.956706	0.671654	560	183714	184274
	504	Other alveolar and parietoalveolar pneumonopathy	respiratory	Genetically-predicted height	0.0270158	0.0600518	1.02738	0.652801	1702	183714	185416
	504.1	Idiopathic fibrosing alveolitis	respiratory	Genetically-predicted height	0.104742	0.0887874	1.11042	0.238121	774	183714	184488
	505	Other pulmonary inflamation or edema	respiratory	Genetically-predicted height	-0.0144065	0.134287	0.985697	0.914566	338	183714	184052
	506	Empyema and pneumothorax	respiratory	Genetically-predicted height	0.0666957	0.0645308	1.06897	0.301348	1468	183714	185182
	507	Pleurisy; pleural effusion	respiratory	Genetically-predicted height	0.0722187	0.0326322	1.07489	0.0268901	5938	183714	189652
	508	Pulmonary collapse; interstitial and compensatory emphysema	respiratory	Genetically-predicted height	0.0464923	0.056204	1.04759	0.40812	1949	183714	185663
	509	Respiratory failure, insufficiency, arrest	respiratory	Genetically-predicted height	-0.0554771	0.0255245	0.946034	0.0297437	9880	183714	193594
	509.1	Respiratory failure	respiratory	Genetically-predicted height	-0.0646171	0.0320075	0.937426	0.0435065	6143	183714	189857
	509.2	Respiratory insufficiency	respiratory	Genetically-predicted height	-0.0510108	0.0872719	0.950268	0.558881	800	183714	184514
	509.3	Pulmonary insufficiency or respiratory failure following trauma and surgery	respiratory	Genetically-predicted height	-0.146352	0.0911137	0.863854	0.108218	735	183714	184449
	509.8	Dependence on respirator [Ventilator] or supplemental oxygen	respiratory	Genetically-predicted height	-0.0499385	0.0433694	0.951288	0.24954	3298	183714	187012
	510	Other diseases of lung	respiratory	Genetically-predicted height	0.0427529	0.0248084	1.04368	0.0848295	10427	200750	211177
	512	Other symptoms of respiratory system	respiratory	Genetically-predicted height	-0.00791437	0.0117405	0.992117	0.500242	73450	111824	185274
	512.1	Wheezing	respiratory	Genetically-predicted height	-0.0861279	0.0631414	0.917477	0.172552	1548	111824	113372
	512.2	Painful respiration	respiratory	Genetically-predicted height	-0.0602388	0.0423826	0.94154	0.155227	3494	111824	115318
	512.7	Shortness of breath	respiratory	Genetically-predicted height	0.0150479	0.0166325	1.01516	0.365609	27922	111824	139746
	512.8	Cough	respiratory	Genetically-predicted height	-0.0361212	0.0162585	0.964523	0.0263048	29265	111824	141089
	512.9	Other dyspnea	respiratory	Genetically-predicted height	0.0029567	0.0170938	1.00296	0.862676	25817	111824	137641
	513	Respiratory abnormalities	respiratory	Genetically-predicted height	0.00419699	0.0357179	1.00421	0.906461	4867	209466	214333
	513.3	Hypoventilation	respiratory	Genetically-predicted height	-0.00896774	0.0651773	0.991072	0.890564	1438	209466	210904
	513.31	Apnea	respiratory	Genetically-predicted height	-0.000612319	0.0976936	0.999388	0.994999	638	209466	210104
	513.32	Orthopnea	respiratory	Genetically-predicted height	0.161668	0.164557	1.17547	0.325879	225	209466	209691
	513.8	Disorders of diaphragm	respiratory	Genetically-predicted height	0.156234	0.102844	1.1691	0.128728	577	209466	210043
	514	Abnormal findings examination of lungs	respiratory	Genetically-predicted height	0.0639623	0.0237022	1.06605	0.00696353	11526	191145	202671
	514.2	Solitary pulmonary nodule	respiratory	Genetically-predicted height	-0.00360985	0.0307221	0.996397	0.906464	6653	191145	197798
	516	Abnormal sputum	respiratory	Genetically-predicted height	0.0618975	0.0510719	1.06385	0.225524	2354	216423	218777
	516.1	Hemoptysis	respiratory	Genetically-predicted height	0.0558709	0.0527824	1.05746	0.289822	2202	216423	218625
	519	Other diseases of respiratory system, not elsewhere classified	respiratory	Genetically-predicted height	0.0268236	0.0304112	1.02719	0.377761	6779	203620	210399
	519.2	Respiratory complications	respiratory	Genetically-predicted height	-0.0708606	0.153377	0.931592	0.644078	257	203620	203877
	519.8	Other diseases of respiratory system, NEC	respiratory	Genetically-predicted height	-0.00685414	0.0641008	0.993169	0.914846	1487	203620	205107
	519.9	Symptoms involving respiratory system and other chest symptoms	respiratory	Genetically-predicted height	0.0573651	0.0428652	1.05904	0.18081	3355	203620	206975
	360	Disorders of the globe	sense organs	Genetically-predicted height	0.0388455	0.105347	1.03961	0.712323	550	127021	127571
	360.2	Progressive myopia	sense organs	Genetically-predicted height	0.221437	0.151564	1.24787	0.144013	264	127021	127285
	361	Retinal detachments and defects	sense organs	Genetically-predicted height	0.114613	0.0331033	1.12144	0.000535597	5861	127021	132882
	361.1	Retinal detachment with retinal defect	sense organs	Genetically-predicted height	0.236156	0.0527029	1.26637	7.43e-06	2236	127021	129257
	361.2	Retinoschisis and retinal cysts	sense organs	Genetically-predicted height	-0.127626	0.0914855	0.880183	0.163005	730	127021	127751
	362	Other retinal disorders	sense organs	Genetically-predicted height	-0.0553314	0.0149902	0.946171	0.000223214	39513	122289	161802
	362.2	Degeneration of macula and posterior pole of retina	sense organs	Genetically-predicted height	-0.0663336	0.0182363	0.935819	0.000275361	25190	122289	147479
	362.21	Macular degeneration, dry	sense organs	Genetically-predicted height	-0.0993213	0.0262763	0.905452	0.000156904	10813	122289	133102
	362.22	Macular degeneration, wet	sense organs	Genetically-predicted height	-0.02545	0.0485238	0.974871	0.599941	2857	122289	125146
	362.23	Cystoid macular degeneration of retina	sense organs	Genetically-predicted height	-0.0788667	0.0446842	0.924163	0.0775674	3184	122289	125473
	362.26	Macular puckering of retina	sense organs	Genetically-predicted height	-0.0495608	0.0300071	0.951647	0.0986085	7488	122289	129777
	362.27	Drusen (degenerative) of retina	sense organs	Genetically-predicted height	-0.0947466	0.0433171	0.909603	0.0287223	3377	122289	125666
	362.29	Macular degeneration (senile) of retina NOS	sense organs	Genetically-predicted height	-0.042536	0.0343217	0.958356	0.215222	6104	122289	128393
	362.3	Other nondiabetic retinopathy	sense organs	Genetically-predicted height	-0.106551	0.0332494	0.898929	0.00135249	5798	122289	128087
	362.31	Separation of retinal layers	sense organs	Genetically-predicted height	-0.164817	0.0958366	0.848049	0.0854739	666	122289	122955
	362.4	Retinal vascular changes and abnomalities	sense organs	Genetically-predicted height	-0.0421601	0.0354579	0.958716	0.234432	5168	122289	127457
	362.6	Peripheral retinal degenerations	sense organs	Genetically-predicted height	0.049608	0.0439876	1.05086	0.259417	3224	122289	125513
	362.7	Hereditary retinal dystrophies	sense organs	Genetically-predicted height	-0.124199	0.0980206	0.883204	0.205131	634	122289	122923
	362.8	Retinal hemorrhage/ischemia	sense organs	Genetically-predicted height	-0.0776715	0.0534179	0.925268	0.145936	2182	122289	124471
	362.9	Retinal edema	sense organs	Genetically-predicted height	-0.125033	0.0499515	0.882467	0.0123111	2501	122289	124790
	363	Chorioretinal inflammations, scars, and other disorders of choroid	sense organs	Genetically-predicted height	0.00660637	0.0403511	1.00663	0.86995	3867	127021	130888
	363.3	Chorioretinal scars	sense organs	Genetically-predicted height	0.0284947	0.0431011	1.0289	0.50854	3373	127021	130394
	364	Corneal opacity and other disorders of cornea	sense organs	Genetically-predicted height	-0.0462034	0.0352044	0.954848	0.189374	5171	127021	132192
	364.1	Corneal opacity	sense organs	Genetically-predicted height	0.0115412	0.0437053	1.01161	0.791728	3266	127021	130287
	364.2	Corneal edema	sense organs	Genetically-predicted height	-0.191908	0.0880435	0.825383	0.0292804	794	127021	127815
	364.4	Corneal degenerations	sense organs	Genetically-predicted height	-0.051877	0.0676452	0.949446	0.443142	1345	127021	128366
	364.41	Keratoconus	sense organs	Genetically-predicted height	-0.143239	0.159827	0.866547	0.370142	238	127021	127259
	364.5	Corneal dystrophy	sense organs	Genetically-predicted height	-0.0496698	0.0490473	0.951544	0.311207	2597	127021	129618
	364.51	Fuchs' dystrophy	sense organs	Genetically-predicted height	-0.104901	0.0635694	0.900414	0.0989059	1529	127021	128550
	364.9	Cornea replaced by transplant	sense organs	Genetically-predicted height	-0.0796447	0.103782	0.923444	0.442829	568	127021	127589
	365	Glaucoma	sense organs	Genetically-predicted height	-0.047138	0.0147491	0.953956	0.00139353	38343	127021	165364
	365.1	Open-angle glaucoma	sense organs	Genetically-predicted height	-0.0367114	0.0175335	0.963954	0.0362785	24785	127021	151806
	365.11	Primary open angle glaucoma	sense organs	Genetically-predicted height	-0.0474465	0.0280756	0.953662	0.0910362	8721	127021	135742
	365.2	Primary angle-closure glaucoma	sense organs	Genetically-predicted height	-0.166736	0.0455379	0.846423	0.000250759	3040	127021	130061
	365.5	Pseudoexfoliation glaucoma	sense organs	Genetically-predicted height	-0.147004	0.114055	0.863291	0.197436	479	127021	127500
	366	Cataract	sense organs	Genetically-predicted height	-0.0536598	0.0120086	0.947754	7.88e-06	107513	91041	198554
	366.1	Nonsenile Cataract	sense organs	Genetically-predicted height	-0.126601	0.0470111	0.881085	0.00708111	2934	91041	93975
	366.2	Senile cataract	sense organs	Genetically-predicted height	-0.053919	0.0124953	0.947509	1.6e-05	87690	91041	178731
	366.3	Traumatic cataract	sense organs	Genetically-predicted height	-0.0507114	0.146894	0.950553	0.729925	283	91041	91324
	367	Disorders of refraction and accommodation; blindness and low vision	sense organs	Genetically-predicted height	-0.026194	0.011184	0.974146	0.0191759	88129	110323	198452
	367.1	Myopia	sense organs	Genetically-predicted height	0.00932108	0.0167457	1.00936	0.577784	27117	110323	137440
	367.2	Astigmatism	sense organs	Genetically-predicted height	-0.0299035	0.0138469	0.970539	0.030805	45227	110323	155550
	367.8	Hypermetropia	sense organs	Genetically-predicted height	-0.0507954	0.016269	0.950473	0.00179485	29848	110323	140171
	367.9	Blindness and low vision	sense organs	Genetically-predicted height	-0.0498076	0.0273122	0.951412	0.0682069	9112	110323	119435
	368	Visual disturbances	sense organs	Genetically-predicted height	-0.0105224	0.0176826	0.989533	0.551797	22033	168631	190664
	368.1	Amblyopia	sense organs	Genetically-predicted height	-0.0769221	0.0463718	0.925962	0.097154	2869	168631	171500
	368.2	Diplopia and disorders of binocular vision	sense organs	Genetically-predicted height	-0.0181438	0.0396109	0.98202	0.646916	3972	168631	172603
	368.3	Anisometropia	sense organs	Genetically-predicted height	0.0622353	0.0606174	1.06421	0.304566	1674	168631	170305
	368.4	Visual field defects	sense organs	Genetically-predicted height	0.0395792	0.0369556	1.04037	0.284172	4580	168631	173211
	368.9	Subjective visual disturbances	sense organs	Genetically-predicted height	0.0352535	0.041702	1.03588	0.397907	3559	168631	172190
	368.91	Psychophysical visual disturbances	sense organs	Genetically-predicted height	-0.153339	0.171706	0.857839	0.37184	206	168631	168837
	369	Infection of the eye	sense organs	Genetically-predicted height	-0.0509842	0.0322409	0.950294	0.113797	6088	145538	151626
	369.2	Eye infection, viral	sense organs	Genetically-predicted height	-0.000968157	0.0676174	0.999032	0.988576	1339	145538	146877
	369.5	Conjunctivitis, infectious	sense organs	Genetically-predicted height	-0.0757468	0.038943	0.927051	0.0517666	4118	145538	149656
	370	Keratitis	sense organs	Genetically-predicted height	-0.00922058	0.0409463	0.990822	0.821834	3721	145538	149259
	370.1	Corneal ulcer	sense organs	Genetically-predicted height	-0.0329738	0.0992151	0.967564	0.739627	618	145538	146156
	370.2	Superficial keratitis	sense organs	Genetically-predicted height	-0.073918	0.0865509	0.928748	0.393082	816	145538	146354
	370.3	Keratoconjunctivitis	sense organs	Genetically-predicted height	0.0192833	0.063056	1.01947	0.759747	1545	145538	147083
	370.31	Keratoconjunctivitis sicca	sense organs	Genetically-predicted height	-0.0379465	0.0767906	0.962764	0.621196	1038	145538	146576
	371	Inflammation of the eye	sense organs	Genetically-predicted height	-0.0294635	0.01754	0.970966	0.0929991	23395	145538	168933
	371.1	Uveitis, noninfectious or NOS	sense organs	Genetically-predicted height	-0.0548939	0.0552973	0.946586	0.320854	2012	145538	147550
	371.2	Conjunctivitis, noninfectious	sense organs	Genetically-predicted height	-0.0823201	0.0424639	0.920977	0.0525513	3452	145538	148990
	371.21	Allergic conjunctivitis	sense organs	Genetically-predicted height	-0.0716761	0.0449052	0.930832	0.110452	3079	145538	148617
	371.3	Inflammation of eyelids	sense organs	Genetically-predicted height	-0.0165698	0.0197046	0.983567	0.400398	18026	145538	163564
	372	Disorders of conjunctiva	sense organs	Genetically-predicted height	-0.126723	0.0378291	0.880978	0.000808477	4389	145538	149927
	374	Other disorders of eyelids	sense organs	Genetically-predicted height	0.00578229	0.02214	1.0058	0.793962	14058	145538	159596
	374.1	Ectropion or entropion	sense organs	Genetically-predicted height	-0.125261	0.0435379	0.882267	0.00401409	3377	145538	148915
	374.2	Lagophthalmos	sense organs	Genetically-predicted height	0.0174568	0.118973	1.01761	0.883345	430	145538	145968
	374.3	Ptosis of eyelid	sense organs	Genetically-predicted height	0.0469383	0.034686	1.04806	0.17598	5285	145538	150823
	374.6	Dermatochalasis	sense organs	Genetically-predicted height	0.0519334	0.0329269	1.05331	0.114742	5932	145538	151470
	375	Disorders of lacrimal system	sense organs	Genetically-predicted height	-0.0312883	0.0770759	0.969196	0.684785	1040	127686	128726
	375.1	Dry eyes	sense organs	Genetically-predicted height	-0.0569302	0.0154876	0.94466	0.000237061	33137	127686	160823
	375.2	Epiphora	sense organs	Genetically-predicted height	-0.0213092	0.0879023	0.978916	0.808456	797	127686	128483
	377	Disorders of optic nerve and visual pathways	sense organs	Genetically-predicted height	-0.0269837	0.0365004	0.973377	0.459742	4762	127686	132448
	377.1	Optic atrophy	sense organs	Genetically-predicted height	-0.0174545	0.0534787	0.982697	0.744135	2174	127686	129860
	377.3	Optic neuritis/neuropathy	sense organs	Genetically-predicted height	-0.0548975	0.0582454	0.946582	0.345926	1822	127686	129508
	378	Strabismus and other disorders of binocular eye movements	sense organs	Genetically-predicted height	-0.000800661	0.0313582	0.9992	0.97963	6514	127686	134200
	378.1	Strabismus (not specified as paralytic)	sense organs	Genetically-predicted height	0.0103303	0.0375532	1.01038	0.783251	4475	127686	132161
	378.2	Nystagmus and other irregular eye movements	sense organs	Genetically-predicted height	0.130125	0.129183	1.13897	0.313792	365	127686	128051
	378.5	Paralytic strabismus	sense organs	Genetically-predicted height	-0.171539	0.0788116	0.842367	0.0295124	989	127686	128675
	379	Other disorders of eye	sense organs	Genetically-predicted height	0.0158526	0.0167687	1.01598	0.344472	27314	127686	155000
	379.1	Scleritis and episcleritis	sense organs	Genetically-predicted height	-0.0395397	0.114153	0.961232	0.72906	467	127686	128153
	379.2	Disorders of vitreous body	sense organs	Genetically-predicted height	0.0462649	0.0195424	1.04735	0.017913	18821	127686	146507
	379.3	Aphakia and other disorders of lens	sense organs	Genetically-predicted height	-0.0259591	0.0376167	0.974375	0.490134	4555	127686	132241
	379.4	Anomalies of pupillary function	sense organs	Genetically-predicted height	-0.145724	0.0903608	0.864396	0.106811	749	127686	128435
	379.5	Disorders of iris and ciliary body	sense organs	Genetically-predicted height	-0.0341893	0.0549652	0.966389	0.533931	2050	127686	129736
	379.51	Pigmentary iris degeneration	sense organs	Genetically-predicted height	0.159244	0.0930956	1.17262	0.0871646	706	127686	128392
	379.9	Pain, swelling or discharge of eye	sense organs	Genetically-predicted height	-0.0482456	0.0616014	0.9529	0.433515	1620	127686	129306
	380	Disorders of external ear	sense organs	Genetically-predicted height	0.0414638	0.0597633	1.04234	0.487807	1716	164056	165772
	380.1	Otitis externa	sense organs	Genetically-predicted height	-0.0255552	0.0311844	0.974769	0.412509	6502	164056	170558
	380.4	Impacted cerumen	sense organs	Genetically-predicted height	0.0302458	0.0172557	1.03071	0.0796373	24761	164056	188817
	381	Otitis media and Eustachian tube disorders	sense organs	Genetically-predicted height	-0.0399965	0.0241471	0.960793	0.0976469	11020	188241	199261
	381.1	Otitis media	sense organs	Genetically-predicted height	-0.0448792	0.0286272	0.956113	0.116949	7706	188241	195947
	381.11	Suppurative and unspecified otitis media	sense organs	Genetically-predicted height	-0.0625697	0.0344314	0.939348	0.0691821	5255	188241	193496
	381.2	Eustachian tube disorders	sense organs	Genetically-predicted height	-0.00237395	0.0444772	0.997629	0.957433	3115	188241	191356
	381.3	Mastoiditis & related conditions	sense organs	Genetically-predicted height	-0.0769732	0.101893	0.925915	0.44999	585	188241	188826
	381.9	Otorrhea	sense organs	Genetically-predicted height	-0.134009	0.117509	0.874582	0.254112	439	188241	188680
	382	Otalgia	sense organs	Genetically-predicted height	-0.0974832	0.0430908	0.907118	0.0236806	3324	188241	191565
	383	Otosclerosis	sense organs	Genetically-predicted height	-0.0811865	0.153691	0.922022	0.597331	257	188241	188498
	384	Other disorders of tympanic membrane	sense organs	Genetically-predicted height	-0.0815639	0.0626864	0.921674	0.19321	1552	188241	189793
	384.4	Perforation of tympanic membrane	sense organs	Genetically-predicted height	-0.0740273	0.0670204	0.928646	0.269355	1357	188241	189598
	385	Other disorders of middle ear and mastoid	sense organs	Genetically-predicted height	-0.00652569	0.0861731	0.993496	0.939636	818	188241	189059
	385.3	Cholesteatoma	sense organs	Genetically-predicted height	0.01476	0.0955896	1.01487	0.877286	664	188241	188905
	386	Vertiginous syndromes and other disorders of vestibular system	sense organs	Genetically-predicted height	0.0062171	0.0316125	1.00624	0.844089	6337	167478	173815
	386.1	Meniere's disease	sense organs	Genetically-predicted height	-0.0314602	0.0776435	0.96903	0.68534	1012	167478	168490
	386.2	Peripheral or central vertigo	sense organs	Genetically-predicted height	0.0154185	0.0360957	1.01554	0.669265	4814	167478	172292
	386.21	Central origin vertigo	sense organs	Genetically-predicted height	-0.0421895	0.167095	0.958688	0.800664	218	167478	167696
	386.3	Labyrinthitis	sense organs	Genetically-predicted height	-0.0673123	0.11993	0.934903	0.574617	422	167478	167900
	386.9	Dizziness and giddiness (Light-headedness and vertigo)	sense organs	Genetically-predicted height	0.0287194	0.0162662	1.02914	0.0774643	26999	167478	194477
	388	Other disorders of ear	sense organs	Genetically-predicted height	-0.0145471	0.0687812	0.985558	0.832499	1338	92564	93902
	389	Hearing loss	sense organs	Genetically-predicted height	0.00112501	0.0113778	1.00113	0.921235	112700	92564	205264
	389.1	Sensorineural hearing loss	sense organs	Genetically-predicted height	0.00577411	0.0124526	1.00579	0.642873	87066	92564	179630
	389.2	Conductive hearing loss	sense organs	Genetically-predicted height	-0.0277065	0.0491434	0.972674	0.572898	2582	92564	95146
	389.3	Degenerative and vascular disorders of ear	sense organs	Genetically-predicted height	0.148515	0.0764984	1.16011	0.0522076	1062	92564	93626
	389.4	Tinnitus	sense organs	Genetically-predicted height	0.00269451	0.0161433	1.0027	0.867439	31768	92564	124332
	389.5	Disorders of acoustic nerve	sense organs	Genetically-predicted height	0.116739	0.130348	1.12383	0.370469	357	92564	92921
	760	Back pain	symptoms	Genetically-predicted height	0.0171266	0.011173	1.01727	0.125313	97399	100658	198057
	761	Cervicalgia	symptoms	Genetically-predicted height	-0.010657	0.014758	0.9894	0.470226	33930	169821	203751
	763	Thoracic or lumbosacral neuritis or radiculitis, unspecified	symptoms	Genetically-predicted height	0.0533205	0.0201522	1.05477	0.00814776	16420	167595	184015
	764	Sciatica	symptoms	Genetically-predicted height	-0.05309	0.0268863	0.948295	0.0483123	8849	167595	176444
	765	Cervical radiculitis	symptoms	Genetically-predicted height	-0.0575358	0.0272121	0.944088	0.0344859	8624	167595	176219
	766	Neuralgia, neuritis, and radiculitis NOS	symptoms	Genetically-predicted height	-0.0215569	0.033578	0.978674	0.520878	5555	167595	173150
	767	Cervicocranial/Cervicobrachial syndrome	symptoms	Genetically-predicted height	0.0888943	0.162111	1.09297	0.583448	231	167595	167826
	769	Nonallopathic lesions NEC	symptoms	Genetically-predicted height	-0.0254003	0.0398532	0.97492	0.523899	3903	217386	221289
	770	Myalgia and myositis unspecified	symptoms	Genetically-predicted height	-0.0233865	0.0230346	0.976885	0.309972	12467	196766	209233
	771	Musculoskeletal symptoms referable to limbs	symptoms	Genetically-predicted height	0.196168	0.109565	1.21673	0.0733857	506	196766	197272
	771.1	Swelling of limb	symptoms	Genetically-predicted height	0.212933	0.0396829	1.2373	8.06e-08	3944	196766	200710
	771.2	Cramp of limb	symptoms	Genetically-predicted height	-0.000899337	0.0469868	0.999101	0.984729	2794	196766	199560
	772	Symptoms of the muscles	symptoms	Genetically-predicted height	0.00134255	0.0813516	1.00134	0.986833	922	180265	181187
	772.1	Muscular wasting and disuse atrophy	symptoms	Genetically-predicted height	0.0858291	0.100717	1.08962	0.394115	602	180265	180867
	772.2	Spasm of muscle	symptoms	Genetically-predicted height	-0.0292363	0.0368009	0.971187	0.426936	4607	180265	184872
	772.3	Muscle weakness	symptoms	Genetically-predicted height	0.0562246	0.0226478	1.05784	0.013044	12743	180265	193008
	772.4	Rhabdomyolysis	symptoms	Genetically-predicted height	-0.00285577	0.0947421	0.997148	0.975953	679	180265	180944
	772.6	Facial weakness	symptoms	Genetically-predicted height	0.158354	0.145685	1.17158	0.277055	286	180265	180551
	781	Symptoms involving nervous and musculoskeletal systems	symptoms	Genetically-predicted height	0.136419	0.0534986	1.14616	0.0107735	2138	213568	215706
	781.2	Abnormal posture	symptoms	Genetically-predicted height	0.379147	0.159139	1.46104	0.0171961	241	213568	213809
	782.3	Edema	symptoms	Genetically-predicted height	0.13109	0.0160646	1.14007	3.34e-16	27946	172569	200515
	782.6	Pallor and flushing	symptoms	Genetically-predicted height	-0.122304	0.138549	0.884879	0.37737	317	172569	172886
	783	Fever of unknown origin	symptoms	Genetically-predicted height	0.0195376	0.0329392	1.01973	0.553085	5744	204389	210133
	785	Abdominal pain	symptoms	Genetically-predicted height	-0.0563311	0.0143146	0.945226	8.31e-05	37216	157319	194535
	788	Syncope and collapse	symptoms	Genetically-predicted height	0.00568507	0.0215526	1.0057	0.791952	14038	196523	210561
	789	Nausea and vomiting	symptoms	Genetically-predicted height	-0.0227147	0.0231874	0.977541	0.327278	12071	193022	205093
	790	Nonspecific findings on examination of blood	symptoms	Genetically-predicted height	-0.00371532	0.0922001	0.996292	0.967857	716	190205	190921
	790.6	Other abnormal blood chemistry	symptoms	Genetically-predicted height	-0.0242551	0.024438	0.976037	0.320947	10734	190205	200939
	791	Gangrene	symptoms	Genetically-predicted height	0.0999879	0.0885479	1.10516	0.258815	776	220828	221604
	792	Abnormal Papanicolaou smear of cervix and cervical HPV	symptoms	Genetically-predicted height	-0.116816	0.0656331	0.889749	0.0751026	1647	216191	217838
	792.1	Papanicolaou smear of cervix or vagina with atypical squamous cells	symptoms	Genetically-predicted height	-0.00962723	0.109086	0.990419	0.929675	540	216191	216731
	794	Abnormal results of other function studies (bladder, pancreas, placenta, spleen, etc)	symptoms	Genetically-predicted height	0.303961	0.13645	1.35522	0.025905	327	219247	219574
	796	Elevated prostate specific antigen [PSA]	symptoms	Genetically-predicted height	-0.0468274	0.018549	0.954252	0.0115853	24476	115162	139638
	797	Shock	symptoms	Genetically-predicted height	-0.197274	0.119065	0.820966	0.0975486	429	220750	221179
	797.1	Cardiogenic shock	symptoms	Genetically-predicted height	-0.25234	0.165327	0.77698	0.126932	222	220750	220972
	798	Malaise and fatigue	symptoms	Genetically-predicted height	0.0867264	0.017177	1.0906	4.44e-07	23585	173176	196761
	798.1	Chronic fatigue syndrome	symptoms	Genetically-predicted height	0.074643	0.0720608	1.0775	0.30028	1176	173176	174352
