# Supplementary material for: A multi-population phenome-wide association study of genetically-predicted height in the Million Veteran Program
Source: PLoS Genet. 2022 Jun 2;18(6):e1010193. doi: 10.1371/journal.pgen.1010193 (PMC9162317; doi:10.1371/journal.pgen.1010193)
Supplement: S14 Table — (XLSX) [file pgen.1010193.s017.xlsx]

## Sheet: S14 Table
	S14 Table. Phenome-wide association study results for genetically-predicted height in non-Hispanic Black individuals in MVP.
	Phecode	Description	Group	Exposure	Beta	SE	OR	P-value	n_cases	n_controls	n_total
	394	Rheumatic disease of the heart valves	circulatory system	Genetically-predicted height	-0.0853134	0.193181	0.918224	0.658761	577	50512	51089
	395	Heart valve disorders	circulatory system	Genetically-predicted height	-0.0959126	0.0968086	0.908543	0.32181	2407	50512	52919
	395.1	Nonrheumatic mitral valve disorders	circulatory system	Genetically-predicted height	-0.200957	0.141226	0.817948	0.154753	1088	50512	51600
	395.2	Nonrheumatic aortic valve disorders	circulatory system	Genetically-predicted height	0.0230877	0.150689	1.02336	0.87823	966	50512	51478
	395.6	Heart valve replaced	circulatory system	Genetically-predicted height	-0.446102	0.241262	0.640119	0.0644528	367	50512	50879
	396	Abnormal heart sounds	circulatory system	Genetically-predicted height	-0.0204965	0.123173	0.979712	0.867839	1443	50512	51955
	401	Hypertension	circulatory system	Genetically-predicted height	-0.0204054	0.0553576	0.979801	0.712417	45050	10604	55654
	401.1	Essential hypertension	circulatory system	Genetically-predicted height	-0.0208016	0.0553772	0.979413	0.707188	44909	10604	55513
	401.2	Hypertensive heart and/or renal disease	circulatory system	Genetically-predicted height	-0.0242823	0.0837149	0.97601	0.771771	8176	10604	18780
	401.21	Hypertensive heart disease	circulatory system	Genetically-predicted height	0.0267042	0.120748	1.02706	0.824971	2210	10604	12814
	401.22	Hypertensive chronic kidney disease	circulatory system	Genetically-predicted height	-0.049924	0.0925752	0.951302	0.589693	6027	10604	16631
	401.3	Other hypertensive complications	circulatory system	Genetically-predicted height	-0.135981	0.185484	0.872859	0.463488	737	10604	11341
	411	Ischemic Heart Disease	circulatory system	Genetically-predicted height	-0.11708	0.0505357	0.889514	0.0205161	11972	39473	51445
	411.1	Unstable angina (intermediate coronary syndrome)	circulatory system	Genetically-predicted height	0.0884567	0.136612	1.09249	0.517306	1188	39473	40661
	411.2	Myocardial infarction	circulatory system	Genetically-predicted height	-0.217601	0.0900107	0.804447	0.0156275	2900	39473	42373
	411.3	Angina pectoris	circulatory system	Genetically-predicted height	-0.0289424	0.100487	0.971472	0.77333	2281	39473	41754
	411.4	Coronary atherosclerosis	circulatory system	Genetically-predicted height	-0.09082	0.0564474	0.913182	0.107631	9053	39473	48526
	411.8	Other chronic ischemic heart disease, unspecified	circulatory system	Genetically-predicted height	-0.126064	0.0673215	0.881558	0.0611277	5812	39473	45285
	414	Other forms of chronic heart disease	circulatory system	Genetically-predicted height	0.0765705	0.111376	1.07958	0.49177	1811	39473	41284
	415	Pulmonary heart disease	circulatory system	Genetically-predicted height	0.23758	0.0962638	1.26818	0.0135865	2401	51410	53811
	415.1	Acute pulmonary heart disease	circulatory system	Genetically-predicted height	0.246474	0.123425	1.27951	0.0458297	1423	51410	52833
	415.11	Pulmonary embolism and infarction, acute	circulatory system	Genetically-predicted height	0.256149	0.123594	1.29194	0.0382189	1419	51410	52829
	415.2	Chronic pulmonary heart disease	circulatory system	Genetically-predicted height	0.247473	0.147319	1.28078	0.0929878	998	51410	52408
	415.21	Primary pulmonary hypertension	circulatory system	Genetically-predicted height	0.22635	0.274389	1.25401	0.409414	281	51410	51691
	416	Cardiomegaly	circulatory system	Genetically-predicted height	0.0324638	0.127003	1.033	0.798249	1360	51410	52770
	418	Nonspecific chest pain	circulatory system	Genetically-predicted height	-0.0782522	0.0431487	0.924731	0.0697472	18263	31542	49805
	420	Carditis	circulatory system	Genetically-predicted height	-0.084617	0.160917	0.918864	0.598998	833	52426	53259
	420.2	Pericarditis	circulatory system	Genetically-predicted height	-0.143114	0.215933	0.866655	0.507476	458	52426	52884
	420.3	Endocarditis	circulatory system	Genetically-predicted height	-0.0186375	0.247662	0.981535	0.940013	350	52426	52776
	425	Cardiomyopathy	circulatory system	Genetically-predicted height	0.13488	0.0878955	1.1444	0.124894	2935	52426	55361
	425.1	Primary/intrinsic cardiomyopathies	circulatory system	Genetically-predicted height	0.130798	0.0906308	1.13974	0.148966	2748	52426	55174
	425.2	Secondary/extrinsic cardiomyopathies	circulatory system	Genetically-predicted height	0.333981	0.244089	1.39652	0.171225	359	52426	52785
	426	Cardiac conduction disorders	circulatory system	Genetically-predicted height	0.127946	0.0636617	1.13649	0.0444542	6641	32339	38980
	426.2	Atrioventricular [AV] block	circulatory system	Genetically-predicted height	-0.0194316	0.141182	0.980756	0.890529	1165	32339	33504
	426.21	First degree AV block	circulatory system	Genetically-predicted height	0.214278	0.20976	1.23897	0.307	500	32339	32839
	426.24	Atrioventricular block, complete	circulatory system	Genetically-predicted height	-0.0846685	0.224655	0.918817	0.706261	430	32339	32769
	426.3	Bundle branch block	circulatory system	Genetically-predicted height	0.265886	0.171892	1.30459	0.121907	744	32339	33083
	426.31	Right bundle branch block	circulatory system	Genetically-predicted height	-0.034848	0.233504	0.965752	0.881365	392	32339	32731
	426.32	Left bundle branch block	circulatory system	Genetically-predicted height	0.612077	0.276491	1.84426	0.0268473	278	32339	32617
	426.7	Abnormal electrocardiogram [ECG] [EKG]	circulatory system	Genetically-predicted height	0.0902751	0.0796999	1.09448	0.257346	3817	32339	36156
	426.9	Cardiac pacemaker/device in situ	circulatory system	Genetically-predicted height	0.137147	0.112873	1.147	0.224345	1809	32339	34148
	426.91	Cardiac pacemaker in situ	circulatory system	Genetically-predicted height	0.108585	0.149565	1.1147	0.467833	1012	32339	33351
	426.92	Cardiac defibrillator in situ	circulatory system	Genetically-predicted height	0.15848	0.138353	1.17173	0.252013	1154	32339	33493
	427	Cardiac dysrhythmias	circulatory system	Genetically-predicted height	0.0919414	0.048609	1.0963	0.0585647	13310	32339	45649
	427.1	Paroxysmal tachycardia, unspecified	circulatory system	Genetically-predicted height	0.128115	0.130915	1.13668	0.327774	1289	32339	33628
	427.11	Paroxysmal supraventricular tachycardia	circulatory system	Genetically-predicted height	-0.00828128	0.202727	0.991753	0.967416	521	32339	32860
	427.12	Paroxysmal ventricular tachycardia	circulatory system	Genetically-predicted height	0.158601	0.174355	1.17187	0.363008	710	32339	33049
	427.2	Atrial fibrillation and flutter	circulatory system	Genetically-predicted height	0.301517	0.0838908	1.35191	0.000325434	3557	32339	35896
	427.21	Atrial fibrillation	circulatory system	Genetically-predicted height	0.299745	0.0864735	1.34952	0.000527619	3314	32339	35653
	427.22	Atrial flutter	circulatory system	Genetically-predicted height	0.375865	0.142307	1.45625	0.00826056	1106	32339	33445
	427.3	Other specified cardiac dysrhythmias	circulatory system	Genetically-predicted height	-0.00443766	0.0800138	0.995572	0.955771	3856	32339	36195
	427.4	Cardiac arrest and ventricular fibrillation	circulatory system	Genetically-predicted height	-0.17903	0.296384	0.836081	0.545812	241	32339	32580
	427.5	Arrhythmia (cardiac) NOS	circulatory system	Genetically-predicted height	0.20007	0.083275	1.22149	0.0162825	3466	32339	35805
	427.6	Premature beats	circulatory system	Genetically-predicted height	0.282525	0.175494	1.32647	0.107422	705	32339	33044
	427.7	Tachycardia NOS	circulatory system	Genetically-predicted height	-0.0474645	0.116344	0.953644	0.683298	1635	32339	33974
	427.8	Sinoatrial node dysfunction (Bradycardia)	circulatory system	Genetically-predicted height	0.180267	0.278292	1.19754	0.517139	279	32339	32618
	427.9	Palpitations	circulatory system	Genetically-predicted height	0.0369964	0.103074	1.03769	0.719648	2116	32339	34455
	428	Congestive heart failure; nonhypertensive	circulatory system	Genetically-predicted height	0.0212188	0.0634414	1.02145	0.738031	6250	46817	53067
	428.1	Congestive heart failure (CHF) NOS	circulatory system	Genetically-predicted height	0.058028	0.0717854	1.05974	0.418887	4726	46817	51543
	428.2	Heart failure NOS	circulatory system	Genetically-predicted height	0.0666185	0.109812	1.06889	0.544076	1867	46817	48684
	428.3	Heart failure with reduced EF [Systolic or combined heart failure]	circulatory system	Genetically-predicted height	-0.0166963	0.0902711	0.983442	0.853263	2816	46817	49633
	428.4	Heart failure with preserved EF [Diastolic heart failure]	circulatory system	Genetically-predicted height	0.125892	0.117917	1.13416	0.285683	1609	46817	48426
	429	Ill-defined descriptions and complications of heart disease	circulatory system	Genetically-predicted height	0.12397	0.142762	1.13198	0.385194	1076	46817	47893
	429.2	Abnormal function study of cardiovascular system	circulatory system	Genetically-predicted height	0.129936	0.204323	1.13876	0.52482	516	46817	47333
	429.3	Symptoms involving cardiovascular system	circulatory system	Genetically-predicted height	0.0627185	0.235851	1.06473	0.790298	388	46817	47205
	430	Intracranial hemorrhage	circulatory system	Genetically-predicted height	0.135789	0.217148	1.14544	0.531755	455	47720	48175
	433	Cerebrovascular disease	circulatory system	Genetically-predicted height	-0.0403832	0.0606742	0.960421	0.505683	6921	47720	54641
	433.1	Occlusion and stenosis of precerebral arteries	circulatory system	Genetically-predicted height	-0.183738	0.127309	0.832153	0.148951	1382	47720	49102
	433.2	Occlusion of cerebral arteries	circulatory system	Genetically-predicted height	-0.154549	0.0922409	0.856802	0.0938375	2673	47720	50393
	433.21	Cerebral artery occlusion, with cerebral infarction	circulatory system	Genetically-predicted height	-0.140719	0.0930313	0.868733	0.130382	2626	47720	50346
	433.3	Cerebral ischemia	circulatory system	Genetically-predicted height	-0.0301958	0.0891839	0.970256	0.734927	2897	47720	50617
	433.31	Transient cerebral ischemia	circulatory system	Genetically-predicted height	-0.0290903	0.0900432	0.971329	0.746642	2836	47720	50556
	433.6	Acute, but ill-defined cerebrovascular disease	circulatory system	Genetically-predicted height	-0.176265	0.0940337	0.838396	0.0608637	2580	47720	50300
	433.8	Late effects of cerebrovascular disease	circulatory system	Genetically-predicted height	-0.0257907	0.101628	0.974539	0.799668	2176	47720	49896
	440	Atherosclerosis	circulatory system	Genetically-predicted height	0.0529179	0.10287	1.05434	0.606961	2172	46677	48849
	440.2	Atherosclerosis of the extremities	circulatory system	Genetically-predicted height	0.0331372	0.111836	1.03369	0.767	1811	46677	48488
	440.21	Atherosclerosis of native arteries of the extremities with ulceration or gangrene	circulatory system	Genetically-predicted height	0.0309319	0.233028	1.03142	0.8944	397	46677	47074
	440.22	Atherosclerosis of native arteries of the extremities with intermittent claudication	circulatory system	Genetically-predicted height	0.105794	0.134494	1.11159	0.431511	1225	46677	47902
	442	Other aneurysm	circulatory system	Genetically-predicted height	0.258384	0.127208	1.29484	0.0422351	1377	46677	48054
	442.1	Aortic aneurysm	circulatory system	Genetically-predicted height	0.267009	0.14286	1.30605	0.0616199	1085	46677	47762
	442.11	Abdominal aortic aneurysm	circulatory system	Genetically-predicted height	0.247598	0.172782	1.28095	0.151855	735	46677	47412
	443	Peripheral vascular disease	circulatory system	Genetically-predicted height	0.142768	0.0753579	1.15346	0.0581539	4316	46677	50993
	443.8	Other specified peripheral vascular diseases	circulatory system	Genetically-predicted height	-0.0676249	0.302047	0.934611	0.822844	236	46677	46913
	443.9	Peripheral vascular disease, unspecified	circulatory system	Genetically-predicted height	0.144016	0.0779767	1.1549	0.0647601	4032	46677	50709
	444	Arterial embolism and thrombosis	circulatory system	Genetically-predicted height	0.438709	0.219478	1.5507	0.0456218	443	46677	47120
	444.1	Arterial embolism and thrombosis of lower extremity artery	circulatory system	Genetically-predicted height	0.49384	0.306164	1.6386	0.106747	226	46677	46903
	447	Other disorders of arteries and arterioles	circulatory system	Genetically-predicted height	0.221283	0.206963	1.24768	0.284984	503	46677	47180
	450	Noninfectious disorders of lymphatic channels	circulatory system	Genetically-predicted height	0.0674768	0.231934	1.06981	0.771104	396	57292	57688
	451	Phlebitis and thrombophlebitis	circulatory system	Genetically-predicted height	0.285558	0.185388	1.3305	0.123481	627	32810	33437
	451.2	Phlebitis and thrombophlebitis of lower extremities	circulatory system	Genetically-predicted height	0.0708653	0.302359	1.07344	0.814694	235	32810	33045
	452	Other venous embolism and thrombosis	circulatory system	Genetically-predicted height	0.17979	0.0872	1.19697	0.0392254	3106	32810	35916
	452.2	Deep vein thrombosis [DVT]	circulatory system	Genetically-predicted height	0.172062	0.112545	1.18775	0.126306	1781	32810	34591
	453	Chronic venous hypertension	circulatory system	Genetically-predicted height	0.454518	0.307855	1.57541	0.139836	225	32810	33035
	454	Varicose veins	circulatory system	Genetically-predicted height	0.415251	0.118526	1.51475	0.000459241	1599	32810	34409
	454.1	Varicose veins of lower extremity	circulatory system	Genetically-predicted height	0.509309	0.133195	1.66414	0.000131411	1256	32810	34066
	454.11	Varicose veins of lower extremity, symptomtic	circulatory system	Genetically-predicted height	0.581352	0.176417	1.78845	0.000983085	705	32810	33515
	455	Hemorrhoids	circulatory system	Genetically-predicted height	-0.0038858	0.0577189	0.996122	0.946325	8131	32810	40941
	456	Chronic venous insufficiency [CVI]	circulatory system	Genetically-predicted height	0.384654	0.10654	1.46911	0.000305688	2053	32810	34863
	457	Encounter for long-term (current) use of anticoagulants, antithrombotics, aspirin	circulatory system	Genetically-predicted height	-0.126219	0.110667	0.881422	0.254066	1871	32810	34681
	457.2	Encounter for long-term (current) use of antiplatelets/antithrombotics	circulatory system	Genetically-predicted height	0.0568304	0.249905	1.05848	0.820107	344	32810	33154
	457.3	Encounter for long-term (current) use of aspirin	circulatory system	Genetically-predicted height	-0.151807	0.123674	0.859154	0.219645	1474	32810	34284
	458	Hypotension	circulatory system	Genetically-predicted height	0.115613	0.0797054	1.12256	0.146919	3700	47053	50753
	458.1	Orthostatic hypotension	circulatory system	Genetically-predicted height	0.39921	0.139985	1.49065	0.00434725	1124	47053	48177
	458.9	Hypotension NOS	circulatory system	Genetically-predicted height	0.0125847	0.102372	1.01266	0.902162	2136	47053	49189
	459	Other disorders of circulatory system	circulatory system	Genetically-predicted height	0.142856	0.114348	1.15356	0.21155	1692	47053	48745
	459.9	Circulatory disease NEC	circulatory system	Genetically-predicted height	0.177355	0.123939	1.19405	0.152433	1430	47053	48483
	747	Cardiac and circulatory congenital anomalies	congenital anomalies	Genetically-predicted height	-0.157049	0.254657	0.854662	0.537427	328	57147	57475
	747.1	Cardiac congenital anomalies	congenital anomalies	Genetically-predicted height	-0.214516	0.305489	0.806932	0.482551	227	57147	57374
	751	Genitourinary congenital anomalies	congenital anomalies	Genetically-predicted height	0.132999	0.139707	1.14225	0.341105	1115	54515	55630
	751.2	Congenital anomalies of urinary system	congenital anomalies	Genetically-predicted height	0.0777056	0.155434	1.0808	0.617126	898	54515	55413
	751.21	Cystic kidney disease	congenital anomalies	Genetically-predicted height	0.0496528	0.160943	1.05091	0.757693	836	54515	55351
	754	Congenital musculoskeletal deformities of spine	congenital anomalies	Genetically-predicted height	0.132455	0.282733	1.14163	0.639442	262	53494	53756
	755	Congenital anomalies of limbs	congenital anomalies	Genetically-predicted height	0.135819	0.119531	1.14547	0.255845	1527	53494	55021
	755.1	Congenital deformities of feet	congenital anomalies	Genetically-predicted height	0.132893	0.122533	1.14213	0.278119	1451	53494	54945
	681	Superficial cellulitis and abscess	dermatologic	Genetically-predicted height	0.128589	0.053974	1.13722	0.0171991	8859	40297	49156
	681.1	Cellulitis and abscess of fingers/toes	dermatologic	Genetically-predicted height	0.200244	0.130441	1.2217	0.124751	1275	40297	41572
	681.2	Cellulitis and abscess of face/neck	dermatologic	Genetically-predicted height	-0.356153	0.220608	0.700365	0.106437	435	40297	40732
	681.3	Cellulitis and abscess of arm/hand	dermatologic	Genetically-predicted height	0.308084	0.189155	1.36081	0.103369	593	40297	40890
	681.5	Cellulitis and abscess of leg, except foot	dermatologic	Genetically-predicted height	0.308457	0.136226	1.36132	0.0235554	1163	40297	41460
	681.6	Cellulitis and abscess of foot, toe	dermatologic	Genetically-predicted height	0.0422155	0.232058	1.04312	0.855648	393	40297	40690
	681.7	Cellulitis and abscess of trunk	dermatologic	Genetically-predicted height	0.266708	0.150513	1.30566	0.0763961	955	40297	41252
	686	Other local infections of skin and subcutaneous tissue	dermatologic	Genetically-predicted height	0.115753	0.201215	1.12272	0.565108	527	40297	40824
	686.1	Carbuncle and furuncle	dermatologic	Genetically-predicted height	0.229279	0.149917	1.25769	0.126172	961	40297	41258
	687.1	Rash and other nonspecific skin eruption	dermatologic	Genetically-predicted height	0.00131332	0.0698738	1.00131	0.985004	4947	36045	40992
	687.4	Disturbance of skin sensation	dermatologic	Genetically-predicted height	0.0762227	0.0671713	1.0792	0.25648	5435	36045	41480
	689	Disorder of skin and subcutaneous tissue NOS	dermatologic	Genetically-predicted height	0.355018	0.0957283	1.42621	0.00020841	2420	50037	52457
	690	Erythematosquamous dermatosis	dermatologic	Genetically-predicted height	0.262243	0.111479	1.29984	0.0186531	1751	45215	46966
	690.1	Seborrheic dermatitis	dermatologic	Genetically-predicted height	0.273878	0.112404	1.31505	0.0148283	1721	45215	46936
	691	Congenital anomalies of skin	dermatologic	Genetically-predicted height	0.22599	0.211697	1.25356	0.285738	483	45215	45698
	694	Dyschromia and Vitiligo	dermatologic	Genetically-predicted height	0.306453	0.12323	1.3586	0.0128883	1431	45215	46646
	694.1	Vitiligo	dermatologic	Genetically-predicted height	0.429522	0.280067	1.53652	0.125118	271	45215	45486
	694.2	Other dyschromia	dermatologic	Genetically-predicted height	0.247099	0.137509	1.28031	0.0723409	1140	45215	46355
	695	Erythematous conditions	dermatologic	Genetically-predicted height	0.0891418	0.0886091	1.09324	0.31441	2867	45215	48082
	695.4	Lupus (localized and systemic)	dermatologic	Genetically-predicted height	-0.00130694	0.214574	0.998694	0.99514	460	44954	45414
	695.41	Cutaneous lupus erythematosus	dermatologic	Genetically-predicted height	-0.0740569	0.272397	0.928619	0.785721	285	44954	45239
	695.42	Systemic lupus erythematosus	dermatologic	Genetically-predicted height	-0.163368	0.24829	0.849279	0.510555	341	44954	45295
	695.7	Prurigo and Lichen	dermatologic	Genetically-predicted height	0.137448	0.114802	1.14734	0.231204	1669	45215	46884
	695.8	Other specified erythematous conditions	dermatologic	Genetically-predicted height	-0.211764	0.225746	0.809156	0.348212	415	45215	45630
	696	Psoriasis and related disorders	dermatologic	Genetically-predicted height	-0.0950044	0.157698	0.909369	0.546877	856	43940	44796
	696.4	Psoriasis	dermatologic	Genetically-predicted height	-0.156096	0.168868	0.855477	0.355294	745	43940	44685
	696.41	Psoriasis vulgaris	dermatologic	Genetically-predicted height	-0.159619	0.171172	0.852469	0.351076	725	43940	44665
	697	Sarcoidosis	dermatologic	Genetically-predicted height	0.0693107	0.160067	1.07177	0.665007	842	45215	46057
	698	Pruritus and related conditions	dermatologic	Genetically-predicted height	0.12142	0.102476	1.1291	0.23607	2093	52277	54370
	700	Corns and callosities	dermatologic	Genetically-predicted height	0.190031	0.0638759	1.20929	0.00292976	6056	41519	47575
	701	Other hypertrophic and atrophic conditions of skin	dermatologic	Genetically-predicted height	0.15955	0.0661252	1.17298	0.0158287	5479	41519	46998
	701.1	Keratoderma, acquired	dermatologic	Genetically-predicted height	0.226849	0.0929162	1.25464	0.0146289	2622	41519	44141
	701.2	Scar conditions and fibrosis of skin	dermatologic	Genetically-predicted height	-0.164632	0.203366	0.848206	0.418208	511	41519	42030
	701.4	Keloid scar	dermatologic	Genetically-predicted height	0.182299	0.144131	1.19997	0.205938	1045	41519	42564
	702	Degenerative skin conditions and other dermatoses	dermatologic	Genetically-predicted height	0.340139	0.12818	1.40514	0.00796393	1328	39639	40967
	702.2	Seborrheic keratosis	dermatologic	Genetically-predicted height	0.326914	0.137499	1.38668	0.0174271	1140	54112	55252
	703	Diseases of nail, NOS	dermatologic	Genetically-predicted height	0.173047	0.0710298	1.18892	0.0148402	4824	41344	46168
	703.1	Ingrowing nail	dermatologic	Genetically-predicted height	0.247535	0.0909565	1.28086	0.00649926	2722	41344	44066
	704	Diseases of hair and hair follicles	dermatologic	Genetically-predicted height	0.056175	0.0807948	1.05778	0.48688	3514	41344	44858
	704.1	Alopecia	dermatologic	Genetically-predicted height	0.0675137	0.161475	1.06984	0.675869	853	41344	42197
	704.8	Other specified diseases of hair and hair follicles	dermatologic	Genetically-predicted height	0.118033	0.0925931	1.12528	0.202397	2613	41344	43957
	705	Disorders of sweat glands	dermatologic	Genetically-predicted height	0.405737	0.164811	1.50041	0.0138229	793	42013	42806
	705.1	Dyshidrosis	dermatologic	Genetically-predicted height	0.0873447	0.276116	1.09127	0.751749	279	42013	42292
	705.3	Hidradenitis	dermatologic	Genetically-predicted height	0.637699	0.217864	1.89212	0.00342187	451	42013	42464
	705.8	Hyperhidrosis	dermatologic	Genetically-predicted height	-0.0735912	0.237609	0.929051	0.756777	378	42013	42391
	706	Diseases of sebaceous glands	dermatologic	Genetically-predicted height	0.0858492	0.0568525	1.08964	0.131035	7756	42013	49769
	706.1	Acne	dermatologic	Genetically-predicted height	0.14643	0.111284	1.15769	0.188235	1810	42013	43823
	706.2	Sebaceous cyst	dermatologic	Genetically-predicted height	0.102273	0.0803247	1.10769	0.202932	3556	42013	45569
	706.8	Other specified diseases of sebaceous glands	dermatologic	Genetically-predicted height	0.0253327	0.0968899	1.02566	0.793739	2407	42013	44420
	707	Chronic ulcer of skin	dermatologic	Genetically-predicted height	0.209422	0.0912176	1.23297	0.0216845	2716	53715	56431
	707.1	Decubitus ulcer	dermatologic	Genetically-predicted height	0.154176	0.165383	1.1667	0.351213	795	53715	54510
	707.2	Chronic ulcer of leg or foot	dermatologic	Genetically-predicted height	0.300056	0.106708	1.34993	0.00492427	1955	53715	55670
	707.3	Chronic ulcer of unspecified site	dermatologic	Genetically-predicted height	0.467454	0.182562	1.59593	0.0104514	643	53715	54358
	709	Diffuse diseases of connective tissue	dermatologic	Genetically-predicted height	0.302698	0.23977	1.35351	0.206786	364	44894	45258
	939	Atopic/contact dermatitis due to other or unspecified	dermatologic	Genetically-predicted height	0.145432	0.0552044	1.15654	0.00842781	8616	36939	45555
	520	Disorders of tooth development	digestive	Genetically-predicted height	0.0918852	0.200624	1.09624	0.646955	537	28365	28902
	520.1	Hereditary disturbances in tooth structure	digestive	Genetically-predicted height	0.498328	0.321199	1.64597	0.120791	206	28365	28571
	521	Diseases of hard tissues of teeth	digestive	Genetically-predicted height	0.041007	0.0443069	1.04186	0.354695	17381	28365	45746
	521.1	Dental caries	digestive	Genetically-predicted height	0.0424602	0.044633	1.04337	0.341442	16980	28365	45345
	521.2	Dental abrasion, erosion and attrition	digestive	Genetically-predicted height	0.11342	0.150737	1.1201	0.451791	958	28365	29323
	522	Diseases of pulp and periapical tissues	digestive	Genetically-predicted height	0.0718888	0.079215	1.07454	0.364135	3820	28365	32185
	522.1	Pulpitis and necrosis of tooth pulp	digestive	Genetically-predicted height	0.165061	0.10547	1.17946	0.117582	2034	28365	30399
	522.5	Periapical abscess	digestive	Genetically-predicted height	-0.16878	0.147383	0.844694	0.252133	1006	28365	29371
	523	Gingival and periodontal diseases	digestive	Genetically-predicted height	0.011736	0.0465771	1.01181	0.801064	14817	28365	43182
	523.1	Gingivitis	digestive	Genetically-predicted height	0.0768686	0.0821411	1.0799	0.34937	3531	28365	31896
	523.3	Periodontitis (acute or chronic)	digestive	Genetically-predicted height	0.0465378	0.0582641	1.04764	0.424441	8020	28365	36385
	523.31	Acute periodontitis	digestive	Genetically-predicted height	0.00659971	0.0629825	1.00662	0.916545	6591	28365	34956
	523.32	Chronic periodontitis	digestive	Genetically-predicted height	0.219716	0.0992535	1.24572	0.0268503	2337	28365	30702
	524	Dentofacial anomalies, including malocclusion	digestive	Genetically-predicted height	0.0523009	0.137712	1.05369	0.704105	1160	28365	29525
	524.3	Anomalies of tooth position/malocclusion	digestive	Genetically-predicted height	0.171337	0.177193	1.18689	0.33357	686	28365	29051
	525	Other diseases of the teeth and supporting structures	digestive	Genetically-predicted height	0.0516077	0.0446127	1.05296	0.247356	17139	28365	45504
	525.1	Loss of teeth or edentulism	digestive	Genetically-predicted height	0.121726	0.0528857	1.12945	0.0213527	10569	28365	38934
	525.2	Atrophy of edentulous alveolar ridge	digestive	Genetically-predicted height	0.0146135	0.18804	1.01472	0.938055	614	28365	28979
	526	Diseases of the jaws	digestive	Genetically-predicted height	0.334805	0.125283	1.39767	0.00753133	1405	28365	29770
	526.4	Temporomandibular joint disorders	digestive	Genetically-predicted height	0.25367	0.173298	1.28875	0.143255	715	28365	29080
	526.41	Temporomandibular joint disorder, unspecified	digestive	Genetically-predicted height	0.128452	0.186686	1.13707	0.491412	613	28365	28978
	527	Diseases of the salivary glands	digestive	Genetically-predicted height	-0.2225	0.169195	0.800515	0.188493	748	51115	51863
	527.2	Sialoadenitis	digestive	Genetically-predicted height	-0.143216	0.275269	0.866567	0.60287	280	51115	51395
	527.7	Disturbance of salivary secretion	digestive	Genetically-predicted height	-0.340605	0.249764	0.71134	0.172659	340	51115	51455
	528	Diseases of the oral soft tissues, excluding lesions specific for gingiva and tongue	digestive	Genetically-predicted height	0.0044083	0.116921	1.00442	0.969924	1593	51115	52708
	528.1	Stomatitis and mucositis	digestive	Genetically-predicted height	-0.335203	0.321046	0.715193	0.296441	206	51115	51321
	528.3	Cellulitis and abscess of oral soft tissues	digestive	Genetically-predicted height	0.25014	0.266057	1.28421	0.347128	303	51115	51418
	529	Diseases and other conditions of the tongue	digestive	Genetically-predicted height	-0.0896471	0.320175	0.914254	0.779482	207	51115	51322
	530	Diseases of esophagus	digestive	Genetically-predicted height	-0.00914177	0.0420228	0.9909	0.827785	20779	29409	50188
	530.1	Esophagitis, GERD and related diseases	digestive	Genetically-predicted height	-0.00764536	0.0423189	0.992384	0.856634	20281	29409	49690
	530.11	GERD	digestive	Genetically-predicted height	-0.0165188	0.0427882	0.983617	0.699453	19556	29409	48965
	530.13	Barrett's esophagus	digestive	Genetically-predicted height	0.436243	0.26825	1.54689	0.103895	296	29409	29705
	530.14	Reflux esophagitis	digestive	Genetically-predicted height	0.0663779	0.142987	1.06863	0.642488	1070	29409	30479
	530.2	Esophageal bleeding (varices/hemorrhage)	digestive	Genetically-predicted height	0.0143717	0.241878	1.01448	0.95262	364	29409	29773
	530.3	Stricture and stenosis of esophagus	digestive	Genetically-predicted height	0.00664481	0.256802	1.00667	0.979357	324	29409	29733
	530.9	Heartburn	digestive	Genetically-predicted height	0.185864	0.230596	1.20426	0.420233	400	29409	29809
	531	Peptic ulcer (excl. esophageal)	digestive	Genetically-predicted height	0.0606775	0.0982232	1.06256	0.536739	2306	54102	56408
	531.1	Hemorrhage from gastrointestinal ulcer	digestive	Genetically-predicted height	0.19136	0.321023	1.2109	0.551112	207	54102	54309
	531.2	Gastric ulcer	digestive	Genetically-predicted height	-0.0342104	0.222455	0.966368	0.877779	430	54102	54532
	531.3	Duodenal ulcer	digestive	Genetically-predicted height	0.233222	0.274344	1.26266	0.395264	284	54102	54386
	531.4	Peptic ulcer, site unspecified	digestive	Genetically-predicted height	0.0645375	0.120022	1.06667	0.590773	1517	54102	55619
	532	Dysphagia	digestive	Genetically-predicted height	-0.0561494	0.0720193	0.945398	0.435601	4985	29409	34394
	535	Gastritis and duodenitis	digestive	Genetically-predicted height	0.185954	0.0840025	1.20437	0.0268514	3228	45884	49112
	535.1	Acute gastritis	digestive	Genetically-predicted height	0.0161622	0.270525	1.01629	0.95236	291	45884	46175
	535.2	Atrophic gastritis	digestive	Genetically-predicted height	0.456745	0.279125	1.57893	0.101767	277	45884	46161
	535.6	Duodenitis	digestive	Genetically-predicted height	0.46393	0.306429	1.59031	0.130029	229	45884	46113
	535.8	Other specified gastritis	digestive	Genetically-predicted height	0.444227	0.233725	1.55928	0.0573494	393	45884	46277
	535.9	Gastritis and duodenitis, NOS	digestive	Genetically-predicted height	0.218217	0.132856	1.24386	0.100483	1234	45884	47118
	536	Disorders of function of stomach	digestive	Genetically-predicted height	0.0261513	0.102718	1.0265	0.799038	2109	45884	47993
	536.3	Gastroparesis	digestive	Genetically-predicted height	0.482944	0.235992	1.62084	0.0407126	383	45884	46267
	536.8	Dyspepsia and other specified disorders of function of stomach	digestive	Genetically-predicted height	-0.107969	0.115458	0.897656	0.349718	1651	45884	47535
	537	Other disorders of stomach and duodenum	digestive	Genetically-predicted height	0.151502	0.173893	1.16358	0.383624	716	45884	46600
	539	Bariatric surgery	digestive	Genetically-predicted height	-0.672066	0.294589	0.510652	0.0225269	241	57757	57998
	540	Appendiceal conditions	digestive	Genetically-predicted height	0.31502	0.245324	1.37029	0.199109	353	57656	58009
	540.1	Appendicitis	digestive	Genetically-predicted height	0.302188	0.254288	1.35282	0.234688	328	57656	57984
	540.11	Acute appendicitis	digestive	Genetically-predicted height	0.133637	0.284507	1.14298	0.638561	262	57656	57918
	550	Abdominal hernia	digestive	Genetically-predicted height	0.0306556	0.0621705	1.03113	0.62195	6254	48254	54508
	550.1	Inguinal hernia	digestive	Genetically-predicted height	0.0702027	0.0876072	1.07273	0.422938	2981	48254	51235
	550.2	Diaphragmatic hernia	digestive	Genetically-predicted height	0.118076	0.1202	1.12533	0.325939	1512	48254	49766
	550.4	Umbilical hernia	digestive	Genetically-predicted height	-0.240125	0.135127	0.78653	0.0755638	1185	48254	49439
	550.5	Ventral hernia	digestive	Genetically-predicted height	-0.0669684	0.172778	0.935225	0.698314	719	48254	48973
	550.6	Incisional hernia	digestive	Genetically-predicted height	-0.071399	0.240365	0.93109	0.766433	367	48254	48621
	555	Inflammatory bowel disease and other gastroenteritis and colitis	digestive	Genetically-predicted height	0.238381	0.209661	1.26919	0.255546	490	38712	39202
	555.1	Regional enteritis	digestive	Genetically-predicted height	0.573903	0.305839	1.77518	0.060588	229	38712	38941
	555.2	Ulcerative colitis	digestive	Genetically-predicted height	0.00396723	0.261376	1.00398	0.98789	314	38712	39026
	558	Noninfectious gastroenteritis	digestive	Genetically-predicted height	0.161952	0.11013	1.1758	0.141413	1828	38712	40540
	560	Intestinal obstruction without mention of hernia	digestive	Genetically-predicted height	0.220041	0.153933	1.24613	0.152874	931	38712	39643
	560.1	Paralytic ileus	digestive	Genetically-predicted height	0.0727301	0.283155	1.07544	0.79729	269	38712	38981
	560.4	Other intestinal obstruction	digestive	Genetically-predicted height	0.300833	0.19561	1.35098	0.124069	570	38712	39282
	561	Symptoms involving digestive system	digestive	Genetically-predicted height	0.17413	0.175447	1.19021	0.320957	701	38712	39413
	562	Diverticulosis and diverticulitis	digestive	Genetically-predicted height	-0.00687494	0.0728365	0.993149	0.9248	4700	38712	43412
	562.1	Diverticulosis	digestive	Genetically-predicted height	0.0217523	0.0770087	1.02199	0.777587	4174	38712	42886
	562.2	Diverticulitis	digestive	Genetically-predicted height	-0.219457	0.174135	0.802955	0.207572	713	38712	39425
	564	Functional digestive disorders	digestive	Genetically-predicted height	0.139979	0.119665	1.15025	0.242098	1555	38712	40267
	564.1	Irritable Bowel Syndrome	digestive	Genetically-predicted height	0.0489487	0.136542	1.05017	0.719978	1190	38712	39902
	565	Anal and rectal conditions	digestive	Genetically-predicted height	0.0329302	0.098954	1.03348	0.739298	2259	50489	52748
	565.1	Anal and rectal polyp	digestive	Genetically-predicted height	-0.168212	0.274577	0.845175	0.540126	281	50489	50770
	567	Peritonitis and retroperitoneal infections	digestive	Genetically-predicted height	0.114259	0.316628	1.12104	0.718202	212	50489	50701
	568	Other disorders of peritoneum	digestive	Genetically-predicted height	0.163372	0.297378	1.17747	0.582747	238	50489	50727
	569	Other disorders of intestine	digestive	Genetically-predicted height	0.0165982	0.210315	1.01674	0.937096	482	50489	50971
	571	Chronic liver disease and cirrhosis	digestive	Genetically-predicted height	0.155158	0.0870921	1.16784	0.0748243	2978	44240	47218
	571.5	Other chronic nonalcoholic liver disease	digestive	Genetically-predicted height	0.156496	0.0894601	1.16941	0.0802331	2811	44240	47051
	571.51	Cirrhosis of liver without mention of alcohol	digestive	Genetically-predicted height	0.126267	0.106601	1.13459	0.236222	1950	44240	46190
	571.8	Liver abscess and sequelae of chronic liver disease	digestive	Genetically-predicted height	0.20236	0.222411	1.22429	0.362905	431	44240	44671
	572	Ascites (non malignant)	digestive	Genetically-predicted height	0.347114	0.227687	1.41498	0.127378	413	44240	44653
	573	Other disorders of liver	digestive	Genetically-predicted height	0.0874759	0.155391	1.09142	0.573476	893	44240	45133
	573.3	Hepatomegaly	digestive	Genetically-predicted height	0.0233146	0.251593	1.02359	0.926167	338	44240	44578
	573.5	Jaundice (not of newborn)	digestive	Genetically-predicted height	0.262636	0.322911	1.30035	0.416023	206	44240	44446
	573.6	Nonspecific elevation of levels of transaminase or lactic acid dehydrogenase [LDH]	digestive	Genetically-predicted height	0.109494	0.184064	1.11571	0.551931	636	44240	44876
	573.7	Abnormal results of function study of liver	digestive	Genetically-predicted height	-0.00254034	0.0802968	0.997463	0.974762	3569	44240	47809
	573.9	Abnormal serum enzyme levels	digestive	Genetically-predicted height	-0.306208	0.171122	0.736233	0.0735478	739	44240	44979
	574	Cholelithiasis and cholecystitis	digestive	Genetically-predicted height	-0.0743437	0.109939	0.928353	0.498895	1804	54258	56062
	574.1	Cholelithiasis	digestive	Genetically-predicted height	-0.0622815	0.120929	0.939618	0.606536	1480	54258	55738
	574.12	Cholelithiasis with other cholecystitis	digestive	Genetically-predicted height	-0.440836	0.323247	0.643498	0.172639	201	54258	54459
	574.3	Cholecystitis without cholelithiasis	digestive	Genetically-predicted height	-0.127111	0.211896	0.880636	0.548592	472	54258	54730
	575	Other biliary tract disease	digestive	Genetically-predicted height	-0.349982	0.17174	0.704701	0.0415641	722	54258	54980
	575.7	Other disorders of gallbladder	digestive	Genetically-predicted height	-0.165007	0.302044	0.847888	0.584859	232	54258	54490
	577	Diseases of pancreas	digestive	Genetically-predicted height	0.00484721	0.108089	1.00486	0.964231	1871	55345	57216
	577.1	Acute pancreatitis	digestive	Genetically-predicted height	-0.0712147	0.130748	0.931262	0.58598	1262	55345	56607
	577.2	Chronic pancreatitis	digestive	Genetically-predicted height	0.0123208	0.180349	1.0124	0.945534	658	55345	56003
	577.3	Cyst and pseudocyst of pancreas	digestive	Genetically-predicted height	0.49058	0.278878	1.63326	0.0785566	273	55345	55618
	578	Gastrointestinal hemorrhage	digestive	Genetically-predicted height	-0.019862	0.0548241	0.980334	0.717139	8650	40831	49481
	578.1	Hematemesis	digestive	Genetically-predicted height	0.0576257	0.269836	1.05932	0.830892	295	40831	41126
	578.2	Blood in stool	digestive	Genetically-predicted height	-0.0740083	0.0746085	0.928664	0.321219	4251	40831	45082
	578.8	Hemorrhage of rectum and anus	digestive	Genetically-predicted height	0.0417441	0.0880361	1.04263	0.635379	2947	40831	43778
	578.9	Hemorrhage of gastrointestinal tract	digestive	Genetically-predicted height	0.0163156	0.113763	1.01645	0.885961	1738	40831	42569
	579	Other symptoms involving abdomen and pelvis	digestive	Genetically-predicted height	0.0959769	0.183855	1.10073	0.601653	633	40831	41464
	579.8	Nonspecific abnormal findings in stool contents	digestive	Genetically-predicted height	-0.180578	0.136126	0.834787	0.184655	1198	40831	42029
	240	Simple and unspecified goiter	endocrine/metabolic	Genetically-predicted height	0.320776	0.181991	1.3782	0.0779691	650	49881	50531
	241	Nontoxic nodular goiter	endocrine/metabolic	Genetically-predicted height	-0.0377382	0.101777	0.962965	0.710791	2172	49881	52053
	241.1	Nontoxic uninodular goiter	endocrine/metabolic	Genetically-predicted height	-0.110953	0.11791	0.894981	0.346709	1594	49881	51475
	241.2	Nontoxic multinodular goiter	endocrine/metabolic	Genetically-predicted height	0.0332965	0.148032	1.03386	0.822035	994	49881	50875
	242	Thyrotoxicosis with or without goiter	endocrine/metabolic	Genetically-predicted height	-0.013741	0.136952	0.986353	0.920079	1154	49881	51035
	242.1	Graves' disease	endocrine/metabolic	Genetically-predicted height	0.0324277	0.215064	1.03296	0.880148	458	49881	50339
	242.3	Exophthalmos	endocrine/metabolic	Genetically-predicted height	-0.0800589	0.288691	0.923062	0.781537	258	49881	50139
	244	Hypothyroidism	endocrine/metabolic	Genetically-predicted height	0.0459594	0.0835273	1.04703	0.58216	3281	49881	53162
	244.1	Secondary hypothyroidism	endocrine/metabolic	Genetically-predicted height	0.202618	0.189585	1.2246	0.285185	595	49881	50476
	244.4	Hypothyroidism NOS	endocrine/metabolic	Genetically-predicted height	0.00623062	0.0861552	1.00625	0.942348	3070	49881	52951
	246	Other disorders of thyroid	endocrine/metabolic	Genetically-predicted height	-0.1293	0.182845	0.878711	0.479469	643	49881	50524
	246.7	Abnormal results of function study of thyroid	endocrine/metabolic	Genetically-predicted height	0.115408	0.227651	1.12233	0.612189	410	49881	50291
	249	Secondary diabetes mellitus	endocrine/metabolic	Genetically-predicted height	0.0417679	0.139029	1.04265	0.763852	1154	25597	26751
	250	Diabetes mellitus	endocrine/metabolic	Genetically-predicted height	-0.0325286	0.0429595	0.967995	0.448934	24249	25597	49846
	250.1	Type 1 diabetes	endocrine/metabolic	Genetically-predicted height	0.0781756	0.0897367	1.08131	0.383664	3073	25597	28670
	250.13	Type 1 diabetes with ophthalmic manifestations	endocrine/metabolic	Genetically-predicted height	-0.415957	0.286259	0.659709	0.146202	261	25597	25858
	250.14	Type 1 diabetes with neurological manifestations	endocrine/metabolic	Genetically-predicted height	0.0392858	0.252144	1.04007	0.876185	337	25597	25934
	250.2	Type 2 diabetes	endocrine/metabolic	Genetically-predicted height	-0.0332171	0.0430083	0.967329	0.439913	24117	25597	49714
	250.21	Type 2 diabetes with ketoacidosis	endocrine/metabolic	Genetically-predicted height	0.200127	0.242895	1.22156	0.409983	362	25597	25959
	250.22	Type 2 diabetes with renal manifestations	endocrine/metabolic	Genetically-predicted height	0.0471903	0.0872402	1.04832	0.58856	3357	25597	28954
	250.23	Type 2 diabetes with ophthalmic manifestations	endocrine/metabolic	Genetically-predicted height	-0.134304	0.0784874	0.874325	0.087054	4280	25597	29877
	250.24	Type 2 diabetes with neurological manifestations	endocrine/metabolic	Genetically-predicted height	0.0876908	0.066183	1.09165	0.185179	6560	25597	32157
	250.25	Diabetes type 2 with peripheral circulatory disorders	endocrine/metabolic	Genetically-predicted height	0.209811	0.169222	1.23344	0.215028	797	25597	26394
	250.3	Insulin pump user	endocrine/metabolic	Genetically-predicted height	-0.0362032	0.0812237	0.964444	0.655798	3805	25597	29402
	250.4	Abnormal glucose	endocrine/metabolic	Genetically-predicted height	0.067529	0.0577318	1.06986	0.242121	8629	25597	34226
	250.41	Impaired fasting glucose	endocrine/metabolic	Genetically-predicted height	0.0461609	0.0801369	1.04724	0.564597	3819	25597	29416
	250.42	Other abnormal glucose	endocrine/metabolic	Genetically-predicted height	0.11671	0.0711534	1.12379	0.100951	5046	25597	30643
	250.6	Polyneuropathy in diabetes	endocrine/metabolic	Genetically-predicted height	0.193593	0.0978596	1.2136	0.0478981	2543	25597	28140
	250.7	Diabetic retinopathy	endocrine/metabolic	Genetically-predicted height	-0.117145	0.0776333	0.889456	0.13131	4404	26794	31198
	251.1	Hypoglycemia	endocrine/metabolic	Genetically-predicted height	-0.143627	0.153418	0.866211	0.34918	947	23331	24278
	252	Disorders of parathyroid gland	endocrine/metabolic	Genetically-predicted height	0.239253	0.160709	1.2703	0.136557	839	49034	49873
	252.1	Hyperparathyroidism	endocrine/metabolic	Genetically-predicted height	0.182199	0.168203	1.19985	0.278717	764	49034	49798
	253	Disorders of the pituitary gland and its hypothalamic control	endocrine/metabolic	Genetically-predicted height	0.217071	0.171444	1.24243	0.205465	727	49034	49761
	253.4	Anterior pituitary disorders	endocrine/metabolic	Genetically-predicted height	0.276313	0.274608	1.31826	0.314315	283	49034	49317
	255	Disorders of adrenal glands	endocrine/metabolic	Genetically-predicted height	0.121029	0.158519	1.12866	0.445169	862	49034	49896
	255.1	Adrenal hyperfunction	endocrine/metabolic	Genetically-predicted height	0.296408	0.259842	1.34502	0.253983	318	49034	49352
	255.12	Hyperaldosteronism	endocrine/metabolic	Genetically-predicted height	0.290751	0.273564	1.33743	0.287861	287	49034	49321
	257	Testicular dysfunction	endocrine/metabolic	Genetically-predicted height	0.150056	0.103566	1.1619	0.147367	2065	49034	51099
	257.1	Testicular hypofunction	endocrine/metabolic	Genetically-predicted height	0.108753	0.107176	1.11489	0.310239	1921	49034	50955
	260	Protein-calorie malnutrition	endocrine/metabolic	Genetically-predicted height	0.192261	0.119276	1.21199	0.106984	1575	37831	39406
	260.2	severe protein-calorie malnutrition	endocrine/metabolic	Genetically-predicted height	0.430352	0.309945	1.5378	0.164992	220	37831	38051
	260.3	Adult failure to thrive	endocrine/metabolic	Genetically-predicted height	-0.125625	0.256371	0.881945	0.624124	330	37831	38161
	260.6	Anorexia	endocrine/metabolic	Genetically-predicted height	-0.0669625	0.245113	0.93523	0.784707	354	37831	38185
	261	Vitamin deficiency	endocrine/metabolic	Genetically-predicted height	-0.00074758	0.048436	0.999253	0.987686	11871	37831	49702
	261.2	Vitamin B-complex deficiencies	endocrine/metabolic	Genetically-predicted height	0.0899016	0.103186	1.09407	0.383615	2094	37831	39925
	261.4	Vitamin D deficiency	endocrine/metabolic	Genetically-predicted height	-0.0223056	0.0514754	0.977941	0.664779	10155	37831	47986
	263	Other nutritional deficiency	endocrine/metabolic	Genetically-predicted height	0.0205311	0.29288	1.02074	0.944114	245	37831	38076
	269	Proteinuria	endocrine/metabolic	Genetically-predicted height	-0.197616	0.104352	0.820685	0.0582587	2033	52280	54313
	270	Disorders of protein plasma/amino-acid transport and metabolism	endocrine/metabolic	Genetically-predicted height	-0.0668598	0.131996	0.935326	0.612485	1259	52280	53539
	270.2	Disorders of amino-acid metabolism	endocrine/metabolic	Genetically-predicted height	-0.241075	0.282016	0.785782	0.392646	267	52280	52547
	270.3	Disorders of plasma protein metabolism	endocrine/metabolic	Genetically-predicted height	0.0177717	0.150825	1.01793	0.906202	964	52280	53244
	270.32	Paraproteinemia	endocrine/metabolic	Genetically-predicted height	0.0658292	0.168727	1.06804	0.696424	769	52280	53049
	271	Disorders of carbohydrate transport and metabolism	endocrine/metabolic	Genetically-predicted height	0.236286	0.212819	1.26654	0.266884	470	56927	57397
	271.3	Intestinal disaccharidase deficiencies and disaccharide malabsorption	endocrine/metabolic	Genetically-predicted height	0.18056	0.233049	1.19789	0.438474	391	56927	57318
	272	Disorders of lipoid metabolism	endocrine/metabolic	Genetically-predicted height	-0.161632	0.0451332	0.850754	0.00034199	37776	16430	54206
	272.1	Hyperlipidemia	endocrine/metabolic	Genetically-predicted height	-0.162046	0.0451444	0.850402	0.000331293	37725	16430	54155
	272.11	Hypercholesterolemia	endocrine/metabolic	Genetically-predicted height	-0.205806	0.0647763	0.813991	0.00148719	8713	16430	25143
	272.12	Hyperglyceridemia	endocrine/metabolic	Genetically-predicted height	-0.0283954	0.121528	0.972004	0.815254	1586	16430	18016
	272.13	Mixed hyperlipidemia	endocrine/metabolic	Genetically-predicted height	-0.172202	0.066681	0.841809	0.00980963	7552	16430	23982
	272.9	Unspecified disorder of lipoid metabolism	endocrine/metabolic	Genetically-predicted height	0.304601	0.293861	1.35608	0.299948	247	16430	16677
	274	Gout and other crystal arthropathies	endocrine/metabolic	Genetically-predicted height	-0.0102956	0.0613165	0.989757	0.866655	6648	49671	56319
	274.1	Gout	endocrine/metabolic	Genetically-predicted height	-0.0107897	0.0619618	0.989268	0.861759	6491	49671	56162
	274.11	Gouty arthropathy	endocrine/metabolic	Genetically-predicted height	-0.0839187	0.110647	0.919506	0.44819	1823	49671	51494
	274.2	Crystal arthropathies	endocrine/metabolic	Genetically-predicted height	0.204716	0.308305	1.22718	0.506686	223	49671	49894
	275	Disorders of mineral metabolism	endocrine/metabolic	Genetically-predicted height	0.042275	0.0874618	1.04318	0.628844	2943	52393	55336
	275.3	Disorders of magnesium metabolism	endocrine/metabolic	Genetically-predicted height	-0.0766418	0.156124	0.926222	0.623494	885	52393	53278
	275.5	Disorders of calcium/phosphorus metabolism	endocrine/metabolic	Genetically-predicted height	0.0540699	0.144162	1.05556	0.707612	1042	52393	53435
	275.51	Hypocalcemia	endocrine/metabolic	Genetically-predicted height	0.209114	0.270524	1.23259	0.439523	292	52393	52685
	275.53	Disorders of phosphorus metabolism	endocrine/metabolic	Genetically-predicted height	0.0582547	0.197926	1.05998	0.768509	547	52393	52940
	275.6	Hypercalcemia	endocrine/metabolic	Genetically-predicted height	0.0799508	0.16352	1.08323	0.624887	811	52393	53204
	276	Disorders of fluid, electrolyte, and acid-base balance	endocrine/metabolic	Genetically-predicted height	0.0410598	0.0521166	1.04191	0.430788	10042	40718	50760
	276.1	Electrolyte imbalance	endocrine/metabolic	Genetically-predicted height	0.0430523	0.058913	1.04399	0.464914	7389	40718	48107
	276.11	Hyperosmolality and/or hypernatremia	endocrine/metabolic	Genetically-predicted height	-0.0647618	0.325382	0.937291	0.842237	200	40718	40918
	276.12	Hyposmolality and/or hyponatremia	endocrine/metabolic	Genetically-predicted height	0.119651	0.135409	1.1271	0.376897	1191	40718	41909
	276.13	Hyperpotassemia	endocrine/metabolic	Genetically-predicted height	-0.11124	0.108504	0.894724	0.305261	1929	40718	42647
	276.14	Hypopotassemia	endocrine/metabolic	Genetically-predicted height	0.0441877	0.0748789	1.04518	0.555109	4195	40718	44913
	276.4	Acid-base balance disorder	endocrine/metabolic	Genetically-predicted height	-0.0448323	0.130362	0.956158	0.730916	1291	40718	42009
	276.41	Acidosis	endocrine/metabolic	Genetically-predicted height	-0.00250571	0.142666	0.997497	0.985987	1071	40718	41789
	276.5	Hypovolemia	endocrine/metabolic	Genetically-predicted height	0.170634	0.0912574	1.18606	0.0615095	2763	40718	43481
	276.6	Fluid overload	endocrine/metabolic	Genetically-predicted height	0.0242956	0.196993	1.02459	0.901844	553	40718	41271
	277.5	Other disorders of lipoid metabolism	endocrine/metabolic	Genetically-predicted height	-0.241646	0.158155	0.785334	0.126536	857	54219	55076
	277.7	Dysmetabolic syndrome X	endocrine/metabolic	Genetically-predicted height	-0.165434	0.225238	0.847526	0.462652	422	54219	54641
	278	Overweight, obesity and other hyperalimentation	endocrine/metabolic	Genetically-predicted height	-0.032947	0.0402586	0.96759	0.413138	26928	26111	53039
	278.1	Obesity	endocrine/metabolic	Genetically-predicted height	-0.0431914	0.0412592	0.957728	0.295178	24368	26111	50479
	278.11	Morbid obesity	endocrine/metabolic	Genetically-predicted height	0.039857	0.0621103	1.04066	0.52106	7104	26111	33215
	278.4	Abnormal weight gain	endocrine/metabolic	Genetically-predicted height	-0.183299	0.248852	0.832519	0.46138	347	26111	26458
	279.7	Other immunological findings	endocrine/metabolic	Genetically-predicted height	-0.256771	0.312832	0.773545	0.411763	215	57095	57310
	580	Nephritis; nephrosis; renal sclerosis	genitourinary	Genetically-predicted height	-0.0772553	0.125947	0.925654	0.539616	1393	38210	39603
	580.1	Glomerulonephritis	genitourinary	Genetically-predicted height	-0.302221	0.236187	0.739174	0.200691	383	38210	38593
	580.2	Nephrotic syndrome without mention of glomerulonephritis	genitourinary	Genetically-predicted height	0.0953641	0.274468	1.10006	0.728253	280	38210	38490
	580.3	Nephritis and nephropathy without mention of glomerulonephritis	genitourinary	Genetically-predicted height	-0.0130885	0.154057	0.986997	0.932294	920	38210	39130
	580.31	Nephritis and nephropathy in diseases classified elsewhere	genitourinary	Genetically-predicted height	-0.148132	0.18725	0.862318	0.42889	618	38210	38828
	580.32	Nephritis and nephropathy with pathological lesion	genitourinary	Genetically-predicted height	0.366645	0.26174	1.44289	0.161275	312	38210	38522
	585	Renal failure	genitourinary	Genetically-predicted height	0.0123385	0.0496606	1.01241	0.80378	12767	38210	50977
	585.1	Acute renal failure	genitourinary	Genetically-predicted height	-0.026782	0.0674412	0.973573	0.691282	5693	38210	43903
	585.2	Renal failure NOS	genitourinary	Genetically-predicted height	0.0338144	0.11234	1.03439	0.763414	1807	38210	40017
	585.3	Chronic renal failure [CKD]	genitourinary	Genetically-predicted height	0.0257501	0.0562994	1.02608	0.647399	9282	38210	47492
	585.31	Renal dialysis	genitourinary	Genetically-predicted height	0.115199	0.131268	1.1221	0.380172	1284	38210	39494
	585.32	End stage renal disease	genitourinary	Genetically-predicted height	0.0394319	0.110686	1.04022	0.721653	1853	38210	40063
	585.33	Chronic Kidney Disease, Stage III	genitourinary	Genetically-predicted height	-0.0351935	0.0717489	0.965419	0.623774	5097	38210	43307
	585.34	Chronic Kidney Disease, Stage IV	genitourinary	Genetically-predicted height	-0.0366571	0.113278	0.964007	0.746239	1785	38210	39995
	585.4	Chronic kidney disease, Stage I or II	genitourinary	Genetically-predicted height	-0.204793	0.112205	0.814816	0.0679749	1808	38210	40018
	586	Other disorders of the kidney and ureters	genitourinary	Genetically-predicted height	-0.0133458	0.0797856	0.986743	0.867158	3912	38210	42122
	586.2	Cyst of kidney, acquired	genitourinary	Genetically-predicted height	-0.050414	0.142694	0.950836	0.723862	1102	38210	39312
	587	Kidney replaced by transpant	genitourinary	Genetically-predicted height	0.23538	0.227199	1.26539	0.300199	416	38210	38626
	588	Disorders resulting from impaired renal function	genitourinary	Genetically-predicted height	-0.0584179	0.124737	0.943256	0.63955	1447	38210	39657
	588.1	Renal osteodystrophy	genitourinary	Genetically-predicted height	0.200979	0.291092	1.2226	0.489924	254	38210	38464
	588.2	Secondary hyperparathyroidism (of renal origin)	genitourinary	Genetically-predicted height	-0.0602954	0.137967	0.941486	0.662091	1168	38210	39378
	589	Abnormal results of function study of kidney	genitourinary	Genetically-predicted height	0.0459942	0.297377	1.04707	0.877084	245	38210	38455
	590	Pyelonephritis	genitourinary	Genetically-predicted height	0.0909445	0.26564	1.09521	0.73208	298	38098	38396
	591	Urinary tract infection	genitourinary	Genetically-predicted height	0.100306	0.0630983	1.10551	0.111906	6591	38098	44689
	592	Cystitis and urethritis	genitourinary	Genetically-predicted height	0.102824	0.151597	1.1083	0.497601	939	38098	39037
	592.1	Cystitis	genitourinary	Genetically-predicted height	-0.0570968	0.218065	0.944503	0.793449	448	38098	38546
	592.2	Urethritis and urethral syndrome	genitourinary	Genetically-predicted height	0.330503	0.222794	1.39167	0.137955	433	38098	38531
	593	Hematuria	genitourinary	Genetically-predicted height	0.0109768	0.0693124	1.01104	0.874167	5138	38098	43236
	593.1	Gross hematuria	genitourinary	Genetically-predicted height	0.125076	0.118407	1.13323	0.290821	1604	38098	39702
	593.2	Microscopic hematuria	genitourinary	Genetically-predicted height	0.0574489	0.103301	1.05913	0.57812	2093	38098	40191
	594	Urinary calculus	genitourinary	Genetically-predicted height	0.0765626	0.0954794	1.07957	0.422625	2408	53676	56084
	594.1	Calculus of kidney	genitourinary	Genetically-predicted height	0.071024	0.103746	1.07361	0.493598	2021	53676	55697
	594.3	Calculus of ureter	genitourinary	Genetically-predicted height	0.204261	0.202064	1.22662	0.312077	514	53676	54190
	595	Hydronephrosis	genitourinary	Genetically-predicted height	0.265857	0.195579	1.30455	0.174041	558	53676	54234
	596	Other disorders of bladder	genitourinary	Genetically-predicted height	0.0212704	0.0954885	1.0215	0.823727	2470	51818	54288
	596.1	Bladder neck obstruction	genitourinary	Genetically-predicted height	0.132005	0.205697	1.14111	0.521039	517	51818	52335
	596.5	Functional disorders of bladder	genitourinary	Genetically-predicted height	-0.0454122	0.123213	0.955603	0.712451	1438	51818	53256
	597	Other disorders of urethra and urinary tract	genitourinary	Genetically-predicted height	-0.0289199	0.172341	0.971494	0.866736	728	51818	52546
	597.1	Urethral stricture (not specified as infectious)	genitourinary	Genetically-predicted height	-0.0506407	0.183925	0.95062	0.78306	640	51818	52458
	599	Other symptoms/disorders or the urinary system	genitourinary	Genetically-predicted height	0.126311	0.0512692	1.13463	0.0137521	10898	38857	49755
	599.1	Urinary obstruction	genitourinary	Genetically-predicted height	-0.110237	0.266158	0.895622	0.678743	310	38857	39167
	599.2	Retention of urine	genitourinary	Genetically-predicted height	0.344928	0.110505	1.41189	0.00179996	1958	38857	40815
	599.3	Dysuria	genitourinary	Genetically-predicted height	0.192046	0.12935	1.21173	0.137624	1318	38857	40175
	599.4	Urinary incontinence	genitourinary	Genetically-predicted height	0.244607	0.0829821	1.27712	0.00320133	3561	38857	42418
	599.5	Frequency of urination and polyuria	genitourinary	Genetically-predicted height	0.181643	0.0754967	1.19919	0.0161296	4348	38857	43205
	599.8	Other symptoms involving urinary system	genitourinary	Genetically-predicted height	0.0166128	0.14934	1.01675	0.911425	999	38857	39856
	599.9	Other abnormality of urination	genitourinary	Genetically-predicted height	0.191027	0.114463	1.21049	0.0951363	1732	38857	40589
	600	Hyperplasia of prostate	genitourinary	Genetically-predicted height	-0.0167504	0.0550116	0.983389	0.760755	13545	32749	46294
	601	Inflammatory diseases of prostate	genitourinary	Genetically-predicted height	-0.0935007	0.0864707	0.910737	0.279564	3434	32749	36183
	601.1	Prostatitis	genitourinary	Genetically-predicted height	-0.173049	0.117915	0.841097	0.14222	1729	32749	34478
	601.11	Acute prostatitis	genitourinary	Genetically-predicted height	-0.0514472	0.278859	0.949854	0.853627	281	32749	33030
	601.12	Chronic prostatitis	genitourinary	Genetically-predicted height	-0.24196	0.182748	0.785088	0.1855	671	32749	33420
	601.3	Orchitis and epididymitis	genitourinary	Genetically-predicted height	0.0117763	0.136985	1.01185	0.931492	1215	32749	33964
	601.4	Balanoposthitis	genitourinary	Genetically-predicted height	0.0773276	0.253507	1.0804	0.760342	343	32749	33092
	602	Other disorders of prostate	genitourinary	Genetically-predicted height	-0.0760051	0.192219	0.926811	0.692541	616	32749	33365
	603	Other disorders of testis	genitourinary	Genetically-predicted height	0.0714799	0.153746	1.0741	0.641988	999	22813	23812
	603.1	Hydrocele	genitourinary	Genetically-predicted height	-0.0110348	0.169696	0.989026	0.948153	814	22813	23627
	604	Disorders of penis	genitourinary	Genetically-predicted height	-0.00474595	0.14084	0.995265	0.973118	1192	22813	24005
	604.1	Redundant prepuce and phimosis/BXO	genitourinary	Genetically-predicted height	-0.121818	0.188873	0.885309	0.518944	640	22813	23453
	605	Erectile dysfunction [ED]	genitourinary	Genetically-predicted height	0.1449	0.0511783	1.15592	0.00463621	21458	22813	44271
	608	Other disorders of male genital organs	genitourinary	Genetically-predicted height	0.190144	0.128872	1.20942	0.14009	1434	22813	24247
	609	Male infertility and abnormal spermatozoa	genitourinary	Genetically-predicted height	0.328568	0.309173	1.38898	0.287904	229	22813	23042
	610	Benign mammary dysplasias	genitourinary	Genetically-predicted height	-0.148852	0.20015	0.861696	0.457056	577	52798	53375
	610.1	Cystic mastopathy	genitourinary	Genetically-predicted height	-0.315251	0.257509	0.729606	0.220864	333	52798	53131
	611	Abnormal findings on mammogram or breast exam	genitourinary	Genetically-predicted height	-0.0890417	0.130698	0.914807	0.495694	1456	52798	54254
	611.1	Abnormal mammogram	genitourinary	Genetically-predicted height	-0.215768	0.222672	0.805922	0.332548	468	52798	53266
	611.3	Lump or mass in breast	genitourinary	Genetically-predicted height	0.046157	0.150218	1.04724	0.75864	1014	52798	53812
	612	Breast conditions, congenital or relating to hormones	genitourinary	Genetically-predicted height	0.0180624	0.139063	1.01823	0.896657	1122	52798	53920
	612.2	Hypertrophy of breast (Gynecomastia)	genitourinary	Genetically-predicted height	0.0734104	0.144002	1.07617	0.6102	1041	52798	53839
	613	Other nonmalignant breast conditions	genitourinary	Genetically-predicted height	-0.212131	0.161734	0.808859	0.189655	862	56015	56877
	613.5	Mastodynia	genitourinary	Genetically-predicted height	-0.205779	0.263908	0.814013	0.435546	307	56015	56322
	614	Inflammatory diseases of female pelvic organs	genitourinary	Genetically-predicted height	0.187655	0.125128	1.20642	0.13369	2171	54466	56637
	614.5	Inflammatory disease of cervix, vagina, and vulva	genitourinary	Genetically-predicted height	0.19604	0.12816	1.21658	0.126103	2030	54466	56496
	614.52	Vaginitis and vulvovaginitis	genitourinary	Genetically-predicted height	0.183426	0.132104	1.20133	0.164987	1850	54466	56316
	615	Endometriosis	genitourinary	Genetically-predicted height	0.190238	0.304023	1.20954	0.531489	238	54466	54704
	619	Noninflammatory female genital disorders	genitourinary	Genetically-predicted height	0.209851	0.148282	1.23349	0.157004	1165	55731	56896
	619.2	Disorders of uterus, NEC	genitourinary	Genetically-predicted height	0.123641	0.196218	1.13161	0.528614	612	55731	56343
	619.4	Noninflammatory disorders of vagina	genitourinary	Genetically-predicted height	0.141704	0.282491	1.15224	0.615931	272	55731	56003
	624	Symptoms involving female genital tract	genitourinary	Genetically-predicted height	-0.676714	0.330043	0.508285	0.0403272	201	55815	56016
	624.9	stress incontinence, female	genitourinary	Genetically-predicted height	-0.0640206	0.275792	0.937986	0.816435	289	55815	56104
	625	Pain and other symptoms associated with female genital organs	genitourinary	Genetically-predicted height	-0.184364	0.187399	0.831633	0.325213	672	55815	56487
	626	Disorders of menstruation and other abnormal bleeding from female genital tract	genitourinary	Genetically-predicted height	0.0279134	0.134942	1.02831	0.836123	2399	52800	55199
	626.1	Irregular menstrual cycle/bleeding	genitourinary	Genetically-predicted height	0.0418062	0.142301	1.04269	0.768921	1883	52800	54683
	626.11	Absent or infrequent menstruation	genitourinary	Genetically-predicted height	-0.396392	0.313511	0.672743	0.206099	245	52800	53045
	626.12	Excessive or frequent menstruation	genitourinary	Genetically-predicted height	-0.00180211	0.167664	0.9982	0.991424	1077	52800	53877
	626.13	Irregular menstrual cycle	genitourinary	Genetically-predicted height	-0.189812	0.260934	0.827115	0.46696	346	52800	53146
	626.2	Dysmenorrhea	genitourinary	Genetically-predicted height	-0.0873264	0.211546	0.916378	0.679753	596	52800	53396
	627	Menopausal and postmenopausal disorders	genitourinary	Genetically-predicted height	-0.102752	0.143747	0.902351	0.474727	2240	52800	55040
	627.1	Postmenopausal bleeding	genitourinary	Genetically-predicted height	-0.220928	0.297354	0.801774	0.457494	264	52800	53064
	627.2	Symptomatic menopause	genitourinary	Genetically-predicted height	-0.0375384	0.160546	0.963157	0.815126	1572	52800	54372
	627.22	Need for Hormone replacement therapy (postmenopausal)	genitourinary	Genetically-predicted height	-0.44855	0.329893	0.638553	0.173931	212	52800	53012
	627.3	Postmenopausal atrophic vaginitis	genitourinary	Genetically-predicted height	0.0942028	0.300811	1.09878	0.754157	268	52800	53068
	628	Ovarian cyst	genitourinary	Genetically-predicted height	-0.0323378	0.222207	0.96818	0.884292	497	52800	53297
	275.1	Disorders of iron metabolism	hematopoietic	Genetically-predicted height	0.0742048	0.319042	1.07703	0.816083	208	52393	52601
	280	Iron deficiency anemias	hematopoietic	Genetically-predicted height	0.0612782	0.0672161	1.06319	0.361947	5685	34869	40554
	280.1	Iron deficiency anemias, unspecified or not due to blood loss	hematopoietic	Genetically-predicted height	0.0608484	0.0690844	1.06274	0.378435	5326	34869	40195
	280.2	Iron deficiency anemia secondary to blood loss (chronic)	hematopoietic	Genetically-predicted height	-0.184477	0.192045	0.831539	0.336757	586	34869	35455
	281	Other deficiency anemia	hematopoietic	Genetically-predicted height	0.233278	0.121689	1.26273	0.0552373	1506	34869	36375
	281.1	Megaloblastic anemia	hematopoietic	Genetically-predicted height	0.266055	0.151844	1.30481	0.0797455	947	34869	35816
	281.12	Other vitamin B12 deficiency anemia	hematopoietic	Genetically-predicted height	0.216876	0.16768	1.24219	0.195875	770	34869	35639
	281.9	Deficiency anemias	hematopoietic	Genetically-predicted height	0.166192	0.203074	1.1808	0.413139	521	34869	35390
	282	Hereditary hemolytic anemias	hematopoietic	Genetically-predicted height	-0.102764	0.135577	0.90234	0.448466	1196	34869	36065
	282.5	Sickle cell anemia	hematopoietic	Genetically-predicted height	-0.250333	0.190188	0.778542	0.188095	600	34869	35469
	282.8	Other hemoglobinopathies	hematopoietic	Genetically-predicted height	-0.242011	0.236209	0.785048	0.30557	387	34869	35256
	282.9	Other hereditary hemolytic anemias	hematopoietic	Genetically-predicted height	-0.0667948	0.290187	0.935387	0.817953	250	34869	35119
	284	Aplastic anemia	hematopoietic	Genetically-predicted height	0.078878	0.204253	1.08207	0.699365	516	34869	35385
	284.1	Pancytopenia	hematopoietic	Genetically-predicted height	0.278019	0.229634	1.32051	0.226009	406	34869	35275
	285	Other anemias	hematopoietic	Genetically-predicted height	0.0446998	0.0473281	1.04571	0.344931	14057	34869	48926
	285.1	Acute posthemorrhagic anemia	hematopoietic	Genetically-predicted height	0.476793	0.232871	1.6109	0.0406129	395	34869	35264
	285.2	Anemia of chronic disease	hematopoietic	Genetically-predicted height	0.107377	0.093015	1.11335	0.248334	2752	34869	37621
	285.21	Anemia in chronic kidney disease	hematopoietic	Genetically-predicted height	0.0646151	0.11365	1.06675	0.569665	1768	34869	36637
	285.22	Anemia in neoplastic disease	hematopoietic	Genetically-predicted height	0.187638	0.323887	1.2064	0.562366	204	34869	35073
	286	Coagulation defects	hematopoietic	Genetically-predicted height	0.151665	0.133074	1.16377	0.25441	1230	48156	49386
	286.2	Encounter for long-term (current) use of anticoagulants	hematopoietic	Genetically-predicted height	0.16146	0.0672485	1.17523	0.0163526	5312	48156	53468
	286.7	Other and unspecified coagulation defects	hematopoietic	Genetically-predicted height	0.0599312	0.200443	1.06176	0.764945	534	48156	48690
	286.8	Hypercoagulable state	hematopoietic	Genetically-predicted height	0.175171	0.301609	1.19145	0.561382	232	48156	48388
	286.81	Primary hypercoagulable state	hematopoietic	Genetically-predicted height	0.225785	0.312607	1.25331	0.470132	216	48156	48372
	286.9	Abnormal coagulation profile	hematopoietic	Genetically-predicted height	0.0826378	0.232284	1.08615	0.722018	396	48156	48552
	287	Purpura and other hemorrhagic conditions	hematopoietic	Genetically-predicted height	0.128536	0.11154	1.13716	0.249165	1777	48156	49933
	287.3	Thrombocytopenia	hematopoietic	Genetically-predicted height	0.121674	0.113378	1.12939	0.283192	1718	48156	49874
	288	Diseases of white blood cells	hematopoietic	Genetically-predicted height	-0.0117063	0.115229	0.988362	0.919081	1641	47228	48869
	288.1	Decreased white blood cell count	hematopoietic	Genetically-predicted height	0.35732	0.121753	1.42949	0.00333768	1484	47228	48712
	288.11	Neutropenia	hematopoietic	Genetically-predicted height	0.224055	0.157715	1.25114	0.155422	870	47228	48098
	288.2	Elevated white blood cell count	hematopoietic	Genetically-predicted height	-0.00330673	0.150169	0.996699	0.982432	953	47228	48181
	289	Other diseases of blood and blood-forming organs	hematopoietic	Genetically-predicted height	0.301208	0.217517	1.35149	0.166127	454	47228	47682
	289.4	Lymphadenitis	hematopoietic	Genetically-predicted height	0.241993	0.117368	1.27379	0.0392231	1591	47228	48819
	8	Intestinal infection	infectious diseases	Genetically-predicted height	-0.115914	0.157653	0.890552	0.462188	856	54975	55831
	8.5	Bacterial enteritis	infectious diseases	Genetically-predicted height	0.109848	0.232928	1.11611	0.637216	389	54975	55364
	8.52	Intestinal infection due to C. difficile	infectious diseases	Genetically-predicted height	0.263694	0.278022	1.30173	0.342893	273	54975	55248
	10	Tuberculosis	infectious diseases	Genetically-predicted height	0.254104	0.182446	1.28931	0.163693	648	47325	47973
	38	Septicemia	infectious diseases	Genetically-predicted height	0.110751	0.109975	1.11712	0.313911	1827	47325	49152
	38.3	Bacteremia	infectious diseases	Genetically-predicted height	0.208332	0.163946	1.23162	0.203825	804	47325	48129
	41	Bacterial infection NOS	infectious diseases	Genetically-predicted height	0.16897	0.0773091	1.18408	0.0288422	3843	47325	51168
	41.1	Staphylococcus infections	infectious diseases	Genetically-predicted height	0.128291	0.144924	1.13688	0.376036	1026	47325	48351
	41.11	Methicillin sensitive Staphylococcus aureus	infectious diseases	Genetically-predicted height	0.144098	0.210316	1.155	0.493249	483	47325	47808
	41.12	Methicillin resistant Staphylococcus aureus	infectious diseases	Genetically-predicted height	0.193548	0.226317	1.21355	0.392436	414	47325	47739
	41.2	Streptococcus infection	infectious diseases	Genetically-predicted height	0.581206	0.281723	1.78819	0.0391091	267	47325	47592
	41.4	E. coli	infectious diseases	Genetically-predicted height	-0.300839	0.268509	0.740197	0.262541	296	47325	47621
	41.8	H. pylori	infectious diseases	Genetically-predicted height	0.27948	0.146333	1.32244	0.0561462	1011	47325	48336
	53	Herpes zoster	infectious diseases	Genetically-predicted height	0.09173	0.135892	1.09607	0.499662	1181	39373	40554
	53.1	Herpes zoster with nervous system complications	infectious diseases	Genetically-predicted height	-0.103046	0.30678	0.902085	0.73695	227	39373	39600
	54	Herpes simplex	infectious diseases	Genetically-predicted height	0.329019	0.116692	1.3896	0.00480911	1623	39373	40996
	70	Viral hepatitis	infectious diseases	Genetically-predicted height	0.0359518	0.0583351	1.03661	0.537698	7481	39373	46854
	70.2	Viral hepatitis B	infectious diseases	Genetically-predicted height	0.152742	0.15208	1.16502	0.315208	945	39373	40318
	70.3	Viral hepatitis C	infectious diseases	Genetically-predicted height	0.0308594	0.0603947	1.03134	0.609378	6880	39373	46253
	70.4	Chronic hepatitis	infectious diseases	Genetically-predicted height	-0.105199	0.21178	0.900145	0.619372	474	39373	39847
	70.9	Hepatitis NOS	infectious diseases	Genetically-predicted height	0.0842569	0.189934	1.08791	0.657324	595	39373	39968
	71	Human immunodeficiency virus [HIV] disease	infectious diseases	Genetically-predicted height	0.0323071	0.112257	1.03283	0.773502	1776	39373	41149
	71.1	HIV infection, symptomatic	infectious diseases	Genetically-predicted height	0.0349534	0.112876	1.03557	0.756819	1755	39373	41128
	78	Viral warts & HPV	infectious diseases	Genetically-predicted height	0.10636	0.107863	1.11222	0.324101	1914	39373	41287
	79	Viral infection	infectious diseases	Genetically-predicted height	0.00530877	0.170033	1.00532	0.975093	739	39373	40112
	80	Postoperative infection	infectious diseases	Genetically-predicted height	0.236391	0.20843	1.26667	0.25673	489	55946	56435
	81	Infection/inflammation of internal prosthetic device; implant; and graft	infectious diseases	Genetically-predicted height	0.0540959	0.201627	1.05559	0.788471	528	55946	56474
	90	Sexually transmitted infections (not HIV or hepatitis)	infectious diseases	Genetically-predicted height	0.0337816	0.115943	1.03436	0.770774	1632	54450	56082
	110	Dermatophytosis / Dermatomycosis	infectious diseases	Genetically-predicted height	0.151806	0.0440736	1.16393	0.000572372	17856	31035	48891
	110.1	Dermatophytosis	infectious diseases	Genetically-predicted height	0.152069	0.0447802	1.16424	0.000684058	17104	31035	48139
	110.11	Dermatophytosis of nail	infectious diseases	Genetically-predicted height	0.21178	0.0500639	1.23588	2.33e-05	12663	31035	43698
	110.12	Althete's foot	infectious diseases	Genetically-predicted height	0.0756088	0.0758622	1.07854	0.31893	4233	31035	35268
	110.13	Dermatophytosis of the body	infectious diseases	Genetically-predicted height	0.0892711	0.181513	1.09338	0.622849	650	31035	31685
	110.2	Dermatomycoses	infectious diseases	Genetically-predicted height	0.286641	0.148266	1.33195	0.0532012	983	31035	32018
	112	Candidiasis	infectious diseases	Genetically-predicted height	0.170654	0.124843	1.18608	0.171642	1476	31035	32511
	117	Mycoses	infectious diseases	Genetically-predicted height	0.322065	0.242065	1.37997	0.183357	362	31035	31397
	131	Protozoan infection	infectious diseases	Genetically-predicted height	0.0195895	0.247973	1.01978	0.937034	349	53350	53699
	136	Other infectious and parasitic diseases	infectious diseases	Genetically-predicted height	-0.0892464	0.204093	0.91462	0.661905	511	53350	53861
	980	Encounter for long-term (current) use of antibiotics	infectious diseases	Genetically-predicted height	-0.152755	0.242414	0.85834	0.528602	361	57163	57524
	800	Fracture of lower limb	injuries & poisonings	Genetically-predicted height	0.0601427	0.124698	1.06199	0.629587	1389	49181	50570
	800.1	Fracture of neck of femur	injuries & poisonings	Genetically-predicted height	0.389696	0.277301	1.47653	0.159927	274	49181	49455
	800.3	Fracture of tibia and fibula	injuries & poisonings	Genetically-predicted height	-0.13043	0.193581	0.877718	0.500456	567	49181	49748
	801	Fracture of ankle and foot	injuries & poisonings	Genetically-predicted height	0.00749039	0.106962	1.00752	0.944171	1909	49181	51090
	801.1	Fracture of foot	injuries & poisonings	Genetically-predicted height	-0.0177974	0.145724	0.98236	0.902795	1008	49181	50189
	803	Fracture of upper limb	injuries & poisonings	Genetically-predicted height	0.217388	0.140254	1.24283	0.121151	1087	49181	50268
	803.1	Fracture of humerus	injuries & poisonings	Genetically-predicted height	-0.2993	0.29174	0.741337	0.304932	247	49181	49428
	803.2	Fracture of radius and ulna	injuries & poisonings	Genetically-predicted height	0.363795	0.200544	1.43878	0.0696718	526	49181	49707
	804	Fracture of hand or wrist	injuries & poisonings	Genetically-predicted height	-0.0606866	0.135132	0.941118	0.653366	1182	49181	50363
	805	Fracture of vertebral column without mention of spinal cord injury	injuries & poisonings	Genetically-predicted height	-0.0278073	0.251898	0.972576	0.912099	335	49181	49516
	807	Fracture of ribs	injuries & poisonings	Genetically-predicted height	0.142532	0.240349	1.15319	0.553166	366	49181	49547
	809	Fracture of unspecified bones	injuries & poisonings	Genetically-predicted height	-0.168789	0.156998	0.844687	0.282329	867	49181	50048
	817	Concussion	injuries & poisonings	Genetically-predicted height	-0.543393	0.26276	0.580775	0.0386384	310	54082	54392
	819	Skull and face fracture and other intercranial injury	injuries & poisonings	Genetically-predicted height	0.127272	0.111195	1.13573	0.252381	1787	54082	55869
	830	Dislocation	injuries & poisonings	Genetically-predicted height	0.192862	0.102625	1.21272	0.0602045	2092	48706	50798
	835	Internal derangement of knee	injuries & poisonings	Genetically-predicted height	0.0585882	0.0789185	1.06034	0.457851	3676	48706	52382
	836	Traumatic arthropathy	injuries & poisonings	Genetically-predicted height	-0.0264056	0.152947	0.97394	0.86293	917	48706	49623
	840	Sprains and strains	injuries & poisonings	Genetically-predicted height	0.0560483	0.0629525	1.05765	0.373291	6205	38757	44962
	840.2	Rotator cuff (capsule) sprain	injuries & poisonings	Genetically-predicted height	0.116582	0.126287	1.12365	0.355927	1370	38757	40127
	840.3	Joint/ligament sprain	injuries & poisonings	Genetically-predicted height	0.1945	0.183888	1.2147	0.290186	630	38757	39387
	841	Sprains and strains of back and neck	injuries & poisonings	Genetically-predicted height	0.0250796	0.104935	1.0254	0.811104	2019	38757	40776
	842	Other sprains and strains	injuries & poisonings	Genetically-predicted height	0.0382428	0.140458	1.03898	0.785412	1098	38757	39855
	850	Hemorrhage or hematoma complicating a procedure	injuries & poisonings	Genetically-predicted height	0.30181	0.195369	1.3523	0.122389	562	53204	53766
	854	Complications of cardiac/vascular device, implant, and graft	injuries & poisonings	Genetically-predicted height	0.113157	0.183321	1.11981	0.537062	640	53204	53844
	858	Complication of internal orthopedic device	injuries & poisonings	Genetically-predicted height	0.198295	0.173735	1.21932	0.25372	706	53204	53910
	859	Complication due to other implant and internal device	injuries & poisonings	Genetically-predicted height	0.33142	0.291724	1.39294	0.255926	249	53204	53453
	870	Open wounds of head; neck; and trunk	injuries & poisonings	Genetically-predicted height	0.150468	0.122499	1.16238	0.219327	1457	48370	49827
	870.1	Open wound or laceration of eye or eyelid	injuries & poisonings	Genetically-predicted height	-0.0549873	0.267956	0.946497	0.837408	300	48370	48670
	871	Open wounds of extremities	injuries & poisonings	Genetically-predicted height	0.209785	0.109352	1.23341	0.0550566	1841	48370	50211
	871.2	Open wound of finger(s)	injuries & poisonings	Genetically-predicted height	0.31498	0.254426	1.37023	0.215714	330	48370	48700
	871.3	Open wound of foot except toe(s) alone	injuries & poisonings	Genetically-predicted height	0.46117	0.275986	1.58593	0.0947237	280	48370	48650
	872	Traumatic amputation	injuries & poisonings	Genetically-predicted height	-0.0559978	0.212262	0.945541	0.791923	474	48370	48844
	874	Complication of amputation stump	injuries & poisonings	Genetically-predicted height	0.0360732	0.316856	1.03673	0.909359	213	48370	48583
	875	Non-healing surgical wound	injuries & poisonings	Genetically-predicted height	0.120225	0.221721	1.12775	0.587658	436	48370	48806
	907	Injuries to the nervous system	injuries & poisonings	Genetically-predicted height	0.235718	0.174228	1.26582	0.176077	704	56436	57140
	911	Blister	injuries & poisonings	Genetically-predicted height	0.522384	0.286706	1.68604	0.0684514	259	57080	57339
	912	Insect bite	injuries & poisonings	Genetically-predicted height	0.338896	0.205873	1.4034	0.0997339	498	55299	55797
	916	Contusion	injuries & poisonings	Genetically-predicted height	0.126623	0.0943536	1.13499	0.179596	2483	50160	52643
	930	Allergic reaction to food	injuries & poisonings	Genetically-predicted height	-0.192004	0.298567	0.825304	0.52017	235	36939	37174
	946	Anaphylactic shock NOS	injuries & poisonings	Genetically-predicted height	0.344446	0.165697	1.41121	0.0376386	793	36939	37732
	947	Urticaria	injuries & poisonings	Genetically-predicted height	-0.0317883	0.149941	0.968712	0.832102	957	36939	37896
	949	Allergies, other	injuries & poisonings	Genetically-predicted height	-0.0237664	0.114051	0.976514	0.834929	1704	36939	38643
	960	Poisoning by antibiotics	injuries & poisonings	Genetically-predicted height	-0.195153	0.306422	0.822708	0.524204	224	49854	50078
	969	Poisoning by psychotropic agents	injuries & poisonings	Genetically-predicted height	-0.278455	0.236871	0.756953	0.239773	380	49854	50234
	972	Poisoning by agents primarily affecting the cardiovascular system	injuries & poisonings	Genetically-predicted height	-0.0102166	0.317948	0.989835	0.974366	213	49854	50067
	977	Personal history of allergy to medicinal agents	injuries & poisonings	Genetically-predicted height	-0.185229	0.288623	0.830914	0.521024	256	49854	50110
	979	Adverse drug events and drug allergies	injuries & poisonings	Genetically-predicted height	-0.0950684	0.156538	0.909311	0.54364	877	49854	50731
	990	Effects radiation NOS	injuries & poisonings	Genetically-predicted height	0.279014	0.186926	1.32183	0.13553	619	54792	55411
	994	Sepsis and SIRS	injuries & poisonings	Genetically-predicted height	0.131612	0.157843	1.14067	0.404384	861	56031	56892
	994.2	Sepsis	injuries & poisonings	Genetically-predicted height	0.113962	0.172348	1.12071	0.508461	719	56031	56750
	290	Delirium dementia and amnestic and other cognitive disorders	mental disorders	Genetically-predicted height	-0.0131593	0.103986	0.986927	0.899298	2214	45289	47503
	290.1	Dementias	mental disorders	Genetically-predicted height	-0.0339899	0.125155	0.966581	0.785943	1516	45289	46805
	290.11	Alzheimer's disease	mental disorders	Genetically-predicted height	-0.268719	0.298841	0.764358	0.368545	256	45289	45545
	290.16	Vascular dementia	mental disorders	Genetically-predicted height	-0.374641	0.21636	0.687536	0.0833519	471	45289	45760
	290.2	Delirium due to conditions classified elsewhere	mental disorders	Genetically-predicted height	0.273831	0.264918	1.31499	0.301303	306	45289	45595
	290.3	Other persistent mental disorders due to conditions classified elsewhere	mental disorders	Genetically-predicted height	-0.0722982	0.0922935	0.930253	0.433421	2662	45289	47951
	291	Other specified nonpsychotic and/or transient mental disorders	mental disorders	Genetically-predicted height	-0.108348	0.162649	0.897315	0.505318	813	45289	46102
	291.4	Specific nonpsychotic mental disorders due to brain damage	mental disorders	Genetically-predicted height	-0.322745	0.231642	0.724159	0.163532	396	45289	45685
	291.8	Alteration of consciousness	mental disorders	Genetically-predicted height	0.224643	0.280522	1.25188	0.423246	271	45289	45560
	292	Neurological disorders	mental disorders	Genetically-predicted height	-0.00352871	0.0672537	0.996478	0.958155	5285	45289	50574
	292.1	Aphasia/speech disturbance	mental disorders	Genetically-predicted height	-0.0228875	0.128234	0.977372	0.858344	1322	45289	46611
	292.11	Aphasia	mental disorders	Genetically-predicted height	-0.115519	0.261011	0.890903	0.658066	312	45289	45601
	292.2	Mild cognitive impairment	mental disorders	Genetically-predicted height	-0.00995589	0.140917	0.990094	0.943676	1100	45289	46389
	292.3	Memory loss	mental disorders	Genetically-predicted height	0.0515678	0.126828	1.05292	0.684305	1355	45289	46644
	292.4	Altered mental status	mental disorders	Genetically-predicted height	-0.149661	0.1349	0.860999	0.267247	1203	45289	46492
	292.6	Hallucinations	mental disorders	Genetically-predicted height	-0.234259	0.268312	0.791157	0.382617	297	45289	45586
	293.1	Swelling, mass, or lump in head and neck [Space-occupying lesion, intracranial NOS]	mental disorders	Genetically-predicted height	0.0930338	0.135742	1.0975	0.493108	1173	54268	55441
	295	Schizophrenia and other psychotic disorders	mental disorders	Genetically-predicted height	-0.0754985	0.0717607	0.927281	0.29276	5712	15405	21117
	295.1	Schizophrenia	mental disorders	Genetically-predicted height	-0.0839963	0.0847287	0.919435	0.321512	3719	15405	19124
	295.2	Paranoid disorders	mental disorders	Genetically-predicted height	0.0364029	0.212906	1.03707	0.864238	478	15405	15883
	295.3	Psychosis	mental disorders	Genetically-predicted height	-0.128471	0.0873226	0.879439	0.141231	3414	15405	18819
	296	Mood disorders	mental disorders	Genetically-predicted height	-0.013502	0.0466277	0.986589	0.772144	29446	15405	44851
	296.1	Bipolar	mental disorders	Genetically-predicted height	0.00561585	0.0851383	1.00563	0.947409	3866	15405	19271
	296.2	Depression	mental disorders	Genetically-predicted height	-0.0136474	0.0470476	0.986445	0.771758	27909	15405	43314
	296.22	Major depressive disorder	mental disorders	Genetically-predicted height	-0.0458278	0.0523204	0.955206	0.38108	17464	15405	32869
	297	Suicidal ideation or attempt	mental disorders	Genetically-predicted height	-0.0324154	0.0859291	0.968104	0.706	3683	15405	19088
	297.1	Suicidal ideation	mental disorders	Genetically-predicted height	0.0257951	0.0919935	1.02613	0.77917	3119	15405	18524
	297.2	Suicide or self-inflicted injury	mental disorders	Genetically-predicted height	-0.292425	0.187281	0.746451	0.118424	628	15405	16033
	300	Anxiety, phobic and dissociative disorders	mental disorders	Genetically-predicted height	-0.0276368	0.0475293	0.972742	0.560924	26188	15405	41593
	300.1	Anxiety disorder	mental disorders	Genetically-predicted height	-0.0672638	0.0560431	0.934949	0.230056	13467	15405	28872
	300.11	Generalized anxiety disorder	mental disorders	Genetically-predicted height	-0.0984719	0.0977405	0.906221	0.313702	2731	15405	18136
	300.12	Agorophobia, social phobia, and panic disorder	mental disorders	Genetically-predicted height	-0.0648053	0.123496	0.93725	0.599753	1592	15405	16997
	300.13	Phobia	mental disorders	Genetically-predicted height	0.3037	0.308182	1.35486	0.324399	223	15405	15628
	300.3	Obsessive-compulsive disorders	mental disorders	Genetically-predicted height	0.213647	0.273628	1.23819	0.434923	282	15405	15687
	300.4	Dysthymic disorder	mental disorders	Genetically-predicted height	-0.00617358	0.079334	0.993845	0.937973	4393	15405	19798
	300.8	Acute reaction to stress	mental disorders	Genetically-predicted height	-0.110852	0.181874	0.895071	0.542194	658	15405	16063
	300.9	Posttraumatic stress disorder	mental disorders	Genetically-predicted height	-0.0130885	0.0519013	0.986997	0.800902	17077	15405	32482
	301	Personality disorders	mental disorders	Genetically-predicted height	0.0839018	0.0904867	1.08752	0.353808	3229	15405	18634
	301.2	Antisocial/borderline personality disorder	mental disorders	Genetically-predicted height	-0.111891	0.132336	0.894142	0.397826	1338	15405	16743
	302	Sexual and gender identity disorders	mental disorders	Genetically-predicted height	0.06671	0.164987	1.06899	0.685967	816	15405	16221
	302.1	Decreased libido	mental disorders	Genetically-predicted height	-0.417021	0.307582	0.659007	0.175161	222	15405	15627
	303	Psychogenic and somatoform disorders	mental disorders	Genetically-predicted height	0.0149112	0.12	1.01502	0.901109	1655	15405	17060
	303.4	Somatoform disorder	mental disorders	Genetically-predicted height	0.0238392	0.125726	1.02413	0.849613	1493	15405	16898
	304	Adjustment reaction	mental disorders	Genetically-predicted height	0.00953607	0.0587546	1.00958	0.871067	11195	15405	26600
	306	Other mental disorder	mental disorders	Genetically-predicted height	-0.0590309	0.0690539	0.942678	0.392633	6376	15405	21781
	306.9	Tension headache	mental disorders	Genetically-predicted height	0.0869002	0.268691	1.09079	0.746377	295	15405	15700
	312	Conduct disorders	mental disorders	Genetically-predicted height	0.0606644	0.13893	1.06254	0.662361	1114	54660	55774
	312.3	Impulse control disorder	mental disorders	Genetically-predicted height	0.10119	0.1501	1.10649	0.500213	950	54660	55610
	313	Pervasive developmental disorders	mental disorders	Genetically-predicted height	0.219468	0.214316	1.24541	0.305817	461	54660	55121
	313.1	Attention deficit hyperactivity disorder	mental disorders	Genetically-predicted height	0.220817	0.253139	1.2471	0.383036	330	54660	54990
	315	Develomental delays and disorders	mental disorders	Genetically-predicted height	-0.128047	0.297232	0.879812	0.666614	242	54660	54902
	316	Substance addiction and disorders	mental disorders	Genetically-predicted height	-0.0116968	0.0474026	0.988371	0.805099	15795	25454	41249
	317	Alcohol-related disorders	mental disorders	Genetically-predicted height	-0.0358218	0.0458347	0.964812	0.434482	17826	25454	43280
	317.1	Alcoholism	mental disorders	Genetically-predicted height	-0.0482149	0.0505049	0.952929	0.339751	12969	25454	38423
	317.11	Alcoholic liver damage	mental disorders	Genetically-predicted height	0.0562719	0.152674	1.05789	0.712444	932	25454	26386
	318	Tobacco use disorder	mental disorders	Genetically-predicted height	-0.0216638	0.0433206	0.978569	0.617018	21029	25454	46483
	710	Osteomyelitis, periostitis, and other infections involving bone	musculoskeletal	Genetically-predicted height	0.288895	0.13381	1.33495	0.0308507	1222	41150	42372
	710.1	Osteomyelitis	musculoskeletal	Genetically-predicted height	0.278261	0.135861	1.32083	0.0405474	1184	41150	42334
	710.11	Acute osteomyelitis	musculoskeletal	Genetically-predicted height	0.35723	0.232537	1.42936	0.124483	396	41150	41546
	710.12	Chronic osteomyelitis	musculoskeletal	Genetically-predicted height	0.246749	0.200899	1.27986	0.219364	531	41150	41681
	710.19	Unspecified osteomyelitis	musculoskeletal	Genetically-predicted height	0.376018	0.159333	1.45647	0.0182777	853	41150	42003
	711	Arthropathy associated with infections	musculoskeletal	Genetically-predicted height	0.189222	0.240344	1.20831	0.431108	369	41150	41519
	711.1	Pyogenic arthritis	musculoskeletal	Genetically-predicted height	0.30234	0.303758	1.35302	0.319575	230	41150	41380
	714	Rheumatoid arthritis and other inflammatory polyarthropathies	musculoskeletal	Genetically-predicted height	0.0948891	0.136126	1.09954	0.485762	1174	41761	42935
	714.1	Rheumatoid arthritis	musculoskeletal	Genetically-predicted height	0.0803138	0.144131	1.08363	0.577372	1044	41761	42805
	715	Other inflammatory spondylopathies	musculoskeletal	Genetically-predicted height	-0.0393305	0.178678	0.961433	0.825778	672	41761	42433
	715.1	Sacroiliitis NEC	musculoskeletal	Genetically-predicted height	-0.0856102	0.209494	0.917952	0.682795	487	41761	42248
	716	Other arthropathies	musculoskeletal	Genetically-predicted height	0.118305	0.0587616	1.12559	0.0440819	7276	41150	48426
	716.1	Unspecified polyarthropathy or polyarthritis	musculoskeletal	Genetically-predicted height	0.590813	0.250917	1.80546	0.018542	338	41150	41488
	716.2	Unspecified monoarthritis	musculoskeletal	Genetically-predicted height	-0.0467032	0.281546	0.954371	0.86825	269	41150	41419
	716.9	Arthropathy NOS	musculoskeletal	Genetically-predicted height	0.152579	0.0639767	1.16483	0.0170834	5958	41150	47108
	720	Spinal stenosis	musculoskeletal	Genetically-predicted height	0.207527	0.0721083	1.23063	0.00400224	4676	35888	40564
	720.1	Spinal stenosis of lumbar region	musculoskeletal	Genetically-predicted height	0.254915	0.0963315	1.29035	0.0081395	2468	35888	38356
	721	Spondylosis and allied disorders	musculoskeletal	Genetically-predicted height	0.118959	0.0574564	1.12632	0.0384123	7858	35888	43746
	721.1	Spondylosis without myelopathy	musculoskeletal	Genetically-predicted height	0.126943	0.0603155	1.13535	0.0353217	6999	35888	42887
	721.2	Spondylosis with myelopathy	musculoskeletal	Genetically-predicted height	0.153234	0.13597	1.1656	0.259755	1184	35888	37072
	722	Intervertebral disc disorders	musculoskeletal	Genetically-predicted height	0.129793	0.0526237	1.13859	0.0136463	9728	35888	45616
	722.1	Displacement of intervertebral disc	musculoskeletal	Genetically-predicted height	0.302474	0.10173	1.3532	0.00294613	2156	35888	38044
	722.6	Degeneration of intervertebral disc	musculoskeletal	Genetically-predicted height	0.139403	0.0600628	1.14959	0.0202895	7034	35888	42922
	722.7	Intervertebral disc disorder with myelopathy	musculoskeletal	Genetically-predicted height	0.0442685	0.1837	1.04526	0.809569	637	35888	36525
	722.8	Postlaminectomy syndrome	musculoskeletal	Genetically-predicted height	0.19323	0.205412	1.21316	0.346862	508	35888	36396
	722.9	Other and unspecified disc disorder	musculoskeletal	Genetically-predicted height	0.196392	0.134072	1.217	0.142968	1220	35888	37108
	723	Other disorders of cervical region	musculoskeletal	Genetically-predicted height	0.177248	0.268968	1.19393	0.5099	293	35888	36181
	724	Other and unspecified disorders of back	musculoskeletal	Genetically-predicted height	0.102451	0.110832	1.10788	0.355288	1807	35888	37695
	724.1	Disorders of sacrum	musculoskeletal	Genetically-predicted height	0.138867	0.246427	1.14897	0.573079	349	35888	36237
	724.8	Other symptoms referable to back	musculoskeletal	Genetically-predicted height	-0.156315	0.199047	0.85529	0.432268	542	35888	36430
	724.9	Other unspecified back disorders	musculoskeletal	Genetically-predicted height	0.108769	0.166371	1.11491	0.513255	782	35888	36670
	726	Peripheral enthesopathies and allied syndromes	musculoskeletal	Genetically-predicted height	0.00459933	0.0483403	1.00461	0.9242	13149	29432	42581
	726.1	Enthesopathy	musculoskeletal	Genetically-predicted height	0.0111385	0.0671966	1.0112	0.868346	5621	29432	35053
	726.2	Synoviopathy	musculoskeletal	Genetically-predicted height	-0.273091	0.228636	0.761023	0.232308	406	29432	29838
	726.3	Bursitis	musculoskeletal	Genetically-predicted height	0.157697	0.114924	1.17081	0.170005	1686	29432	31118
	726.4	Calcaneal spur; Exostosis NOS	musculoskeletal	Genetically-predicted height	0.387056	0.123378	1.47264	0.00170597	1462	29432	30894
	727	Other disorders of synovium, tendon, and bursa	musculoskeletal	Genetically-predicted height	-0.0412529	0.0623003	0.959586	0.507867	6752	29432	36184
	727.1	Synovitis and tenosynovitis	musculoskeletal	Genetically-predicted height	0.00694341	0.091969	1.00697	0.939819	2769	29432	32201
	727.2	Bursitis disorders	musculoskeletal	Genetically-predicted height	0.0144575	0.157465	1.01456	0.926846	887	29432	30319
	727.4	Ganglion and cyst of synovium, tendon, and bursa	musculoskeletal	Genetically-predicted height	0.0251096	0.137963	1.02543	0.85558	1153	29432	30585
	727.5	Rupture of synovium	musculoskeletal	Genetically-predicted height	0.12001	0.273465	1.12751	0.660771	283	29432	29715
	727.6	Rupture of tendon, nontraumatic	musculoskeletal	Genetically-predicted height	-0.0463646	0.121361	0.954694	0.702432	1493	29432	30925
	728	Disorders of muscle, ligament, and fascia	musculoskeletal	Genetically-predicted height	-0.351249	0.300524	0.703808	0.242488	233	29432	29665
	728.7	Fasciitis	musculoskeletal	Genetically-predicted height	-0.051328	0.0758891	0.949967	0.498815	4260	29432	33692
	729	Other disorders of soft tissues	musculoskeletal	Genetically-predicted height	0.242954	0.192616	1.27501	0.207188	587	29432	30019
	729.1	Rheumatism, unspecified and fibrositis	musculoskeletal	Genetically-predicted height	0.00612763	0.302463	1.00615	0.983837	240	29432	29672
	731	Osteitis deformans and osteopathies associated with other disorders classified elsewhere	musculoskeletal	Genetically-predicted height	0.48074	0.259497	1.61727	0.0639414	318	34733	35051
	733	Other disorders of bone and cartilage	musculoskeletal	Genetically-predicted height	0.0213698	0.196996	1.0216	0.913616	546	34733	35279
	733.4	Aseptic necrosis of bone	musculoskeletal	Genetically-predicted height	0.260759	0.182965	1.29792	0.154105	636	34733	35369
	733.9	Chondromalacia	musculoskeletal	Genetically-predicted height	0.227019	0.273156	1.25485	0.405919	284	34733	35017
	735	Acquired foot deformities	musculoskeletal	Genetically-predicted height	0.199129	0.0485401	1.22034	4.09e-05	11876	37585	49461
	735.1	Flat foot	musculoskeletal	Genetically-predicted height	0.0685517	0.0711055	1.07096	0.335004	4695	37585	42280
	735.2	Acquired toe deformities	musculoskeletal	Genetically-predicted height	0.254846	0.0678208	1.29026	0.000171531	5317	37585	42902
	735.21	Hammer toe (acquired)	musculoskeletal	Genetically-predicted height	0.31999	0.0864528	1.37711	0.000214473	3095	37585	40680
	735.23	Hallux rigidus	musculoskeletal	Genetically-predicted height	0.157403	0.139885	1.17047	0.260488	1101	37585	38686
	735.3	Hallux valgus (Bunion)	musculoskeletal	Genetically-predicted height	0.219963	0.0761357	1.24603	0.00386362	4068	37585	41653
	736	Other acquired deformities of limbs	musculoskeletal	Genetically-predicted height	0.243755	0.122181	1.27603	0.0460388	1459	37585	39044
	736.2	Acquired deformities of finger	musculoskeletal	Genetically-predicted height	0.246633	0.286361	1.27971	0.389091	257	37585	37842
	736.6	Unequal leg length (acquired)	musculoskeletal	Genetically-predicted height	0.270002	0.20346	1.30997	0.184492	513	37585	38098
	737	Curvature of spine	musculoskeletal	Genetically-predicted height	0.170345	0.222133	1.18571	0.443164	425	37585	38010
	737.3	Kyphoscoliosis and scoliosis	musculoskeletal	Genetically-predicted height	0.249909	0.251924	1.28391	0.321197	328	37585	37913
	738	Other acquired musculoskeletal deformity	musculoskeletal	Genetically-predicted height	-0.12139	0.20867	0.885689	0.560748	486	37585	38071
	738.4	Acquired spondylolisthesis	musculoskeletal	Genetically-predicted height	-0.0383191	0.27223	0.962406	0.88806	285	37585	37870
	739	Contracture of joint	musculoskeletal	Genetically-predicted height	-0.312722	0.244847	0.731453	0.201527	352	37585	37937
	740	Osteoarthrosis	musculoskeletal	Genetically-predicted height	0.122416	0.0416132	1.13022	0.00326341	24996	26368	51364
	740.1	Osteoarthritis; localized	musculoskeletal	Genetically-predicted height	0.0994104	0.051075	1.10452	0.0516112	12412	26368	38780
	740.11	Osteoarthrosis, localized, primary	musculoskeletal	Genetically-predicted height	0.0218723	0.0691566	1.02211	0.751796	5532	26368	31900
	740.12	Osteoarthrosis, localized, secondary	musculoskeletal	Genetically-predicted height	0.153086	0.181208	1.16543	0.398218	665	26368	27033
	740.2	Osteoarthrosis, generalized	musculoskeletal	Genetically-predicted height	0.186343	0.130251	1.20484	0.152532	1347	26368	27715
	740.3	Osteoarthrosis involving more than one site, but not specified as generalized	musculoskeletal	Genetically-predicted height	0.20841	0.207627	1.23172	0.315489	514	26368	26882
	740.9	Osteoarthrosis NOS	musculoskeletal	Genetically-predicted height	0.130549	0.0441911	1.13945	0.00313482	20409	26368	46777
	741	Symptoms and disorders of the joints	musculoskeletal	Genetically-predicted height	0.0624253	0.0614077	1.06441	0.309357	6535	43251	49786
	741.2	Stiffness of joint	musculoskeletal	Genetically-predicted height	0.122899	0.205056	1.13077	0.548943	507	43251	43758
	741.3	Difficulty in walking	musculoskeletal	Genetically-predicted height	-0.0142073	0.0846917	0.985893	0.866778	3210	43251	46461
	741.4	Joint effusions	musculoskeletal	Genetically-predicted height	0.221749	0.126598	1.24826	0.0798435	1363	43251	44614
	742	Derangement of joint, non-traumatic	musculoskeletal	Genetically-predicted height	-0.102144	0.162483	0.9029	0.529581	809	43251	44060
	742.9	Other derangement of joint	musculoskeletal	Genetically-predicted height	-0.0394542	0.196005	0.961314	0.84047	552	43251	43803
	743	Osteoporosis, osteopenia and pathological fracture	musculoskeletal	Genetically-predicted height	-0.0262546	0.0901794	0.974087	0.770946	2837	52957	55794
	743.1	Osteoporosis	musculoskeletal	Genetically-predicted height	-0.102926	0.140073	0.902193	0.462459	1126	52957	54083
	743.11	Osteoporosis NOS	musculoskeletal	Genetically-predicted height	-0.0767217	0.156623	0.926148	0.62424	893	52957	53850
	743.12	Senile osteoporosis	musculoskeletal	Genetically-predicted height	-0.408614	0.289441	0.664571	0.158028	251	52957	53208
	743.13	Other specified osteoporosis	musculoskeletal	Genetically-predicted height	0.57357	0.292241	1.77459	0.0496858	247	52957	53204
	743.9	Osteopenia or other disorder of bone and cartilage	musculoskeletal	Genetically-predicted height	-0.0407201	0.111753	0.960098	0.715579	1791	52957	54748
	745	Pain in joint	musculoskeletal	Genetically-predicted height	-0.000243485	0.0475694	0.999757	0.995916	39376	12303	51679
	145	Cancer of mouth	neoplasms	Genetically-predicted height	-0.3356	0.260763	0.714909	0.198097	313	56331	56644
	149	Cancer of larynx, pharynx, nasal cavities	neoplasms	Genetically-predicted height	0.0633027	0.195223	1.06535	0.745743	565	56331	56896
	149.4	Cancer of larynx	neoplasms	Genetically-predicted height	0.172098	0.224067	1.18779	0.442449	428	56331	56759
	153	Colorectal cancer	neoplasms	Genetically-predicted height	0.149998	0.141368	1.16183	0.288669	1117	37068	38185
	153.2	Colon cancer	neoplasms	Genetically-predicted height	0.101812	0.154244	1.10717	0.50921	937	37068	38005
	153.3	Malignant neoplasm of rectum, rectosigmoid junction, and anus	neoplasms	Genetically-predicted height	0.327809	0.249407	1.38792	0.188728	344	37068	37412
	155	Cancer of liver and intrahepatic bile duct	neoplasms	Genetically-predicted height	-0.218102	0.216679	0.804044	0.314143	453	52395	52848
	155.1	Malignant neoplasm of liver, primary	neoplasms	Genetically-predicted height	-0.117409	0.231999	0.889221	0.612804	394	52395	52789
	158	Neoplasm of unspecified nature of digestive system	neoplasms	Genetically-predicted height	-0.0954182	0.269387	0.908993	0.723185	294	52395	52689
	165	Cancer within the respiratory system	neoplasms	Genetically-predicted height	0.175968	0.146328	1.1924	0.229144	1014	56701	57715
	165.1	Cancer of bronchus; lung	neoplasms	Genetically-predicted height	0.204126	0.148306	1.22645	0.168702	986	56701	57687
	172	Skin cancer	neoplasms	Genetically-predicted height	0.20013	0.240102	1.22156	0.404549	369	54697	55066
	172.2	Other non-epithelial cancer of skin	neoplasms	Genetically-predicted height	0.116569	0.27134	1.12363	0.667483	288	54697	54985
	173	Neoplasm of uncertain behavior of skin	neoplasms	Genetically-predicted height	-0.419838	0.195382	0.657153	0.0316503	557	54697	55254
	174	Breast cancer	neoplasms	Genetically-predicted height	0.212351	0.229957	1.23658	0.35578	425	55761	56186
	174.1	Breast cancer [female]	neoplasms	Genetically-predicted height	0.235854	0.236246	1.26599	0.318113	402	55761	56163
	174.11	Malignant neoplasm of female breast	neoplasms	Genetically-predicted height	0.26672	0.242199	1.30567	0.270792	382	55761	56143
	180	Cervical cancer and dysplasia	neoplasms	Genetically-predicted height	-0.181141	0.262251	0.834318	0.489743	331	54584	54915
	180.3	Cervical intraepithelial neoplasia [CIN] [Cervical dysplasia]	neoplasms	Genetically-predicted height	-0.166984	0.270765	0.846213	0.537424	310	54584	54894
	185	Cancer of prostate	neoplasms	Genetically-predicted height	0.0805507	0.0719118	1.08388	0.262658	6709	32749	39458
	189	Cancer of urinary organs (incl. kidney and bladder)	neoplasms	Genetically-predicted height	0.0171476	0.134634	1.0173	0.898651	1207	56444	57651
	189.1	Cancer of kidney and renal pelvis	neoplasms	Genetically-predicted height	0.104736	0.172897	1.11042	0.54467	722	56444	57166
	189.11	Malignant neoplasm of kidney, except pelvis	neoplasms	Genetically-predicted height	0.062119	0.180282	1.06409	0.730421	664	56444	57108
	189.2	Cancer of bladder	neoplasms	Genetically-predicted height	-0.101058	0.203816	0.903881	0.620017	518	56444	56962
	189.21	Malignant neoplasm of bladder	neoplasms	Genetically-predicted height	-0.172881	0.22287	0.841237	0.437923	432	56444	56876
	193	Thyroid cancer	neoplasms	Genetically-predicted height	0.568293	0.308626	1.76525	0.0655679	221	56291	56512
	195	Cancer, suspected or other	neoplasms	Genetically-predicted height	0.220538	0.153627	1.24675	0.151133	914	50517	51431
	195.1	Malignant neoplasm, other	neoplasms	Genetically-predicted height	0.04977	0.222024	1.05103	0.822629	433	50517	50950
	196	Radiotherapy	neoplasms	Genetically-predicted height	0.264992	0.12954	1.30342	0.0407909	1318	50517	51835
	197	Chemotherapy	neoplasms	Genetically-predicted height	0.329889	0.130437	1.39081	0.0114355	1289	50517	51806
	198	Secondary malignant neoplasm	neoplasms	Genetically-predicted height	0.0982753	0.121944	1.10327	0.420296	1479	50517	51996
	198.1	Secondary malignancy of lymph nodes	neoplasms	Genetically-predicted height	0.113498	0.205062	1.12019	0.579935	507	50517	51024
	198.2	Secondary malignancy of respiratory organs	neoplasms	Genetically-predicted height	0.686588	0.288844	1.98693	0.0174532	257	50517	50774
	198.4	Secondary malignant neoplasm of liver	neoplasms	Genetically-predicted height	-0.089331	0.280312	0.914543	0.749966	271	50517	50788
	198.6	Secondary malignancy of bone	neoplasms	Genetically-predicted height	-0.000717143	0.206908	0.999283	0.997235	503	50517	51020
	199	Neoplasm of uncertain behavior	neoplasms	Genetically-predicted height	-0.0241848	0.127044	0.976105	0.849022	1350	50517	51867
	200	Myeloproliferative disease	neoplasms	Genetically-predicted height	0.122546	0.19638	1.13037	0.532613	554	55863	56417
	202	Cancer of other lymphoid, histiocytic tissue	neoplasms	Genetically-predicted height	0.207077	0.218453	1.23008	0.343169	451	55863	56314
	202.2	Non-Hodgkins lymphoma	neoplasms	Genetically-predicted height	0.132357	0.223923	1.14152	0.554465	429	55863	56292
	204	Leukemia	neoplasms	Genetically-predicted height	0.314014	0.194466	1.36891	0.106365	570	55863	56433
	204.4	Multiple myeloma	neoplasms	Genetically-predicted height	0.377827	0.262937	1.45911	0.150733	310	55863	56173
	208	Benign neoplasm of colon	neoplasms	Genetically-predicted height	0.0951022	0.0490548	1.09977	0.0525388	12790	37910	50700
	210	Benign neoplasm of lip, oral cavity, and pharynx	neoplasms	Genetically-predicted height	0.465042	0.263612	1.59208	0.0777127	305	56331	56636
	211	Benign neoplasm of other parts of digestive system	neoplasms	Genetically-predicted height	-0.27396	0.249678	0.760362	0.272529	344	53826	54170
	214	Lipoma	neoplasms	Genetically-predicted height	0.091573	0.0933624	1.0959	0.326675	2546	52498	55044
	214.1	Lipoma of skin and subcutaneous tissue	neoplasms	Genetically-predicted height	0.107957	0.136925	1.114	0.430438	1153	52498	53651
	215	Other benign neoplasm of connective and other soft tissue	neoplasms	Genetically-predicted height	0.0479674	0.218221	1.04914	0.826018	451	52498	52949
	216	Benign neoplasm of skin	neoplasms	Genetically-predicted height	0.308481	0.115335	1.36136	0.00748086	1636	51909	53545
	216.1	Screening for malignant neoplasms of the skin	neoplasms	Genetically-predicted height	0.730376	0.30284	2.07586	0.0158759	233	51909	52142
	217	Vascular hamartomas and non-neoplastic nevi	neoplasms	Genetically-predicted height	0.0103619	0.304736	1.01042	0.972875	227	51909	52136
	217.1	Nevus, non-neoplastic	neoplasms	Genetically-predicted height	-0.0537632	0.308685	0.947656	0.861733	221	51909	52130
	218	Benign neoplasm of uterus	neoplasms	Genetically-predicted height	0.0404769	0.136415	1.04131	0.766681	1454	52845	54299
	218.1	Uterine leiomyoma	neoplasms	Genetically-predicted height	0.0331819	0.137075	1.03374	0.808725	1436	52845	54281
	222	Benign neoplasm of male genital organs	neoplasms	Genetically-predicted height	0.0026103	0.22678	1.00261	0.990816	416	49351	49767
	224	Benign neoplasm of eye	neoplasms	Genetically-predicted height	0.340989	0.21409	1.40634	0.111219	461	56428	56889
	224.1	Benign neoplasm of eye, uveal	neoplasms	Genetically-predicted height	0.599225	0.261173	1.82071	0.0217698	307	56428	56735
	225	Benign neoplasm of brain and other parts of nervous system	neoplasms	Genetically-predicted height	-0.134015	0.287548	0.874577	0.641172	256	56428	56684
	225.1	Benign neoplasm of brain, cranial nerves, meninges	neoplasms	Genetically-predicted height	-0.0422335	0.299185	0.958646	0.887742	236	56428	56664
	227	Benign neoplasm of other endocrine glands and related structures	neoplasms	Genetically-predicted height	0.0190328	0.155372	1.01922	0.902505	893	56291	57184
	227.1	Benign neoplasm of adrenal gland	neoplasms	Genetically-predicted height	-0.0639213	0.229938	0.938079	0.781017	405	56291	56696
	227.3	Benign neoplasm of pituitary gland and craniopharyngeal duct (pouch)	neoplasms	Genetically-predicted height	0.207792	0.228431	1.23096	0.363008	410	56291	56701
	228	Hemangioma and lymphangioma, any site	neoplasms	Genetically-predicted height	0.303476	0.286494	1.35456	0.289475	259	57378	57637
	327	Sleep disorders	neurological	Genetically-predicted height	-0.00899558	0.0481646	0.991045	0.851843	13720	28252	41972
	327.1	Hypersomnia	neurological	Genetically-predicted height	0.427915	0.258193	1.53406	0.097449	321	28252	28573
	327.3	Sleep apnea	neurological	Genetically-predicted height	-0.0743728	0.0441907	0.928326	0.0923755	17758	28252	46010
	327.31	Central/nonobstroctive sleep apnea	neurological	Genetically-predicted height	-0.403381	0.25628	0.668057	0.11549	326	28252	28578
	327.32	Obstructive sleep apnea	neurological	Genetically-predicted height	-0.0728707	0.049213	0.929721	0.138681	12758	28252	41010
	327.4	Insomnia	neurological	Genetically-predicted height	0.00762278	0.0567738	1.00765	0.893192	8671	28252	36923
	327.41	Organic or persistent insomnia	neurological	Genetically-predicted height	0.0726756	0.20606	1.07538	0.72432	502	28252	28754
	327.5	Parasomnia	neurological	Genetically-predicted height	-0.0636934	0.131951	0.938293	0.629304	1270	28252	29522
	327.7	Sleep related movement disorders	neurological	Genetically-predicted height	0.153844	0.158164	1.16631	0.330707	859	28252	29111
	327.71	Restless legs syndrome	neurological	Genetically-predicted height	0.0925579	0.205401	1.09698	0.652263	501	28252	28753
	332	Parkinson's disease	neurological	Genetically-predicted height	-0.383759	0.300329	0.681295	0.20132	236	45621	45857
	333	Extrapyramidal disease and abnormal movement disorders	neurological	Genetically-predicted height	0.138019	0.131044	1.148	0.292236	1266	45621	46887
	333.1	Essential tremor	neurological	Genetically-predicted height	0.107182	0.198065	1.11314	0.588407	545	45621	46166
	333.4	Torsion dystonia	neurological	Genetically-predicted height	0.0740171	0.248292	1.07683	0.765623	348	45621	45969
	334	Degenerative disease of the spinal cord	neurological	Genetically-predicted height	0.444234	0.220018	1.5593	0.0434794	440	45621	46061
	335	Multiple sclerosis	neurological	Genetically-predicted height	0.136038	0.278445	1.14573	0.625151	271	45621	45892
	337	Disorders of the autonomic nervous system	neurological	Genetically-predicted height	0.49574	0.166388	1.64171	0.00288796	779	45621	46400
	337.1	Peripheral autonomic neuropathy	neurological	Genetically-predicted height	0.574122	0.175414	1.77557	0.00106427	700	45621	46321
	338.1	Acute pain	neurological	Genetically-predicted height	0.00367955	0.130578	1.00369	0.977519	1270	44047	45317
	338.2	Chronic pain	neurological	Genetically-predicted height	0.0806828	0.0658242	1.08403	0.2203	5494	44047	49541
	339	Other headache syndromes	neurological	Genetically-predicted height	0.28231	0.190559	1.32619	0.138477	597	50800	51397
	340	Migraine	neurological	Genetically-predicted height	-0.0706011	0.0755968	0.931834	0.350347	4469	50800	55269
	340.1	Migrain with aura	neurological	Genetically-predicted height	0.0177495	0.217299	1.01791	0.934899	452	50800	51252
	342	Hemiplegia	neurological	Genetically-predicted height	-0.214266	0.217143	0.807133	0.323765	454	45621	46075
	344	Other paralytic syndromes	neurological	Genetically-predicted height	0.239692	0.169507	1.27086	0.157346	747	45621	46368
	345	Epilepsy, recurrent seizures, convulsions	neurological	Genetically-predicted height	0.00100873	0.0918757	1.00101	0.99124	2653	45621	48274
	345.1	Epilepsy	neurological	Genetically-predicted height	0.13746	0.136329	1.14736	0.31331	1168	45621	46789
	345.12	Partial epilepsy	neurological	Genetically-predicted height	0.176163	0.210882	1.19263	0.403513	478	45621	46099
	345.3	Convulsions	neurological	Genetically-predicted height	0.00645693	0.103335	1.00648	0.950176	2073	45621	47694
	348	Other conditions of brain	neurological	Genetically-predicted height	0.0700343	0.193377	1.07254	0.717228	572	45621	46193
	348.8	Encephalopathy, not elsewhere classified	neurological	Genetically-predicted height	0.279377	0.238579	1.32231	0.241598	376	45621	45997
	348.9	Other conditions of brain, NOS	neurological	Genetically-predicted height	-0.0981263	0.279133	0.906534	0.725183	273	45621	45894
	349	Other and unspecified disorders of the nervous system	neurological	Genetically-predicted height	-0.149885	0.310858	0.860807	0.629688	220	45621	45841
	350	Abnormal movement	neurological	Genetically-predicted height	0.0423661	0.0582235	1.04328	0.466831	7558	43838	51396
	350.1	Abnormal involuntary movements	neurological	Genetically-predicted height	-0.0361276	0.14032	0.964517	0.796819	1093	43838	44931
	350.2	Abnormality of gait	neurological	Genetically-predicted height	0.0691214	0.0633824	1.07157	0.275473	6231	43838	50069
	350.3	Lack of coordination	neurological	Genetically-predicted height	0.345326	0.239257	1.41245	0.148929	371	43838	44209
	351	Other peripheral nerve disorders	neurological	Genetically-predicted height	0.0516376	0.050969	1.05299	0.311004	10478	38265	48743
	352	Disorders of other cranial nerves	neurological	Genetically-predicted height	0.0630551	0.16084	1.06509	0.695031	833	38265	39098
	352.1	Trigeminal nerve disorders [CN5]	neurological	Genetically-predicted height	0.369745	0.280049	1.44737	0.186739	270	38265	38535
	352.2	Facial nerve disorders [CN7]	neurological	Genetically-predicted height	-0.104886	0.200497	0.900427	0.600883	531	38265	38796
	353	Nerve root and plexus disorders	neurological	Genetically-predicted height	-0.0660823	0.15433	0.936054	0.668513	903	38265	39168
	353.2	Nerve root lesions	neurological	Genetically-predicted height	-0.0677952	0.188515	0.934452	0.719126	600	38265	38865
	355	Complex regional/central pain syndrome	neurological	Genetically-predicted height	0.754843	0.323685	2.12728	0.0196993	201	38265	38466
	355.1	Chronic pain syndrome	neurological	Genetically-predicted height	0.115584	0.100661	1.12253	0.250867	2211	38265	40476
	356	Hereditary and idiopathic peripheral neuropathy	neurological	Genetically-predicted height	0.294502	0.0770873	1.34246	0.00013325	3880	48952	52832
	357	Inflammatory and toxic neuropathy	neurological	Genetically-predicted height	0.41499	0.193857	1.51436	0.0322978	567	48952	49519
	359	Muscular dystrophies and other myopathies	neurological	Genetically-predicted height	0.109859	0.288744	1.11612	0.703595	257	48952	49209
	359.2	Myopathy	neurological	Genetically-predicted height	0.0458421	0.295035	1.04691	0.876523	246	48952	49198
	464	Acute sinusitis	respiratory	Genetically-predicted height	0.0624469	0.0854355	1.06444	0.464826	3291	30674	33965
	465	Acute upper respiratory infections of multiple or unspecified sites	respiratory	Genetically-predicted height	0.0571666	0.0472812	1.05883	0.226633	13966	30674	44640
	465.2	Acute pharyngitis	respiratory	Genetically-predicted height	0.121003	0.0943171	1.12863	0.199516	2622	30674	33296
	470	Septal Deviations/Turbinate Hypertrophy	respiratory	Genetically-predicted height	0.24168	0.146154	1.27339	0.0982074	1021	28863	29884
	471	Nasal polyps	respiratory	Genetically-predicted height	0.304461	0.233527	1.35589	0.19232	390	28863	29253
	472	Chronic pharyngitis and nasopharyngitis	respiratory	Genetically-predicted height	-0.0126173	0.0955473	0.987462	0.894943	2535	28863	31398
	473	Diseases of the larynx and vocal cords	respiratory	Genetically-predicted height	-0.135942	0.102993	0.872894	0.186866	2185	28863	31048
	473.4	Voice disturbance	respiratory	Genetically-predicted height	-0.124505	0.114419	0.882933	0.276529	1743	28863	30606
	474	Acute and chronic tonsillitis	respiratory	Genetically-predicted height	0.158463	0.187228	1.17171	0.397349	626	28863	29489
	474.1	Acute tonsillitis	respiratory	Genetically-predicted height	-0.036101	0.315945	0.964543	0.909029	215	28863	29078
	474.2	Chronic tonsillitis and adenoiditis	respiratory	Genetically-predicted height	0.264887	0.247797	1.30328	0.285084	354	28863	29217
	475	Chronic sinusitis	respiratory	Genetically-predicted height	-0.0166201	0.0703386	0.983517	0.81321	5191	28863	34054
	476	Allergic rhinitis	respiratory	Genetically-predicted height	-0.0445022	0.0498511	0.956473	0.372016	12509	28863	41372
	477	Epistaxis or throat hemorrhage	respiratory	Genetically-predicted height	0.195967	0.136715	1.21649	0.151744	1187	28863	30050
	478	Throat pain	respiratory	Genetically-predicted height	0.767997	0.286321	2.15545	0.00731194	261	28863	29124
	479	Other upper respiratory disease	respiratory	Genetically-predicted height	0.0155903	0.116897	1.01571	0.893902	1640	28863	30503
	480	Pneumonia	respiratory	Genetically-predicted height	0.0398825	0.0751764	1.04069	0.595752	4176	40905	45081
	480.1	Bacterial pneumonia	respiratory	Genetically-predicted height	-0.102964	0.174182	0.902159	0.554433	711	40905	41616
	481	Influenza	respiratory	Genetically-predicted height	0.164134	0.203878	1.17837	0.420783	514	40905	41419
	483	Acute bronchitis and bronchiolitis	respiratory	Genetically-predicted height	-0.0434999	0.0738344	0.957433	0.555757	4300	40905	45205
	495	Asthma	respiratory	Genetically-predicted height	-0.10286	0.0689141	0.902253	0.135545	5149	36716	41865
	495.1	Chronic obstructive asthma	respiratory	Genetically-predicted height	-0.0910059	0.195465	0.913012	0.641511	558	36716	37274
	495.11	Chronic obstructive asthma with exacerbation	respiratory	Genetically-predicted height	0.312694	0.318979	1.3671	0.32694	207	36716	36923
	495.2	Asthma with exacerbation	respiratory	Genetically-predicted height	-0.0623756	0.170282	0.93953	0.714136	738	36716	37454
	496	Chronic airway obstruction	respiratory	Genetically-predicted height	-0.00696146	0.05554	0.993063	0.900253	9006	36716	45722
	496.1	Emphysema	respiratory	Genetically-predicted height	0.248567	0.167308	1.28219	0.137363	774	36716	37490
	496.2	Chronic bronchitis	respiratory	Genetically-predicted height	0.0493238	0.106578	1.05056	0.643511	2002	36716	38718
	496.21	Obstructive chronic bronchitis	respiratory	Genetically-predicted height	0.01906	0.118701	1.01924	0.872431	1598	36716	38314
	497	Bronchitis	respiratory	Genetically-predicted height	-0.00362491	0.0841218	0.996382	0.965629	3263	36716	39979
	502	Postinflammatory pulmonary fibrosis	respiratory	Genetically-predicted height	-0.064311	0.2277	0.937713	0.777608	409	49273	49682
	504	Other alveolar and parietoalveolar pneumonopathy	respiratory	Genetically-predicted height	-0.120134	0.279306	0.886801	0.66711	270	49273	49543
	506	Empyema and pneumothorax	respiratory	Genetically-predicted height	0.235622	0.262554	1.2657	0.369494	310	49273	49583
	507	Pleurisy; pleural effusion	respiratory	Genetically-predicted height	0.0680923	0.137465	1.07046	0.620358	1155	49273	50428
	508	Pulmonary collapse; interstitial and compensatory emphysema	respiratory	Genetically-predicted height	-0.0194402	0.22529	0.980748	0.931236	421	49273	49694
	509	Respiratory failure, insufficiency, arrest	respiratory	Genetically-predicted height	-0.24915	0.104516	0.779463	0.0171325	2037	49273	51310
	509.1	Respiratory failure	respiratory	Genetically-predicted height	-0.211845	0.128774	0.80909	0.0999524	1317	49273	50590
	509.2	Respiratory insufficiency	respiratory	Genetically-predicted height	-0.214921	0.271782	0.806605	0.429068	288	49273	49561
	509.8	Dependence on respirator [Ventilator] or supplemental oxygen	respiratory	Genetically-predicted height	0.0204972	0.191907	1.02071	0.914941	581	49273	49854
	510	Other diseases of lung	respiratory	Genetically-predicted height	0.0374542	0.103993	1.03816	0.718727	2053	53552	55605
	512	Other symptoms of respiratory system	respiratory	Genetically-predicted height	0.0382154	0.0431569	1.03896	0.375887	20141	27551	47692
	512.1	Wheezing	respiratory	Genetically-predicted height	0.00632428	0.195972	1.00634	0.974256	564	27551	28115
	512.2	Painful respiration	respiratory	Genetically-predicted height	-0.00645975	0.122461	0.993561	0.957932	1488	27551	29039
	512.7	Shortness of breath	respiratory	Genetically-predicted height	0.0576913	0.0626712	1.05939	0.357291	6973	27551	34524
	512.8	Cough	respiratory	Genetically-predicted height	0.0152265	0.0573464	1.01534	0.79061	8670	27551	36221
	512.9	Other dyspnea	respiratory	Genetically-predicted height	0.00442643	0.0657495	1.00444	0.946325	6063	27551	33614
	513	Respiratory abnormalities	respiratory	Genetically-predicted height	-0.0624348	0.118951	0.939474	0.599666	1547	54049	55596
	513.3	Hypoventilation	respiratory	Genetically-predicted height	0.329999	0.249848	1.39097	0.186569	340	54049	54389
	513.8	Disorders of diaphragm	respiratory	Genetically-predicted height	-0.229815	0.2686	0.794681	0.392218	299	54049	54348
	514	Abnormal findings examination of lungs	respiratory	Genetically-predicted height	0.0604891	0.0938928	1.06236	0.519422	2540	51308	53848
	514.2	Solitary pulmonary nodule	respiratory	Genetically-predicted height	0.118499	0.133031	1.12581	0.373058	1227	51308	52535
	516	Abnormal sputum	respiratory	Genetically-predicted height	-0.0310602	0.171243	0.969417	0.856069	732	56187	56919
	516.1	Hemoptysis	respiratory	Genetically-predicted height	-0.002877	0.179085	0.997127	0.987183	669	56187	56856
	519	Other diseases of respiratory system, not elsewhere classified	respiratory	Genetically-predicted height	0.123365	0.111613	1.1313	0.269032	1762	53084	54846
	519.8	Other diseases of respiratory system, NEC	respiratory	Genetically-predicted height	-0.0107308	0.262103	0.989327	0.967343	308	53084	53392
	519.9	Symptoms involving respiratory system and other chest symptoms	respiratory	Genetically-predicted height	0.0545746	0.147894	1.05609	0.71212	990	53084	54074
	360	Disorders of the globe	sense organs	Genetically-predicted height	0.270412	0.283342	1.3105	0.339899	264	28187	28451
	361	Retinal detachments and defects	sense organs	Genetically-predicted height	-0.137669	0.118008	0.871387	0.243368	1614	28187	29801
	361.1	Retinal detachment with retinal defect	sense organs	Genetically-predicted height	0.0118359	0.250657	1.01191	0.962338	339	28187	28526
	362	Other retinal disorders	sense organs	Genetically-predicted height	-0.0969793	0.059397	0.907575	0.102526	8791	26794	35585
	362.2	Degeneration of macula and posterior pole of retina	sense organs	Genetically-predicted height	-0.0878494	0.0956848	0.915899	0.35856	2836	26794	29630
	362.21	Macular degeneration, dry	sense organs	Genetically-predicted height	0.054232	0.251518	1.05573	0.829285	351	26794	27145
	362.23	Cystoid macular degeneration of retina	sense organs	Genetically-predicted height	-0.0896123	0.168546	0.914286	0.594947	790	26794	27584
	362.26	Macular puckering of retina	sense organs	Genetically-predicted height	-0.0452999	0.157847	0.955711	0.774123	933	26794	27727
	362.27	Drusen (degenerative) of retina	sense organs	Genetically-predicted height	-0.0384665	0.182081	0.962264	0.832684	660	26794	27454
	362.29	Macular degeneration (senile) of retina NOS	sense organs	Genetically-predicted height	0.079391	0.305507	1.08263	0.794967	237	26794	27031
	362.3	Other nondiabetic retinopathy	sense organs	Genetically-predicted height	-0.111269	0.0935176	0.894698	0.234119	2759	26794	29553
	362.4	Retinal vascular changes and abnomalities	sense organs	Genetically-predicted height	-0.0943097	0.13231	0.910001	0.475973	1324	26794	28118
	362.6	Peripheral retinal degenerations	sense organs	Genetically-predicted height	0.149793	0.128146	1.16159	0.242435	1327	26794	28121
	362.8	Retinal hemorrhage/ischemia	sense organs	Genetically-predicted height	-0.0987179	0.204195	0.905998	0.628776	516	26794	27310
	362.9	Retinal edema	sense organs	Genetically-predicted height	-0.197306	0.158257	0.820939	0.212492	893	26794	27687
	363	Chorioretinal inflammations, scars, and other disorders of choroid	sense organs	Genetically-predicted height	0.104406	0.145442	1.11005	0.472847	1050	28187	29237
	363.3	Chorioretinal scars	sense organs	Genetically-predicted height	0.0818875	0.154317	1.08533	0.595666	928	28187	29115
	364	Corneal opacity and other disorders of cornea	sense organs	Genetically-predicted height	0.0917337	0.14037	1.09607	0.513424	1130	28187	29317
	364.1	Corneal opacity	sense organs	Genetically-predicted height	0.267307	0.175153	1.30644	0.126976	706	28187	28893
	364.4	Corneal degenerations	sense organs	Genetically-predicted height	0.108979	0.187991	1.11514	0.562114	614	28187	28801
	364.5	Corneal dystrophy	sense organs	Genetically-predicted height	0.0400446	0.296416	1.04086	0.892536	239	28187	28426
	365	Glaucoma	sense organs	Genetically-predicted height	-0.0327596	0.0468133	0.967771	0.484057	17422	28187	45609
	365.1	Open-angle glaucoma	sense organs	Genetically-predicted height	-0.00371992	0.0516768	0.996287	0.942614	12990	28187	41177
	365.11	Primary open angle glaucoma	sense organs	Genetically-predicted height	0.0233111	0.0722213	1.02358	0.746867	5627	28187	33814
	365.2	Primary angle-closure glaucoma	sense organs	Genetically-predicted height	-0.0219791	0.164953	0.978261	0.894	829	28187	29016
	366	Cataract	sense organs	Genetically-predicted height	-0.0604647	0.048576	0.941327	0.213225	25275	25479	50754
	366.1	Nonsenile Cataract	sense organs	Genetically-predicted height	0.0657123	0.208701	1.06792	0.752866	532	25479	26011
	366.2	Senile cataract	sense organs	Genetically-predicted height	-0.0324179	0.0505269	0.968102	0.521135	21551	25479	47030
	367	Disorders of refraction and accommodation; blindness and low vision	sense organs	Genetically-predicted height	-0.00942041	0.0418114	0.990624	0.82174	21927	28003	49930
	367.1	Myopia	sense organs	Genetically-predicted height	-0.00328261	0.0587683	0.996723	0.955456	7822	28003	35825
	367.2	Astigmatism	sense organs	Genetically-predicted height	-0.0303969	0.0558994	0.97006	0.586594	9125	28003	37128
	367.8	Hypermetropia	sense organs	Genetically-predicted height	0.00908927	0.0677346	1.00913	0.893253	5819	28003	33822
	367.9	Blindness and low vision	sense organs	Genetically-predicted height	0.0580992	0.101763	1.05982	0.56805	2289	28003	30292
	368	Visual disturbances	sense organs	Genetically-predicted height	-0.135861	0.0628314	0.872964	0.0305945	6184	42461	48645
	368.1	Amblyopia	sense organs	Genetically-predicted height	-0.199723	0.218862	0.818958	0.361478	442	42461	42903
	368.2	Diplopia and disorders of binocular vision	sense organs	Genetically-predicted height	-0.0863028	0.197365	0.917316	0.661911	545	42461	43006
	368.3	Anisometropia	sense organs	Genetically-predicted height	0.015714	0.282063	1.01584	0.955572	264	42461	42725
	368.4	Visual field defects	sense organs	Genetically-predicted height	0.0495324	0.118379	1.05078	0.675637	1579	42461	44040
	368.9	Subjective visual disturbances	sense organs	Genetically-predicted height	-0.118064	0.138012	0.888639	0.392295	1131	42461	43592
	369	Infection of the eye	sense organs	Genetically-predicted height	0.00220268	0.0951783	1.00221	0.981536	2487	36276	38763
	369.2	Eye infection, viral	sense organs	Genetically-predicted height	0.464964	0.241098	1.59196	0.0537902	364	36276	36640
	369.5	Conjunctivitis, infectious	sense organs	Genetically-predicted height	-0.0890336	0.108948	0.914815	0.413807	1866	36276	38142
	370	Keratitis	sense organs	Genetically-predicted height	0.249416	0.147317	1.28328	0.0904459	999	36276	37275
	370.2	Superficial keratitis	sense organs	Genetically-predicted height	0.346598	0.291536	1.41425	0.234492	248	36276	36524
	370.3	Keratoconjunctivitis	sense organs	Genetically-predicted height	0.0503849	0.238551	1.05168	0.832721	375	36276	36651
	370.31	Keratoconjunctivitis sicca	sense organs	Genetically-predicted height	0.051784	0.281326	1.05315	0.853958	268	36276	36544
	371	Inflammation of the eye	sense organs	Genetically-predicted height	0.0389287	0.0615765	1.0397	0.527256	6742	36276	43018
	371.1	Uveitis, noninfectious or NOS	sense organs	Genetically-predicted height	-0.00766815	0.122351	0.992361	0.950027	1480	36276	37756
	371.2	Conjunctivitis, noninfectious	sense organs	Genetically-predicted height	-0.027	0.124417	0.973361	0.828199	1415	36276	37691
	371.21	Allergic conjunctivitis	sense organs	Genetically-predicted height	-0.00975348	0.127995	0.990294	0.939258	1333	36276	37609
	371.3	Inflammation of eyelids	sense organs	Genetically-predicted height	0.101108	0.0776743	1.1064	0.193022	3953	36276	40229
	372	Disorders of conjunctiva	sense organs	Genetically-predicted height	-0.12138	0.111591	0.885698	0.276721	1791	36276	38067
	374	Other disorders of eyelids	sense organs	Genetically-predicted height	0.0585083	0.113699	1.06025	0.606839	1743	36276	38019
	374.1	Ectropion or entropion	sense organs	Genetically-predicted height	-0.000147188	0.260171	0.999853	0.999549	316	36276	36592
	374.3	Ptosis of eyelid	sense organs	Genetically-predicted height	0.0121146	0.169843	1.01219	0.943137	755	36276	37031
	374.6	Dermatochalasis	sense organs	Genetically-predicted height	0.342651	0.292994	1.40868	0.242209	248	36276	36524
	375	Disorders of lacrimal system	sense organs	Genetically-predicted height	0.424129	0.284796	1.52826	0.136425	259	31299	31558
	375.1	Dry eyes	sense organs	Genetically-predicted height	-0.0521683	0.053472	0.949169	0.329253	10480	31299	41779
	377	Disorders of optic nerve and visual pathways	sense organs	Genetically-predicted height	-0.131783	0.12298	0.876531	0.283908	1478	31299	32777
	377.1	Optic atrophy	sense organs	Genetically-predicted height	-0.0684028	0.153499	0.933884	0.65587	933	31299	32232
	377.3	Optic neuritis/neuropathy	sense organs	Genetically-predicted height	-0.118077	0.211702	0.888628	0.577016	477	31299	31776
	378	Strabismus and other disorders of binocular eye movements	sense organs	Genetically-predicted height	0.0112769	0.142364	1.01134	0.936864	1078	31299	32377
	378.1	Strabismus (not specified as paralytic)	sense organs	Genetically-predicted height	-0.150655	0.172239	0.860144	0.381745	728	31299	32027
	379	Other disorders of eye	sense organs	Genetically-predicted height	-0.0398412	0.0692753	0.960942	0.565214	5591	31299	36890
	379.1	Scleritis and episcleritis	sense organs	Genetically-predicted height	-0.00041136	0.257353	0.999589	0.998725	323	31299	31622
	379.2	Disorders of vitreous body	sense organs	Genetically-predicted height	-0.120054	0.084941	0.886872	0.157542	3449	31299	34748
	379.3	Aphakia and other disorders of lens	sense organs	Genetically-predicted height	0.0117289	0.175068	1.0118	0.946585	731	31299	32030
	379.5	Disorders of iris and ciliary body	sense organs	Genetically-predicted height	-0.0861017	0.21249	0.917501	0.685329	476	31299	31775
	379.9	Pain, swelling or discharge of eye	sense organs	Genetically-predicted height	0.230003	0.155821	1.2586	0.139925	899	31299	32198
	380	Disorders of external ear	sense organs	Genetically-predicted height	0.0807745	0.257922	1.08413	0.754148	317	46375	46692
	380.1	Otitis externa	sense organs	Genetically-predicted height	-0.0796734	0.138472	0.923418	0.565036	1127	46375	47502
	380.4	Impacted cerumen	sense organs	Genetically-predicted height	-0.0945904	0.0717404	0.909745	0.187333	4628	46375	51003
	381	Otitis media and Eustachian tube disorders	sense organs	Genetically-predicted height	-0.0227555	0.0980559	0.977501	0.816487	2309	49690	51999
	381.1	Otitis media	sense organs	Genetically-predicted height	-0.0476768	0.111835	0.953442	0.669879	1754	49690	51444
	381.11	Suppurative and unspecified otitis media	sense organs	Genetically-predicted height	-0.136441	0.134681	0.872458	0.311028	1194	49690	50884
	381.2	Eustachian tube disorders	sense organs	Genetically-predicted height	0.039157	0.195765	1.03993	0.841465	557	49690	50247
	382	Otalgia	sense organs	Genetically-predicted height	-0.218593	0.148171	0.803649	0.140138	984	49690	50674
	386	Vertiginous syndromes and other disorders of vestibular system	sense organs	Genetically-predicted height	0.102643	0.141396	1.1081	0.467886	1080	44855	45935
	386.2	Peripheral or central vertigo	sense organs	Genetically-predicted height	0.136041	0.154397	1.14573	0.378259	904	44855	45759
	386.9	Dizziness and giddiness (Light-headedness and vertigo)	sense organs	Genetically-predicted height	-0.0162947	0.0637323	0.983837	0.798203	6020	44855	50875
	388	Other disorders of ear	sense organs	Genetically-predicted height	0.0956335	0.289374	1.10036	0.741034	253	38306	38559
	389	Hearing loss	sense organs	Genetically-predicted height	0.00905856	0.0458809	1.0091	0.843486	14354	38306	52660
	389.1	Sensorineural hearing loss	sense organs	Genetically-predicted height	0.0254799	0.05737	1.02581	0.656946	8611	38306	46917
	389.2	Conductive hearing loss	sense organs	Genetically-predicted height	-0.334665	0.218524	0.715578	0.125652	447	38306	38753
	389.4	Tinnitus	sense organs	Genetically-predicted height	0.0489665	0.0714554	1.05019	0.493171	4666	38306	42972
	760	Back pain	symptoms	Genetically-predicted height	0.0508926	0.0414706	1.05221	0.219748	31161	20358	51519
	761	Cervicalgia	symptoms	Genetically-predicted height	0.129309	0.0504029	1.13804	0.0103027	10496	41503	51999
	763	Thoracic or lumbosacral neuritis or radiculitis, unspecified	symptoms	Genetically-predicted height	0.062032	0.0683977	1.064	0.364444	5054	40904	45958
	764	Sciatica	symptoms	Genetically-predicted height	0.0652506	0.0953447	1.06743	0.493745	2458	40904	43362
	765	Cervical radiculitis	symptoms	Genetically-predicted height	0.090547	0.0842334	1.09477	0.282395	3193	40904	44097
	766	Neuralgia, neuritis, and radiculitis NOS	symptoms	Genetically-predicted height	0.099992	0.113019	1.10516	0.3763	1716	40904	42620
	769	Nonallopathic lesions NEC	symptoms	Genetically-predicted height	0.454117	0.159069	1.57478	0.00430594	847	57052	57899
	770	Myalgia and myositis unspecified	symptoms	Genetically-predicted height	0.0901745	0.077235	1.09437	0.242995	3889	49654	53543
	771.1	Swelling of limb	symptoms	Genetically-predicted height	0.272254	0.124265	1.31292	0.0284585	1408	50001	51409
	771.2	Cramp of limb	symptoms	Genetically-predicted height	-0.149688	0.17054	0.860977	0.380091	732	50001	50733
	772	Symptoms of the muscles	symptoms	Genetically-predicted height	0.238163	0.236354	1.26892	0.31362	379	43596	43975
	772.1	Muscular wasting and disuse atrophy	symptoms	Genetically-predicted height	0.227957	0.312968	1.25603	0.466387	217	43596	43813
	772.2	Spasm of muscle	symptoms	Genetically-predicted height	4.54e-05	0.107053	1.00005	0.999662	1930	43596	45526
	772.3	Muscle weakness	symptoms	Genetically-predicted height	0.068339	0.0762204	1.07073	0.369934	4030	43596	47626
	772.4	Rhabdomyolysis	symptoms	Genetically-predicted height	-0.0371958	0.223219	0.963487	0.867658	432	43596	44028
	781	Symptoms involving nervous and musculoskeletal systems	symptoms	Genetically-predicted height	0.377865	0.207584	1.45917	0.0687135	493	55976	56469
	782.3	Edema	symptoms	Genetically-predicted height	0.0842529	0.0583069	1.0879	0.148461	7569	44496	52065
	783	Fever of unknown origin	symptoms	Genetically-predicted height	-0.00481532	0.110915	0.995196	0.965371	1790	52621	54411
	785	Abdominal pain	symptoms	Genetically-predicted height	0.0303994	0.0480487	1.03087	0.526944	12485	37241	49726
	788	Syncope and collapse	symptoms	Genetically-predicted height	0.0335949	0.0758649	1.03417	0.657893	4008	50897	54905
	789	Nausea and vomiting	symptoms	Genetically-predicted height	-0.0330426	0.0761778	0.967497	0.664466	3951	48620	52571
	790.6	Other abnormal blood chemistry	symptoms	Genetically-predicted height	-0.102065	0.076805	0.90297	0.183884	3901	47701	51602
	791	Gangrene	symptoms	Genetically-predicted height	-0.140543	0.224069	0.868887	0.530508	428	57488	57916
	792	Abnormal Papanicolaou smear of cervix and cervical HPV	symptoms	Genetically-predicted height	0.0403375	0.169208	1.04116	0.811579	895	54584	55479
	792.1	Papanicolaou smear of cervix or vagina with atypical squamous cells	symptoms	Genetically-predicted height	0.18449	0.252638	1.2026	0.465235	358	54584	54942
	796	Elevated prostate specific antigen [PSA]	symptoms	Genetically-predicted height	0.00551799	0.0668108	1.00553	0.934177	7783	32749	40532
	798	Malaise and fatigue	symptoms	Genetically-predicted height	0.0683045	0.0669574	1.07069	0.307672	5351	46291	51642
